# Supplementary material for: The genetic requirements of fatty acid import by Mycobacterium tuberculosis within macrophages
Source: eLife. 2019 Feb 8;8:e43621. doi: 10.7554/eLife.43621 (PMC6368401; doi:10.7554/eLife.43621)
Supplement: Figure 2—source data 1. [file elife-43621-fig2-data1.xlsx]

## Sheet: all
							First round vs. Input				Second round vs. Input
Probe seqence	Probe #	Probe Start, bp	Probe End, bp	rv Name	Systematic Name	Function	Normalized	Raw (Input)	Raw (1st round)	t-test p-value	Normalized	Raw (Input)	Raw (2nd round)	t-test p-value
TTGACCGATGACCCCGGTTCAGGCTTCACCACAGTGTGGAACGCGGTCGTCTCCGAACTT	1	1	60	Rv0001	dnaA	CHROMOSOMAL REPLICATION INITIATOR PROTEIN DNAA	0.815 (0.766 to 0.866)	1,274 (1,241 to 1,299)	1,039 (957 to 1,108)	0.000531	0.769 (0.754 to 0.78)	1,210 (1,163 to 1,252)	929.9 (882.7 to 962.5)	7.54e-05
AAATCCTGCTACCACATCGCCAGACACCACAACCGACAACGACGAGATTGATGACAGCGC	2	351	410	Rv0001	dnaA	CHROMOSOMAL REPLICATION INITIATOR PROTEIN DNAA	0.824 (0.778 to 0.877)	4,018 (3,639 to 4,300)	3,312 (2,968 to 3,553)	0.00292	0.962 (0.929 to 1.01)	3,600 (3,419 to 3,837)	3,463 (3,370 to 3,673)	0.259
TCAAATATGTCTCCACCGAGGAATTCACCAACGACTTCATTAACTCGCTCCGCGATGACC	3	701	760	Rv0001	dnaA	CHROMOSOMAL REPLICATION INITIATOR PROTEIN DNAA	0.649 (0.608 to 0.688)	3,402 (3,118 to 3,608)	2,210 (2,006 to 2,413)	8.57e-05	0.768 (0.714 to 0.799)	2,953 (2,846 to 3,189)	2,268 (2,156 to 2,338)	0.000161
CTCGCGGTCCCCGACGATGTCCTCGAACTCATCGCCAGCAGTATCGAACGCAATATCCGT	4	1051	1110	Rv0001	dnaA	CHROMOSOMAL REPLICATION INITIATOR PROTEIN DNAA	0.879 (0.852 to 0.914)	2,252 (2,190 to 2,369)	1,979 (1,880 to 2,038)	0.00488	1.002 (0.942 to 1.05)	2,116 (2,050 to 2,168)	2,121 (1,988 to 2,205)	0.945
CCGTGATCACACAACCGTCATGTACGCCCAACGCAAGATCCTGTCCGAGATGGCCGAGCG	5	1401	1460	Rv0001	dnaA	CHROMOSOMAL REPLICATION INITIATOR PROTEIN DNAA	0.804 (0.733 to 0.878)	1,478 (1,352 to 1,589)	1,190 (1,068 to 1,335)	0.00182	0.799 (0.744 to 0.864)	1,413 (1,305 to 1,544)	1,129 (1,039 to 1,226)	0.00365
CCAGACTGTCCCCAAACTGCACACCCTCTAATACTGTTACCGAGATTTCTTCGTCGTTTG	6	1751	1810	BT Rv0001& Rv0002	BT-dnaA&dnaN	TN>Rv0002 : BT-dnaA&dnaN	0.908 (0.87 to 0.938)	8,110 (7,727 to 8,481)	7,364 (7,005 to 7,518)	0.0184	0.792 (0.762 to 0.804)	7,748 (7,396 to 8,170)	6,137 (5,957 to 6,323)	0.000172
TGCTACGAGAGTCTTTCGCCGATGCGGTGTCGTGGGTGGCTAAAAATCTGCCAGCCAGGC	7	2101	2160	Rv0002	dnaN	DNA POLYMERASE III (BETA CHAIN) DNAN (DNA NUCLEOTIDYLTRANSFERASE)	0.842 (0.817 to 0.867)	2,948 (2,907 to 3,000)	2,482 (2,392 to 2,565)	0.000949	0.733 (0.722 to 0.747)	2,566 (2,506 to 2,632)	1,880 (1,827 to 1,927)	2.76e-05
GAAGAGACCGGATTGTTGCCTGCGGAATTATTCGCCGAGGCAATCAGTCAGGTCGCTATC	8	2451	2510	Rv0002	dnaN	DNA POLYMERASE III (BETA CHAIN) DNAN (DNA NUCLEOTIDYLTRANSFERASE)	0.843 (0.803 to 0.87)	608.4 (588.3 to 632.9)	513.1 (487.2 to 535.7)	0.00104	0.754 (0.732 to 0.776)	561.7 (529 to 587)	423.3 (415.6 to 436.5)	5.63e-05
CACGCGACTTCTTGATGCCGAGTTCCCGAAGTTTCGGCAGTTGCTACCAACCGAACACAC	9	2801	2860	Rv0002	dnaN	DNA POLYMERASE III (BETA CHAIN) DNAN (DNA NUCLEOTIDYLTRANSFERASE)	0.879 (0.823 to 0.942)	2,788 (2,632 to 2,953)	2,450 (2,304 to 2,658)	0.0175	0.837 (0.792 to 0.872)	2,511 (2,374 to 2,632)	2,101 (2,018 to 2,158)	0.0012
CGGTGTCCGGGGACGATCGCCCTGTGGCGGGTCTGAATGGCAACGGTCCGTTCCCGGCGG	10	3151	3210	Rv0002	dnaN	DNA POLYMERASE III (BETA CHAIN) DNAN (DNA NUCLEOTIDYLTRANSFERASE)	1.092 (1.031 to 1.154)	1,235 (1,152 to 1,292)	1,348 (1,257 to 1,410)	0.0426	0.916 (0.877 to 0.952)	1,147 (1,071 to 1,188)	1,050 (987.9 to 1,077)	0.0319
GGTGAACGACGGTAGAGAATGTGCCGTCGACCTCGAGATCGCCACGGGGCGAGTCAACAA	11	3501	3560	Rv0003	recF	DNA REPLICATION AND REPAIR PROTEIN RECF (SINGLE-STRAND DNA BINDING PROTEIN)	0.675 (0.662 to 0.686)	983.3 (957.3 to 1,038)	663.5 (648.7 to 691.3)	8.35e-06	0.703 (0.677 to 0.718)	980.7 (958.2 to 1,012)	689.6 (669.9 to 707.6)	1.38e-05
CGGAGCACGGGGCTGAACTGGTGGCCGCCCGCATCGATTTGGTCAACCAGTTGGCACCGG	12	3851	3910	Rv0003	recF	DNA REPLICATION AND REPAIR PROTEIN RECF (SINGLE-STRAND DNA BINDING PROTEIN)	1.119 (1.055 to 1.186)	1,600 (1,481 to 1,705)	1,790 (1,681 to 1,889)	0.0135	1.51 (1.348 to 1.718)	1,370 (1,137 to 1,489)	2,068 (1,734 to 2,285)	0.00025
GCGGCCTATCAACTGTTACGCGTTGATGGTGGTGAGCCGGTGTTGTTGCTCGACGACGTG	13	4201	4260	Rv0003	recF	DNA REPLICATION AND REPAIR PROTEIN RECF (SINGLE-STRAND DNA BINDING PROTEIN)	1.429 (1.387 to 1.479)	989.6 (972.5 to 1,013)	1,414 (1,358 to 1,455)	3.39e-08	1.605 (1.582 to 1.637)	949.6 (927.7 to 961.8)	1,524 (1,509 to 1,562)	1.17e-09
GGACAAGACGCCGGTCGAGGGCGGGTCGCTTCCGTTGCGTCGGGTCGGGTGGCCGGACGG	14	4551	4610	Rv0004	Rv0004	CONSERVED HYPOTHETICAL PROTEIN	0.801 (0.748 to 0.845)	1,367 (1,249 to 1,463)	1,096 (968.2 to 1,186)	0.00164	0.735 (0.686 to 0.788)	1,310 (1,265 to 1,383)	963.3 (892.2 to 1,051)	0.000335
GGTGCGATCGCTAAAGATCACCGGGCCGGCGGCACCATCGTGGCGCAAGGGGCCTCGCCA	15	4901	4960	Rv0004	Rv0004	CONSERVED HYPOTHETICAL PROTEIN	0.568 (0.543 to 0.607)	630.1 (602.1 to 651.7)	357.7 (341.7 to 379.9)	1.83e-05	0.378 (0.356 to 0.404)	634.3 (606.4 to 658.4)	239.7 (225.2 to 261.7)	1.75e-05
GAAAAAGAAGGCCCAAGACGAATACGGCGCTGCGTCTATCACCATTCTCGAAGGGCTGGA	16	5251	5310	Rv0005	gyrB	DNA GYRASE (SUBUNIT B) GYRB (DNA TOPOISOMERASE (ATP-HYDROLYSING)) (DNA TOPOISOMERASE II) (TYPE II DNA TOPOISOMERASE)	1.14 (1.1 to 1.187)	1,052 (1,041 to 1,063)	1,200 (1,157 to 1,239)	0.00102	1.054 (1.017 to 1.088)	987.8 (971.9 to 1,012)	1,041 (1,020 to 1,063)	0.111
ACGGCGTCGGCGTGTCGGTGGTTAACGCGCTATCCACCCGGCTCGAAGTCGAGATCAAGC	17	5601	5660	Rv0005	gyrB	DNA GYRASE (SUBUNIT B) GYRB (DNA TOPOISOMERASE (ATP-HYDROLYSING)) (DNA TOPOISOMERASE II) (TYPE II DNA TOPOISOMERASE)	1.033 (0.969 to 1.106)	856.1 (816.8 to 900)	884 (846.2 to 930.1)	0.347	0.98 (0.923 to 1.031)	819.6 (787 to 847.2)	803.6 (754.4 to 854.6)	0.558
GCCGAATCCACTGCACCGCACAAAGTTAAGAGCCGCACCTTTCACTATCCGGGTGGCCTG	18	5951	6010	Rv0005	gyrB	DNA GYRASE (SUBUNIT B) GYRB (DNA TOPOISOMERASE (ATP-HYDROLYSING)) (DNA TOPOISOMERASE II) (TYPE II DNA TOPOISOMERASE)	1.76 (1.585 to 1.851)	517.1 (488.5 to 542.2)	911 (810 to 986)	1.18e-06	1.986 (1.882 to 2.081)	510.2 (463.8 to 538.6)	1,013 (904.2 to 1,080)	6.36e-08
GGCCGCTGTGATCTCGGTGAAGGTCAGCGAACCGCAGTTCGAGGGCCAGACCAAGACCAA	19	6301	6360	Rv0005	gyrB	DNA GYRASE (SUBUNIT B) GYRB (DNA TOPOISOMERASE (ATP-HYDROLYSING)) (DNA TOPOISOMERASE II) (TYPE II DNA TOPOISOMERASE)	0.827 (0.792 to 0.861)	1,109 (1,049 to 1,159)	917.5 (864.9 to 967.4)	0.00131	0.776 (0.738 to 0.818)	1,042 (994 to 1,108)	809.2 (783.3 to 868.3)	0.000299
GCGATTCGATGTTCCAGGCGATACTTCCGCTGCGCGGCAAGATCATCAATGTGGAGAAAG	20	6651	6710	Rv0005	gyrB	DNA GYRASE (SUBUNIT B) GYRB (DNA TOPOISOMERASE (ATP-HYDROLYSING)) (DNA TOPOISOMERASE II) (TYPE II DNA TOPOISOMERASE)	0.621 (0.599 to 0.653)	2,359 (2,237 to 2,438)	1,467 (1,375 to 1,573)	4.14e-06	0.586 (0.574 to 0.619)	2,238 (2,183 to 2,286)	1,312 (1,282 to 1,384)	6.93e-06
GACGGTCTGCTGGAGGCGGGGCTGAAGGCCGGGAAGAAGATCAACAAGGAAGACGGCATT	21	7001	7060	Rv0005	gyrB	DNA GYRASE (SUBUNIT B) GYRB (DNA TOPOISOMERASE (ATP-HYDROLYSING)) (DNA TOPOISOMERASE II) (TYPE II DNA TOPOISOMERASE)	0.938 (0.895 to 0.969)	2,434 (2,354 to 2,515)	2,283 (2,160 to 2,393)	0.0815	0.889 (0.864 to 0.928)	2,209 (2,105 to 2,310)	1,965 (1,882 to 2,055)	0.00908
CGGTTGACATCGAGCAGGAGATGCAGCGCAGCTACATCGACTATGCGATGAGCGTGATCG	22	7351	7410	Rv0006	gyrA	DNA GYRASE (SUBUNIT A) GYRA (DNA TOPOISOMERASE (ATP-HYDROLYSING)) (DNA TOPOISOMERASE II) (TYPE II DNA TOPOISOMERASE)	0.479 (0.454 to 0.504)	598.9 (567.3 to 615.4)	287 (266.7 to 298)	5.24e-06	0.309 (0.297 to 0.323)	597.4 (568.5 to 612.8)	184.7 (177.8 to 193.9)	1.91e-05
CTGACCCCGTTGGCGATGGAGATGCTGAGGGAAATCGACGAGGAGACAGTCGATTTCATC	23	7701	7760	Rv0006	gyrA	DNA GYRASE (SUBUNIT A) GYRA (DNA TOPOISOMERASE (ATP-HYDROLYSING)) (DNA TOPOISOMERASE II) (TYPE II DNA TOPOISOMERASE)	0.731 (0.677 to 0.779)	2,439 (2,214 to 2,556)	1,784 (1,590 to 1,913)	0.000326	0.665 (0.608 to 0.722)	2,156 (1,975 to 2,288)	1,433 (1,251 to 1,534)	0.000218
CATTCGAATGCGCGGAGTTGTTGAGGTAGAAGAGGATTCCCGCGGTCGTACCTCGCTGGT	24	8051	8110	Rv0006	gyrA	DNA GYRASE (SUBUNIT A) GYRA (DNA TOPOISOMERASE (ATP-HYDROLYSING)) (DNA TOPOISOMERASE II) (TYPE II DNA TOPOISOMERASE)	0.648 (0.612 to 0.694)	4,295 (4,167 to 4,456)	2,786 (2,620 to 3,023)	6.16e-06	0.595 (0.572 to 0.61)	3,737 (3,549 to 3,985)	2,223 (2,198 to 2,270)	3.83e-06
ACCACCAACTCGACGTCATTGTGCGGCGCACCACCTACCGGCTGCGCAAGGCAAACGAGC	25	8401	8460	Rv0006	gyrA	DNA GYRASE (SUBUNIT A) GYRA (DNA TOPOISOMERASE (ATP-HYDROLYSING)) (DNA TOPOISOMERASE II) (TYPE II DNA TOPOISOMERASE)	1.001 (0.93 to 1.069)	2,490 (2,279 to 2,631)	2,494 (2,282 to 2,631)	0.973	0.943 (0.806 to 1.071)	2,182 (1,952 to 2,347)	2,057 (1,733 to 2,301)	0.413
GCCGAAATCGTGGACAGGCACGGCGACGACCGGCGTACCCGGATCATCGCGGCCGACGGA	26	8751	8810	Rv0006	gyrA	DNA GYRASE (SUBUNIT A) GYRA (DNA TOPOISOMERASE (ATP-HYDROLYSING)) (DNA TOPOISOMERASE II) (TYPE II DNA TOPOISOMERASE)	0.506 (0.5 to 0.512)	3,931 (3,835 to 4,039)	1,988 (1,942 to 2,010)	2.25e-06	0.501 (0.489 to 0.512)	3,509 (3,306 to 3,670)	1,757 (1,660 to 1,841)	4.16e-06
AGCCTTCCAGCCCGAGGAACGCATCGCCCAGGTCATCCAGATTCGCGGCTACACCGACGC	27	9101	9160	Rv0006	gyrA	DNA GYRASE (SUBUNIT A) GYRA (DNA TOPOISOMERASE (ATP-HYDROLYSING)) (DNA TOPOISOMERASE II) (TYPE II DNA TOPOISOMERASE)	0.746 (0.724 to 0.771)	3,103 (2,897 to 3,235)	2,315 (2,188 to 2,442)	4.32e-05	0.82 (0.803 to 0.838)	2,812 (2,764 to 2,868)	2,307 (2,276 to 2,316)	0.000388
TGCGTGAAGGCACCTATCTGCTGGTGGCGACGTCAGGGGGCTATGCGAAACGTACCGCGA	28	9451	9510	Rv0006	gyrA	DNA GYRASE (SUBUNIT A) GYRA (DNA TOPOISOMERASE (ATP-HYDROLYSING)) (DNA TOPOISOMERASE II) (TYPE II DNA TOPOISOMERASE)	0.885 (0.842 to 0.949)	1,704 (1,666 to 1,775)	1,508 (1,428 to 1,636)	0.0134	1.164 (1.088 to 1.27)	1,497 (1,460 to 1,563)	1,742 (1,650 to 1,856)	0.00302
GACCAGACGGGCAATTAATCAGGCTCGCCCGACGACGATGCGGATCGCGTAGCGATCTGA	29	9801	9860	Rv0006	gyrA	DNA GYRASE (SUBUNIT A) GYRA (DNA TOPOISOMERASE (ATP-HYDROLYSING)) (DNA TOPOISOMERASE II) (TYPE II DNA TOPOISOMERASE)	1.208 (1.133 to 1.242)	639.7 (607.2 to 670)	772.8 (748.6 to 792.7)	5.46e-05	1.312 (1.295 to 1.355)	636.9 (607 to 660.8)	835.8 (810.9 to 853.8)	1.23e-06
GCTCGGCTGAATCGCTTCATCTCCGGTGCGTCTGCCCCGGTGACCGGCCCAGCCGCCGCG	30	10151	10210	Rv0007	Rv0007	POSSIBLE CONSERVED MEMBRANE PROTEIN	1.244 (1.175 to 1.334)	1,381 (1,251 to 1,493)	1,718 (1,584 to 1,807)	0.000782	1.454 (1.343 to 1.574)	1,292 (1,208 to 1,387)	1,878 (1,740 to 2,059)	0.00012
TGATCCATGGAGCACGTTGAAGGTGTCGCTGTTGTTGTCGGTGGCGCTGTTCTTCGTCTG	31	10501	10560	Rv0007	Rv0007	POSSIBLE CONSERVED MEMBRANE PROTEIN	1.003 (0.942 to 1.048)	2,065 (2,013 to 2,150)	2,072 (1,943 to 2,182)	0.942	1.29 (1.2 to 1.355)	1,873 (1,832 to 1,921)	2,415 (2,266 to 2,558)	0.000108
TTGCGGTAATCTCGTCGCTCGGCCGTACGCGAGTACGGGCCTATAGCTCAGGCGGTTAGA	32	10851	10910	BT Rv0007& Rv0008c	BT-Rv0007&Rv0008c	Rv0007>TN<Rv0008C : BT-Rv0007&Rv0008c	1.162 (1.101 to 1.227)	2,088 (1,965 to 2,197)	2,425 (2,309 to 2,540)	0.0017	0.826 (0.793 to 0.865)	1,883 (1,805 to 1,981)	1,556 (1,491 to 1,625)	0.00173
CTCGGATACTTCGAATGACCACGTTTGATCACAATCGCGAGTGAAGAGGGCGTTGATGGC	33	11201	11260	BT Rv0007& Rv0008c	BT-Rv0007&Rv0008c	Rv0007>TN<Rv0008C : BT-Rv0007&Rv0008c	1.734 (1.607 to 1.909)	3,818 (3,491 to 4,088)	6,619 (6,271 to 7,000)	2.36e-06	1.017 (0.946 to 1.11)	3,282 (3,093 to 3,501)	3,340 (3,099 to 3,635)	0.674
AACGCTAGAAGCTCAGCAACCCATCGAACGCGGTCGGCCGGTTGTCGGCGTCCACGAGCA	34	11551	11610	BT Rv0007& Rv0008c	BT-Rv0007&Rv0008c	Rv0007>TN<Rv0008C : BT-Rv0007&Rv0008c	2.399 (2.272 to 2.501)	714.5 (698 to 741.3)	1,715 (1,610 to 1,828)	5.11e-13	1.023 (1.002 to 1.047)	684.7 (650.4 to 710.7)	700.1 (688 to 720.9)	0.477
CGGTGGTCGGGGCGACGGCTCCGGTCGCGACGAGCGCCGGACGATGCTGAAGGCGACGGC	35	11901	11960	Rv0008c	Rv0008c	POSSIBLE MEMBRANE PROTEIN	0.704 (0.671 to 0.763)	333.6 (314.8 to 340.6)	234.8 (218.8 to 255.8)	0.000117	0.84 (0.806 to 0.866)	334.4 (312.8 to 358.5)	280.7 (261.4 to 304.1)	0.00103
AGGCCAGACCCCGGGTCAGCCGCTCGCGTGGGGTCAACCGGGTTTCCACCTGCTCACTCA	36	12251	12310	Rv0008c	Rv0008c	POSSIBLE MEMBRANE PROTEIN	0.748 (0.72 to 0.762)	1,775 (1,742 to 1,851)	1,328 (1,307 to 1,388)	4.91e-05	0.617 (0.582 to 0.64)	1,702 (1,645 to 1,839)	1,050 (1,008 to 1,100)	1.06e-05
TTGCGCAGGGCACCAAGGACTATTCGACCCAAAACGCATCAGGTGGCCCGTCCGGCCCGT	37	12601	12660	Rv0009	ppiA	PROBABLE IRON-REGULATED PEPTIDYL-PROLYL CIS-TRANS ISOMERASE A PPIA (PPIase A) (ROTAMASE A)	0.825 (0.799 to 0.862)	3,031 (2,925 to 3,128)	2,503 (2,358 to 2,658)	0.000489	0.681 (0.664 to 0.704)	2,746 (2,720 to 2,840)	1,871 (1,811 to 1,930)	1.02e-05
ACGGCCACCGACGGCAACGATCGGCCGACGGACCCGGTGGTGATCGAGTCGATCACCATC	38	12951	13010	Rv0009	ppiA	PROBABLE IRON-REGULATED PEPTIDYL-PROLYL CIS-TRANS ISOMERASE A PPIA (PPIase A) (ROTAMASE A)	0.734 (0.727 to 0.741)	511.7 (508.4 to 515.8)	375.4 (371.9 to 379.2)	2.17e-05	0.621 (0.612 to 0.629)	513.4 (504.4 to 522.8)	318.8 (315.4 to 323.8)	2.7e-06
GATCTTGATATTGGAATGTCGTAATAGCTGCGTCCGGAACCAACCTCGGATCGCCAGGCC	39	13301	13360	Rv0010c	Rv0010c	PROBABLE CONSERVED MEMBRANE PROTEIN	0.978 (0.951 to 1)	2,773 (2,586 to 2,915)	2,713 (2,586 to 2,888)	0.491	1.054 (1.03 to 1.092)	2,422 (2,372 to 2,555)	2,552 (2,447 to 2,641)	0.113
AAAAGGTTGCTGGCACAGTAACGACCCGACCAGAATATGAATTCATTCTATCGGCGGCGT	40	13651	13710	BT Rv0010c& Rv0012	BT-Rv0010c&Rv0012	Rv0010c<TN>Rv0012 : BT-Rv0010c&Rv0012	0.772 (0.714 to 0.837)	1,252 (1,226 to 1,292)	968.5 (887.4 to 1,059)	0.000214	0.801 (0.765 to 0.847)	1,168 (1,140 to 1,228)	935.2 (877.5 to 972.3)	0.000651
TCCTCGGGATCTGGCGGGACTACCTCGACAAGACGACGAATGGCCCGGGGTGCAACGATA	41	14001	14060	BT Rv0010c& Rv0012	BT-Rv0010c&Rv0012	Rv0010c<TN>Rv0012 : BT-Rv0010c&Rv0012	0.733 (0.707 to 0.767)	3,246 (3,133 to 3,327)	2,380 (2,274 to 2,499)	3.1e-05	0.801 (0.781 to 0.842)	2,859 (2,759 to 3,001)	2,290 (2,230 to 2,478)	0.000315
ACGGCCGATCTGTCGATACCGCGTTGGCGGCCATGCAGCGGCGGTCCGCCAAGCTGGCCG	42	14351	14410	Rv0012	Rv0012	PROBABLE CONSERVED MEMBRANE PROTEIN	1.016 (0.979 to 1.043)	287.7 (284.7 to 289.4)	292.2 (280.2 to 300.1)	0.614	1.236 (1.136 to 1.345)	295.1 (274.8 to 305.9)	364.8 (329.9 to 390.6)	0.000893
GCCGCCGCCATGCAGGCTGCTCTGGCTGCGGCTCCCCTGGTGACGCTCTACAAGCAGTAC	43	14701	14760	Rv0012	Rv0012	PROBABLE CONSERVED MEMBRANE PROTEIN	0.83 (0.775 to 0.878)	671.2 (642.5 to 712.5)	557.1 (527.7 to 595.2)	0.00349	0.687 (0.638 to 0.723)	720 (680.5 to 776.7)	494.5 (465.1 to 529)	0.000105
ATTCGACGGTGTCCTGCTCAGTCCCGGTCCGGGTACCCCGGAGCGCGCGGGCGCGTCGGT	44	15051	15110	Rv0013	trpG	POSSIBLE ANTHRANILATE SYNTHASE COMPONENT II TRPG (GLUTAMINE AMIDOTRANSFERASE)	0.819 (0.78 to 0.838)	2,376 (2,331 to 2,448)	1,946 (1,865 to 1,977)	0.000391	0.983 (0.947 to 1.022)	2,143 (2,119 to 2,176)	2,107 (2,034 to 2,196)	0.604
GGCTGCCGATCCACGGTGTCCAGTTCCATCCGGAGTCGATTCTCACCGAGGGCGGGCACC	45	15401	15460	Rv0013	trpG	POSSIBLE ANTHRANILATE SYNTHASE COMPONENT II TRPG (GLUTAMINE AMIDOTRANSFERASE)	0.786 (0.74 to 0.81)	4,029 (3,824 to 4,241)	3,170 (2,983 to 3,315)	0.0003	1.113 (1.063 to 1.165)	3,520 (3,324 to 3,778)	3,916 (3,646 to 4,114)	0.0139
CGTCGACCCAGAACATGCCGGATAGGTCGGGCATGACGAATTGGTTGCCCTTGGACACCT	46	15751	15810	Rv0014c	pknB	TRANSMEMBRANE SERINE/THREONINE-PROTEIN KINASE B PKNB (PROTEIN KINASE B) (STPK B)	0.941 (0.897 to 0.975)	1,535 (1,468 to 1,586)	1,445 (1,390 to 1,489)	0.101	1.076 (1.044 to 1.118)	1,449 (1,396 to 1,506)	1,559 (1,515 to 1,622)	0.0409
GAATTCGCTTGCTTGAAGCGGCCGAATCCGGCGGCAGTCAGTTTCTTGACCGCTTCGGCG	47	16101	16160	Rv0014c	pknB	TRANSMEMBRANE SERINE/THREONINE-PROTEIN KINASE B PKNB (PROTEIN KINASE B) (STPK B)	0.816 (0.781 to 0.847)	1,043 (970.9 to 1,081)	851.2 (827.2 to 897.2)	0.000441	0.938 (0.884 to 0.99)	968.6 (924.5 to 1,017)	907.8 (859.1 to 946.9)	0.107
AGCGAGCACGGCGACCACCGCAACCCAACGGCCCACCGAACCGATGCTGCGGTCACGGTC	48	16451	16510	Rv0014c	pknB	TRANSMEMBRANE SERINE/THREONINE-PROTEIN KINASE B PKNB (PROTEIN KINASE B) (STPK B)	0.994 (0.932 to 1.061)	1,732 (1,630 to 1,840)	1,721 (1,617 to 1,844)	0.878	1.095 (1.034 to 1.175)	1,576 (1,465 to 1,677)	1,726 (1,569 to 1,889)	0.0582
CCGAGACGGGTGAGTCGCCGGTGAAAGGTGGCTCCCCGGTGAGGACTTCATAAAGAACAC	49	16801	16860	Rv0014c	pknB	TRANSMEMBRANE SERINE/THREONINE-PROTEIN KINASE B PKNB (PROTEIN KINASE B) (STPK B)	0.765 (0.718 to 0.806)	1,395 (1,326 to 1,443)	1,068 (983.1 to 1,137)	0.000421	0.786 (0.728 to 0.874)	1,397 (1,338 to 1,436)	1,099 (1,006 to 1,211)	0.00249
TCGGTGTGGACAATGTCGCGCAGGGTAACGCCGTCGACGTATTCCATGACGATGTAGGGC	50	17151	17210	Rv0014c	pknB	TRANSMEMBRANE SERINE/THREONINE-PROTEIN KINASE B PKNB (PROTEIN KINASE B) (STPK B)	0.724 (0.66 to 0.762)	1,639 (1,508 to 1,717)	1,187 (1,059 to 1,246)	0.000343	0.836 (0.772 to 0.889)	1,591 (1,493 to 1,664)	1,330 (1,222 to 1,408)	0.00365
CGCGAATGCGGTGTCGGCGGGACAACCCAGCTTTGCAGTCCAGAATGACGTGTTTCCCCG	51	17501	17560	Rv0015c	pknA	TRANSMEMBRANE SERINE/THREONINE-PROTEIN KINASE A PKNA (PROTEIN KINASE A) (STPK A)	0.842 (0.81 to 0.88)	2,106 (2,073 to 2,182)	1,773 (1,726 to 1,878)	0.0017	1.041 (0.99 to 1.092)	1,852 (1,738 to 1,908)	1,928 (1,851 to 2,018)	0.226
CCTGGCTGTCGTACCCGACGGAATGGCCGCCGGGGCGGCCCGGCCAGGGGGGGGTGTCTG	52	17851	17910	Rv0015c	pknA	TRANSMEMBRANE SERINE/THREONINE-PROTEIN KINASE A PKNA (PROTEIN KINASE A) (STPK A)	0.637 (0.6 to 0.668)	606.6 (586.8 to 630.1)	386.5 (367.5 to 402.9)	8.79e-06	0.945 (0.912 to 0.981)	603.4 (591.6 to 623)	570.3 (553.9 to 595.9)	0.119
GCTCCGGCGCGATGTATTGGGCGGTGCCCATCACCATGCCGGTCTGGGTCACGGGCGCTG	53	18201	18260	Rv0015c	pknA	TRANSMEMBRANE SERINE/THREONINE-PROTEIN KINASE A PKNA (PROTEIN KINASE A) (STPK A)	0.748 (0.711 to 0.771)	1,294 (1,261 to 1,368)	967.7 (942.5 to 1,007)	6.52e-05	0.686 (0.668 to 0.703)	1,270 (1,219 to 1,325)	871.3 (826.4 to 909)	1.17e-05
GGATGGTTCAGCATCGCGGTGGTGCGCGCTTCGGCCCGGAACCGTTCGATGAACTCCGGA	54	18551	18610	Rv0015c	pknA	TRANSMEMBRANE SERINE/THREONINE-PROTEIN KINASE A PKNA (PROTEIN KINASE A) (STPK A)	0.876 (0.844 to 0.927)	511.3 (491.7 to 527.9)	448 (433.8 to 476.5)	0.00464	1.033 (0.977 to 1.07)	503.3 (486 to 534.1)	520 (501.3 to 539.5)	0.309
GCGATGTACCAAGCGTGCGGTGGAGTGTGACGAGGGTCGGTGCCATGTTCGGCGGTGCCC	55	18901	18960	Rv0016c	pbpA	PROBABLE PENICILLIN-BINDING PROTEIN PBPA	1.104 (1.079 to 1.12)	1,530 (1,489 to 1,563)	1,689 (1,649 to 1,729)	0.00504	1.334 (1.286 to 1.36)	1,378 (1,328 to 1,408)	1,838 (1,721 to 1,904)	2.61e-06
GTCCGGGATAGGCCCGACGGTTGATTCCGCCACTTGCAGCGGAGTTGGGCGCGGTGGGCT	56	19251	19310	Rv0016c	pbpA	PROBABLE PENICILLIN-BINDING PROTEIN PBPA	0.958 (0.94 to 0.972)	425.6 (411.7 to 439.3)	407.6 (398.6 to 419.2)	0.197	1.2 (1.147 to 1.257)	422.9 (408.5 to 447.1)	507.7 (474.9 to 546.9)	0.000589
GGTTGGTCAGTGGAGAGGCGGGATTGTCGCCAAGCCGCTGCCAGGCTTGCGCCTGCACCT	57	19601	19660	Rv0016c	pbpA	PROBABLE PENICILLIN-BINDING PROTEIN PBPA	0.905 (0.854 to 0.951)	1,042 (995.6 to 1,102)	942.5 (868.9 to 1,012)	0.0284	0.931 (0.902 to 0.985)	951.2 (906 to 995.9)	886.5 (840.9 to 963.8)	0.0653
TAGCGCAGGGAGTAGAAGCCGGTAACCGGCGCGTACACCTCAGGATTGGGATAGACCCGC	58	19951	20010	Rv0016c	pbpA	PROBABLE PENICILLIN-BINDING PROTEIN PBPA	1.213 (1.169 to 1.26)	834.9 (798.2 to 886.4)	1,014 (938 to 1,103)	8.79e-05	1.863 (1.781 to 1.949)	786.4 (755.1 to 834.6)	1,466 (1,389 to 1,598)	9.26e-08
GGGCGGCGGGCTCCGTGCGAGATGCGTGCCAGGATGGCCAGCAATATGTAGTTGGCCAGC	59	20301	20360	Rv0017c	rodA	PROBABLE CELL DIVISION PROTEIN RODA	0.936 (0.873 to 0.991)	1,338 (1,259 to 1,423)	1,252 (1,178 to 1,355)	0.0982	0.896 (0.824 to 0.97)	1,270 (1,174 to 1,392)	1,139 (1,002 to 1,281)	0.0437
ACCGAGCCCGGTGCCGAAGATACCGCCTGTAGCGAAGCTGAAAAGCGACTGCACGATCTG	60	20651	20710	Rv0017c	rodA	PROBABLE CELL DIVISION PROTEIN RODA	0.941 (0.909 to 0.966)	2,688 (2,552 to 2,798)	2,528 (2,434 to 2,647)	0.0879	1.272 (1.222 to 1.307)	2,353 (2,229 to 2,460)	2,993 (2,919 to 3,120)	3.47e-06
GTTTGCCGGCGCTGGTGAACAGGCCGCGTTTGGCCACCAGTACCGCCGAAAAGAAGATCA	61	21001	21060	Rv0017c	rodA	PROBABLE CELL DIVISION PROTEIN RODA	0.795 (0.775 to 0.824)	675.5 (661.9 to 700.2)	537.2 (516.6 to 563.5)	0.000225	0.755 (0.724 to 0.797)	673.1 (649.9 to 709.2)	508.4 (483.9 to 552.9)	0.000239
TGGATCATTACCAGGCCAAGTCCGTTGAGCAGTGCCACCACCGGGAGCAACAGCGGGTCA	62	21351	21410	Rv0017c	rodA	PROBABLE CELL DIVISION PROTEIN RODA	0.828 (0.803 to 0.858)	1,875 (1,829 to 1,916)	1,553 (1,471 to 1,642)	0.000504	0.717 (0.697 to 0.741)	1,764 (1,690 to 1,801)	1,264 (1,227 to 1,292)	1.99e-05
GGCGAGCTGGTGACGGGCCAAGGCGTCGGCGGCGACGCGGGCGCTGCCGGGGAGGCACTC	63	21701	21760	Rv0018c	pstP	PHOSPHOSERINE/THREONINE PHOSPHATASE PSTP	1.494 (1.409 to 1.557)	1,303 (1,204 to 1,421)	1,947 (1,838 to 2,041)	3.91e-06	1.318 (1.26 to 1.387)	1,198 (1,121 to 1,261)	1,579 (1,515 to 1,688)	8.44e-05
AGGGCCCCCAGACTGTCCGTAGCTGATCTGCGACAGCTCGTTACGCGGGCTGAGGCAGCC	64	22051	22110	Rv0018c	pstP	PHOSPHOSERINE/THREONINE PHOSPHATASE PSTP	3.881 (3.738 to 3.972)	165.1 (155.8 to 171.6)	640.7 (621.6 to 666.8)	5.51e-11	3.444 (3.361 to 3.534)	172.1 (164.6 to 177.7)	592.8 (575.9 to 613.6)	3.59e-11
GTTGGTCGTCGTCGCCTGAGACCGCCCCGGCCAGAATCGGTTGGGTCTGGCCGTAGTCGT	65	22401	22460	Rv0018c	pstP	PHOSPHOSERINE/THREONINE PHOSPHATASE PSTP	1.302 (1.206 to 1.401)	509 (480.1 to 559.9)	662.8 (613.8 to 743.3)	0.000436	1.48 (1.417 to 1.547)	512.6 (473.1 to 541)	758.9 (691.4 to 809.7)	3.82e-06
TCGACCAGCGTTTGGACAAACGTGTCGTCCTTGGTGATCTGCGTCAGCTCACCGTCGCGC	66	22751	22810	Rv0018c	pstP	PHOSPHOSERINE/THREONINE PHOSPHATASE PSTP	1.119 (1.098 to 1.167)	131.3 (129 to 133.6)	147 (142.8 to 152.3)	0.0025	2.191 (2.111 to 2.281)	144.3 (141.3 to 147.6)	316.3 (304.7 to 331.1)	8.68e-12
GACCGAGTCTTCGTTGTTGGCGCGTACCAAGCCGCGATCGCTGCGCGCCGCGTATCGCAG	67	23101	23160	Rv0018c	pstP	PHOSPHOSERINE/THREONINE PHOSPHATASE PSTP	0.702 (0.661 to 0.769)	1,859 (1,791 to 1,945)	1,304 (1,215 to 1,406)	0.000259	0.897 (0.797 to 0.971)	1,569 (1,451 to 1,653)	1,407 (1,268 to 1,516)	0.0556
GTCAGCACCAGGGTCGAGTCGTCGGCGCGCCCGATCAACACCGGCTGTTCGCTCAGCGTG	68	23451	23510	Rv0019c	fhaB	CONSERVED PROTEIN WITH FHA DOMAIN	0.579 (0.56 to 0.623)	2,988 (2,893 to 3,077)	1,732 (1,671 to 1,860)	1.15e-05	0.593 (0.564 to 0.613)	2,657 (2,499 to 2,734)	1,575 (1,476 to 1,657)	8e-06
TCACGATACTTTGACGGTGGTCGGCGCGGGTCAACCCCGGCAGCTTCGAGCCCAGTAGGT	69	23801	23860	BT Rv0019c& Rv0020c	BT-fhaB&fhaA	TN>Rv0019c : BT-fhaB&fhaA	0.865 (0.827 to 0.913)	1,203 (1,127 to 1,264)	1,041 (983.3 to 1,094)	0.00582	1.133 (0.964 to 1.337)	1,072 (808.9 to 1,194)	1,214 (938.3 to 1,353)	0.107
CGGACCCATAGCCGCCCTGCCCGTAACCGCTGTAGCCACCGGGCGCTGGCTGACCGTAGT	70	24151	24210	Rv0020c	fhaA	CONSERVED HYPOTHETICAL PROTEIN WITH FHA DOMAIN, TB39.8	1.07 (1.015 to 1.157)	1,128 (1,080 to 1,159)	1,207 (1,137 to 1,296)	0.0793	1.206 (1.12 to 1.26)	1,077 (1,009 to 1,128)	1,300 (1,155 to 1,390)	0.000933
TAGCCGGGCTGGCCGCCACCGGGTGAAGGGCCGTAGCCGCCGCTTTGGCGATAGCCCTGG	71	24501	24560	Rv0020c	fhaA	CONSERVED HYPOTHETICAL PROTEIN WITH FHA DOMAIN, TB39.8	0.664 (0.638 to 0.693)	775.3 (726.3 to 803.5)	515.1 (483.8 to 531.7)	2.44e-05	0.623 (0.569 to 0.659)	794.3 (756.5 to 837.2)	494.6 (453.6 to 525.1)	7.53e-05
GGGGTCAGATCCGCCTTGCGGATCCGGGCCACCACGCGGATCCTCTTGCGGACGCGCATA	72	24851	24910	Rv0020c	fhaA	CONSERVED HYPOTHETICAL PROTEIN WITH FHA DOMAIN, TB39.8	0.416 (0.401 to 0.44)	959.8 (905 to 1,017)	399.4 (373.8 to 433.9)	1.56e-05	0.297 (0.287 to 0.308)	955.6 (906.4 to 991.3)	284 (271.2 to 300.5)	2.66e-05
ACTTCAGCTCAGGATCAGCGCCCAACTTCTCAAAGTCGTGCACACCGAGGGTAATGATGT	73	25201	25260	Rv0020c	fhaA	CONSERVED HYPOTHETICAL PROTEIN WITH FHA DOMAIN, TB39.8	0.447 (0.424 to 0.47)	4,760 (4,410 to 5,037)	2,129 (1,994 to 2,241)	1.9e-05	0.425 (0.399 to 0.446)	4,235 (3,969 to 4,617)	1,801 (1,706 to 1,914)	1.99e-05
GAAAGGGCCGGCCACGCCCACTGAGCCCGCCGGCGCCCCTGGCAGCGGATGGGGCCTGCG	74	25551	25610	BT Rv0020c& Rv0021c	BT-fhaA&Rv0021c	TN>Rv0020c : BT-fhaA&Rv0021c	0.714 (0.629 to 0.76)	1,164 (1,106 to 1,236)	831 (735.1 to 874.4)	0.000335	0.665 (0.613 to 0.725)	1,086 (943.8 to 1,170)	722.1 (644.4 to 801.7)	0.000189
CTCGGTACCCTTTTACACGGCGCGCATCGCGGTCAGCGTCCTCGCCGCTTGTTGCGCCAT	75	25901	25960	BT Rv0020c& Rv0021c	BT-fhaA&Rv0021c	TN>Rv0020c : BT-fhaA&Rv0021c	0.912 (0.876 to 0.966)	1,449 (1,366 to 1,535)	1,322 (1,245 to 1,375)	0.0327	0.739 (0.689 to 0.797)	1,364 (1,283 to 1,417)	1,008 (930.5 to 1,076)	0.000469
GCGGTGTGGATAACGCTTCGACCGTGGCGTAGAAGCGCGTACCGACCAATACCCCGGCGG	76	26251	26310	Rv0021c	Rv0021c	CONSERVED HYPOTHETICAL PROTEIN	1.079 (1.027 to 1.132)	874.9 (825.3 to 918.1)	943.8 (884.4 to 974.8)	0.0344	1.034 (1.005 to 1.058)	854.4 (816.3 to 888.9)	883.2 (845.4 to 909.8)	0.285
AGCATCACCGCCACCGGCTCATACTGCAGCGCGAGGTCGAGCAGCTGCGGTTGGCGGGCC	77	26601	26660	Rv0021c	Rv0021c	CONSERVED HYPOTHETICAL PROTEIN	0.977 (0.936 to 1.048)	609.8 (573.3 to 642.6)	595.6 (569.2 to 637.1)	0.518	1.182 (1.15 to 1.224)	613 (589.7 to 640.5)	724.5 (703.8 to 752.9)	0.000196
CTTCTTCGCCGAACTCGCGAGCCGAGCCTGATCACGCTGGGTTTGGCAACTGCCGGGCTT	78	26951	27010	BT Rv0021c& Rv0022c	BT-Rv0021c&whiB5	TN>Rv0021c : BT-Rv0021c&whiB5	1.135 (1.092 to 1.17)	495.8 (484.1 to 507)	562.5 (548 to 576.2)	0.00138	1.297 (1.193 to 1.345)	489.9 (475.2 to 503)	635.5 (589.2 to 664.1)	9.5e-05
GGAGCGGGCACCGGCGCAGGCATTGGATCCGCGCTTGGGTGGCCGACCGCTCATAGGCGC	79	27301	27360	Rv0022c	whiB5	PROBABLE TRANSCRIPTIONAL REGULATORY PROTEIN WHIB-LIKE WHIB5	1.173 (1.141 to 1.205)	239.2 (228.4 to 250.3)	280.7 (266.5 to 298.2)	0.000135	1.587 (1.537 to 1.638)	252.2 (243.3 to 259.5)	400.1 (388.9 to 415.7)	7.82e-07
GTCCCTCGCGGACCTGGCGGCCGCCACTGGCGTAAGCACCATGGGCCTGAGCTATCTGGA	80	27651	27710	Rv0023	Rv0023	POSSIBLE TRANSCRIPTIONAL REGULATORY PROTEIN	1.176 (1.127 to 1.219)	254.9 (245.7 to 258.5)	299.8 (290.7 to 308.3)	0.000326	1.895 (1.876 to 1.927)	266.7 (260.2 to 277.2)	505.5 (494.1 to 517.2)	1.95e-10
CGTATATTCTCTCTGTGATCGCGCAATGCGTGAAGGCGGAGATGCTGGCCGCCAGCTCCT	81	28001	28060	Rv0023	Rv0023	POSSIBLE TRANSCRIPTIONAL REGULATORY PROTEIN	1.15 (1.044 to 1.297)	780.4 (718.8 to 843.7)	898.8 (792.8 to 1,037)	0.0187	1.306 (1.189 to 1.403)	751.4 (701.8 to 792.6)	981.4 (896.5 to 1,056)	0.000489
GAGGGGCAGCAGTGAATTACAGCGAGGTCGAGCTGTTGAGTCGCGCTCATCAACTGTTCG	82	28351	28410	Rv0023	Rv0023	POSSIBLE TRANSCRIPTIONAL REGULATORY PROTEIN	1.113 (1.053 to 1.192)	1,584 (1,521 to 1,648)	1,763 (1,667 to 1,901)	0.0144	1.157 (1.105 to 1.236)	1,387 (1,309 to 1,438)	1,604 (1,509 to 1,657)	0.00124
GCCATACGCCGTCGTGTGGCGCGGCTGCGCGCGCAACGAGCCCATGTGCTGACGGCGCGA	83	28701	28760	Rv0024	Rv0024	PUTATIVE SECRETED PROTEIN P60-RELATED PROTEIN	1.155 (1.118 to 1.189)	71.7 (71.01 to 72.34)	82.85 (80 to 85.24)	0.000379	1.423 (1.38 to 1.517)	83.63 (80.52 to 86.72)	119 (114.2 to 126.7)	6.57e-06
GGTCCGGCCGGGCGATCTGGTCTTCCCGCACCCCGGGCACGTGCAGCTGGCGATCGGCAA	84	29051	29110	Rv0024	Rv0024	PUTATIVE SECRETED PROTEIN P60-RELATED PROTEIN	0.861 (0.832 to 0.897)	1,269 (1,215 to 1,308)	1,092 (1,057 to 1,128)	0.00301	0.917 (0.839 to 0.969)	1,234 (1,180 to 1,309)	1,131 (1,021 to 1,190)	0.0662
GCTATCGCGGCCGAACTCGACCGCGCGGTTCCGGATCAGGATCAGCTTGCCGTCGATACG	85	29401	29460	Rv0025	Rv0025	CONSERVED HYPOTHETICAL PROTEIN	0.791 (0.781 to 0.8)	1,427 (1,398 to 1,479)	1,129 (1,098 to 1,163)	0.00013	0.8 (0.773 to 0.836)	1,392 (1,345 to 1,481)	1,114 (1,071 to 1,181)	0.000242
CGAAGATCTCCTTGCCACGATCAGGTACGTCCGCGACCGAACCGGTGACCCAAACGCGTG	86	29751	29810	Rv0026	Rv0026	CONSERVED HYPOTHETICAL PROTEIN	1.293 (1.27 to 1.325)	1,972 (1,892 to 2,044)	2,549 (2,479 to 2,636)	2.63e-06	1.802 (1.676 to 1.959)	1,767 (1,587 to 1,870)	3,185 (2,906 to 3,411)	2.88e-06
AAGAGATCGAAGCCGCGGTACGCATTCGATCCGATCTGGACACTCCGGCCGGCGCGCGTG	87	30101	30160	Rv0026	Rv0026	CONSERVED HYPOTHETICAL PROTEIN	0.659 (0.626 to 0.696)	1,097 (1,018 to 1,158)	722.2 (669.6 to 748.3)	7.71e-06	0.561 (0.531 to 0.589)	1,129 (1,033 to 1,201)	632.8 (574.9 to 680.1)	3.61e-05
CAGGTGCCGGGAGGCACATCCGCGGCAATACCATCAGCGTCGTCGACGCCAAGCCTGCCC	88	30451	30510	Rv0026	Rv0026	CONSERVED HYPOTHETICAL PROTEIN	0.747 (0.707 to 0.835)	443.3 (422.9 to 473.2)	331.5 (311.6 to 373.9)	0.000741	0.949 (0.894 to 1.021)	436.5 (406.4 to 465.2)	414.7 (389.8 to 464.3)	0.21
CGGTGAGACGGTGACCGCGGCCAGTCCCCAGCTCGCCGCGGCGATCAAGGCGGCGGCCAG	89	30801	30860	Rv0026	Rv0026	CONSERVED HYPOTHETICAL PROTEIN	1.085 (1.063 to 1.108)	301.4 (292.2 to 314.1)	327 (317.8 to 339.7)	0.0155	1.396 (1.36 to 1.433)	330.7 (323.1 to 335.9)	461.8 (448.8 to 480)	5.31e-08
GGTACTGACCGCCCGGTCACAACAAGAGGAGACAGCGGATGACAGATCGAATTCACGTGC	90	31151	31210	BT Rv0026& Rv0027	BT-Rv0026&Rv0027	TN>Rv0027 : BT-Rv0026&Rv0027	3.679 (3.472 to 3.841)	544.8 (522.9 to 565.9)	2,004 (1,901 to 2,075)	1.58e-09	1.244 (1.156 to 1.327)	519 (465.8 to 558.9)	645.5 (577.5 to 685.2)	0.000702
CGATGACAGGGCGATGACCGACGCCAATCCCGCTTTCGACACGGTCCACCCCAGCGGGCA	91	31501	31560	Rv0027	Rv0027	CONSERVED HYPOTHETICAL PROTEIN	1.609 (1.476 to 1.733)	663.8 (645.9 to 696)	1,068 (990.5 to 1,157)	6.46e-06	1.337 (1.284 to 1.439)	651.1 (631.1 to 679.5)	870.9 (826.1 to 925.5)	4.4e-05
GGGATCGGGTGCGATGTCGGTGGGCGGCTCGATCGGATTGGGGCCGAACAATTCTCGCGC	92	31851	31910	BT Rv0027& Rv0029	BT-Rv0027&Rv0029	TN>Rv0029 : BT-Rv0027&Rv0029	0.973 (0.949 to 1.008)	2,114 (1,990 to 2,197)	2,058 (1,925 to 2,201)	0.4	1.003 (0.979 to 1.028)	1,923 (1,858 to 2,007)	1,928 (1,826 to 2,004)	0.932
ACCGCCGAAACCGCCACGCTTGCAGAACATCTGAAAGCGGATCTGCATCGGATAGTTGGT	93	32201	32260	Rv0029	Rv0029	CONSERVED HYPOTHETICAL PROTEIN	0.883 (0.847 to 0.911)	462.8 (450.1 to 484.1)	408.5 (391.9 to 428.5)	0.00718	0.811 (0.777 to 0.844)	459.1 (451.4 to 464.3)	372.2 (358.7 to 383.9)	0.000325
CGAAGCCCGACTGCAGCGCCTCCTGGCGTTCGTGGCTCGTCAGGAGCCACGGCTGAACTG	94	32551	32610	Rv0029	Rv0029	CONSERVED HYPOTHETICAL PROTEIN	0.747 (0.739 to 0.753)	528.4 (511.3 to 539.5)	394.5 (385.1 to 401.9)	3.06e-05	0.771 (0.741 to 0.799)	537.9 (512.5 to 557.3)	414.6 (386.8 to 434.3)	0.000157
ACGACGGCTTACCGAAGATCGTGCACGCCATGGCCACGGCGGCCGGCAACGGCGCCGCCG	95	32901	32960	Rv0029	Rv0029	CONSERVED HYPOTHETICAL PROTEIN	3.109 (2.977 to 3.155)	566.1 (554.3 to 587.1)	1,760 (1,706 to 1,803)	1.96e-10	2.332 (2.302 to 2.359)	534.5 (518.1 to 545.4)	1,247 (1,230 to 1,270)	7.58e-12
GAACCGAGCCAGCTGAGCGACCGAGACCTCGTCGAATCGGTTCTTCGTGACTTGAGCGAG	96	33251	33310	Rv0030	Rv0030	CONSERVED HYPOTHETICAL PROTEIN	1.375 (1.324 to 1.413)	370.8 (363.4 to 384.9)	509.8 (494.2 to 520.3)	1.79e-07	1.857 (1.808 to 1.922)	372.2 (360.3 to 378.1)	691.2 (677.8 to 714.4)	7.02e-11
GCGCGGGGCGCAAGGCCCACAGCCGGGCCGTGGCCACCCTGAAAGCCGATATCCAAGCCT	97	33601	33660	Rv0031	Rv0031	POSSIBLE REMNANT OF A TRANSPOSASE	1.03 (0.997 to 1.075)	747.8 (705.7 to 764)	770.1 (732.4 to 800.1)	0.353	1.023 (0.999 to 1.075)	733.3 (711.2 to 773.2)	750.4 (723.8 to 788.5)	0.478
CAATGCGCGTGCGATGTTGCGTTTGGTGCATTGTGGTGCCGGTGCTGGTGGGCCGGCGAT	98	33951	34010	BT Rv0031& Rv0032	BT-Rv0031&bioF2	TN>Rv0032 : BT-Rv0031&bioF2	0.817 (0.808 to 0.83)	6,062 (5,912 to 6,339)	4,954 (4,778 to 5,220)	0.000257	0.852 (0.834 to 0.886)	5,455 (5,297 to 5,554)	4,646 (4,553 to 4,828)	0.00132
ACTGGCTTGGGCTATGACTTTCTGCGCCCTGTCGAGGACTCGGGGATCAACGACCTGAAG	99	34301	34360	Rv0032	bioF2	POSSIBLE 8-AMINO-7-OXONONANOATE SYNTHASE BIOF2 (AONS) (8-AMINO-7-KETOPELARGONATE SYNTHASE) (7-KETO-8-AMINO-PELARGONIC ACID SYNTHETASE) (7-KAP SYNTHETASE) (L-ALANINE--PIMELYL CoA LIGASE)	0.955 (0.946 to 0.974)	2,996 (2,911 to 3,076)	2,862 (2,787 to 2,947)	0.176	0.874 (0.851 to 0.886)	2,668 (2,596 to 2,758)	2,331 (2,278 to 2,371)	0.00335
GATGATCCGGGACGTGGACCCGGAACACTACCAGCGATACCTTGACATCCTGCGCCCGTT	100	34651	34710	Rv0032	bioF2	POSSIBLE 8-AMINO-7-OXONONANOATE SYNTHASE BIOF2 (AONS) (8-AMINO-7-KETOPELARGONATE SYNTHASE) (7-KETO-8-AMINO-PELARGONIC ACID SYNTHETASE) (7-KAP SYNTHETASE) (L-ALANINE--PIMELYL CoA LIGASE)	0.819 (0.808 to 0.84)	2,454 (2,417 to 2,510)	2,010 (1,993 to 2,064)	0.000342	0.783 (0.757 to 0.823)	2,303 (2,210 to 2,347)	1,805 (1,718 to 1,901)	0.000168
GCAGACTGTGGTTGTTCCGCTACCAGGGCACGCCAATTGCCTTCTTTTTGAACGTTTGGG	101	35001	35060	Rv0032	bioF2	POSSIBLE 8-AMINO-7-OXONONANOATE SYNTHASE BIOF2 (AONS) (8-AMINO-7-KETOPELARGONATE SYNTHASE) (7-KETO-8-AMINO-PELARGONIC ACID SYNTHETASE) (7-KAP SYNTHETASE) (L-ALANINE--PIMELYL CoA LIGASE)	0.514 (0.485 to 0.536)	5,409 (5,100 to 5,536)	2,780 (2,563 to 2,964)	4.15e-06	0.511 (0.497 to 0.53)	4,532 (4,438 to 4,733)	2,314 (2,258 to 2,387)	3.76e-06
GATATGTCGGAGGAATTCTGTCGCTGGGAAGAGCGAATACGTCTGGACCAGGACGGGCTA	102	35351	35410	Rv0032	bioF2	POSSIBLE 8-AMINO-7-OXONONANOATE SYNTHASE BIOF2 (AONS) (8-AMINO-7-KETOPELARGONATE SYNTHASE) (7-KETO-8-AMINO-PELARGONIC ACID SYNTHETASE) (7-KAP SYNTHETASE) (L-ALANINE--PIMELYL CoA LIGASE)	0.907 (0.88 to 0.924)	3,457 (3,416 to 3,483)	3,137 (3,035 to 3,206)	0.0164	0.606 (0.582 to 0.625)	2,997 (2,847 to 3,199)	1,815 (1,758 to 1,880)	4.05e-06
ACTAGCCTGTTTTTTGGGCAAACCCGCCGCCGTGTTGTGCTCCACCGGATATCAGAGCAA	103	35701	35760	Rv0032	bioF2	POSSIBLE 8-AMINO-7-OXONONANOATE SYNTHASE BIOF2 (AONS) (8-AMINO-7-KETOPELARGONATE SYNTHASE) (7-KETO-8-AMINO-PELARGONIC ACID SYNTHETASE) (7-KAP SYNTHETASE) (L-ALANINE--PIMELYL CoA LIGASE)	1.192 (1.154 to 1.266)	3,328 (3,137 to 3,469)	3,968 (3,758 to 4,120)	0.000468	1.056 (1.007 to 1.095)	2,944 (2,773 to 3,039)	3,109 (2,926 to 3,211)	0.116
TGGGCGTGCTCGGCCCCGACGGGCGAGGAGCTTCGGCCGCGTTGGGTGTCTTGGCGCGCA	104	36051	36110	Rv0032	bioF2	POSSIBLE 8-AMINO-7-OXONONANOATE SYNTHASE BIOF2 (AONS) (8-AMINO-7-KETOPELARGONATE SYNTHASE) (7-KETO-8-AMINO-PELARGONIC ACID SYNTHETASE) (7-KAP SYNTHETASE) (L-ALANINE--PIMELYL CoA LIGASE)	0.943 (0.888 to 1.012)	554.2 (526.6 to 581.6)	522.9 (491.6 to 553.5)	0.134	0.658 (0.601 to 0.716)	549.2 (533.2 to 573.9)	361.6 (333.5 to 391.6)	0.000192
GGCAACCCGACCGTGGCGCATGCGGGCTATCTGCGGCTGATGCGCTCCGGGGTGTATGTG	105	36401	36460	Rv0032	bioF2	POSSIBLE 8-AMINO-7-OXONONANOATE SYNTHASE BIOF2 (AONS) (8-AMINO-7-KETOPELARGONATE SYNTHASE) (7-KETO-8-AMINO-PELARGONIC ACID SYNTHETASE) (7-KAP SYNTHETASE) (L-ALANINE--PIMELYL CoA LIGASE)	0.701 (0.683 to 0.717)	1,111 (1,065 to 1,144)	778.3 (754.1 to 818.2)	1.46e-05	0.609 (0.593 to 0.619)	1,055 (1,019 to 1,087)	642.1 (623.4 to 654.1)	2.94e-06
ATCGCCATCTCTTTCCGCGACGCACAGAACATCAAAACAGTGGGAGACGTCTACACCAGC	106	36751	36810	Rv0033	acpA	PROBABLE ACYL CARRIER PROTEIN ACPA (ACP)	0.674 (0.642 to 0.704)	8,790 (8,521 to 9,161)	5,926 (5,693 to 6,103)	6.34e-06	0.49 (0.464 to 0.515)	6,240 (5,908 to 6,964)	3,056 (2,968 to 3,168)	1.05e-06
ACCGATGGCCAGGTGATCGCCGTGTATCGATTGCGGGCCAGCAGGGCCGGGAAGGTCCTC	107	37101	37160	Rv0034	Rv0034	CONSERVED HYPOTHETICAL PROTEIN	0.603 (0.585 to 0.618)	3,157 (3,065 to 3,261)	1,903 (1,814 to 1,963)	3.44e-06	0.539 (0.525 to 0.55)	2,951 (2,793 to 3,063)	1,589 (1,547 to 1,654)	2.72e-06
CACACCAACCTGGAATTCCTGTCCTGCTTTTTGGGCCTCATGCTCCATGGCGCTGTGCCG	108	37451	37510	Rv0035	fadD34	PROBABLE FATTY-ACID-CoA LIGASE FADD34 (FATTY-ACID-CoA SYNTHETASE) (FATTY-ACID-CoA SYNTHASE)	1.484 (1.448 to 1.534)	2,607 (2,518 to 2,675)	3,871 (3,694 to 4,028)	7.5e-09	1.392 (1.36 to 1.423)	2,277 (2,238 to 2,301)	3,171 (3,073 to 3,259)	7.72e-08
CGCAGCACCACGCGGAGTGGTCATCACCTACCGCAACCTGCTGTCCAACATGCGCGCAAT	109	37801	37860	Rv0035	fadD34	PROBABLE FATTY-ACID-CoA LIGASE FADD34 (FATTY-ACID-CoA SYNTHETASE) (FATTY-ACID-CoA SYNTHASE)	1.943 (1.838 to 2.012)	1,882 (1,793 to 1,938)	3,655 (3,490 to 3,776)	1.05e-07	1.591 (1.539 to 1.647)	1,723 (1,657 to 1,787)	2,741 (2,642 to 2,837)	1.12e-06
TGATCATCGCCTCCGAACCCGTCCATGCCGAGGGCATGCGGAGATTCGCCGCCACCTTCG	110	38151	38210	Rv0035	fadD34	PROBABLE FATTY-ACID-CoA LIGASE FADD34 (FATTY-ACID-CoA SYNTHETASE) (FATTY-ACID-CoA SYNTHASE)	1.713 (1.682 to 1.748)	1,263 (1,228 to 1,314)	2,164 (2,088 to 2,275)	5.62e-09	1.163 (1.136 to 1.178)	1,209 (1,169 to 1,240)	1,406 (1,370 to 1,430)	0.000216
GACTTGGGTTTTCTTGTAGACGACGAAATCGTCATCCTTGGCCGGCAGGACGAGGTGTTC	111	38501	38560	Rv0035	fadD34	PROBABLE FATTY-ACID-CoA LIGASE FADD34 (FATTY-ACID-CoA SYNTHETASE) (FATTY-ACID-CoA SYNTHASE)	0.67 (0.63 to 0.711)	4,340 (4,111 to 4,557)	2,906 (2,726 to 3,075)	0.00014	0.659 (0.614 to 0.703)	3,910 (3,632 to 4,230)	2,575 (2,413 to 2,701)	0.000132
AGACGGCACACTGCCCCGTCTTGCCACCCACGCGTGGACGGCGGATCCCGATAGCGCTCC	112	38851	38910	Rv0035	fadD34	PROBABLE FATTY-ACID-CoA LIGASE FADD34 (FATTY-ACID-CoA SYNTHETASE) (FATTY-ACID-CoA SYNTHASE)	0.748 (0.727 to 0.76)	1,406 (1,389 to 1,423)	1,051 (1,011 to 1,066)	4.55e-05	0.701 (0.671 to 0.715)	1,366 (1,345 to 1,397)	957.6 (931.2 to 967.2)	1.36e-05
ACCCGCTGGGCCGCATCGGATGGCCCCCAAGACCAAGTGTCGCCGCTCGGTCCCCGCAGC	113	39201	39260	Rv0036c	Rv0036c	CONSERVED HYPOTHETICAL PROTEIN	0.881 (0.815 to 0.932)	1,281 (1,228 to 1,355)	1,129 (1,031 to 1,207)	0.0128	0.83 (0.759 to 0.91)	1,233 (1,156 to 1,286)	1,024 (933.9 to 1,116)	0.00767
GGCAGGTGAAACGGCCGCCAGTTCTGTCGCGGCGTCGTCGACGAAACCGGCCGGATTGGC	114	39551	39610	Rv0036c	Rv0036c	CONSERVED HYPOTHETICAL PROTEIN	0.561 (0.516 to 0.601)	848.6 (773.8 to 887.7)	476.2 (427.9 to 498.5)	4.9e-05	0.534 (0.517 to 0.58)	847.2 (798.8 to 890.4)	452.6 (421.9 to 472.6)	6.83e-06
GCGGCGCCCGACGATGGTGTGCACCACCAGCCCGGCTAGGTAGATCGCCGACCCGAACAG	115	39901	39960	Rv0037c	Rv0037c	PROBABLE CONSERVED INTEGRAL MEMBRANE PROTEIN	1.081 (0.998 to 1.171)	543.1 (517.6 to 572.8)	587.3 (547.4 to 633.9)	0.117	0.603 (0.573 to 0.645)	549 (530.2 to 563.2)	330.8 (309.3 to 354.1)	5.9e-05
GCCGGATCGCGGTCGGAGTCAAGACGTTGGCCAGGAAGGCTCCCAGCCCGGTGGCCGCGA	116	40251	40310	Rv0037c	Rv0037c	PROBABLE CONSERVED INTEGRAL MEMBRANE PROTEIN	0.978 (0.96 to 1.013)	1,377 (1,336 to 1,396)	1,347 (1,326 to 1,379)	0.501	1.638 (1.549 to 1.75)	1,324 (1,265 to 1,366)	2,170 (2,068 to 2,281)	1.4e-07
AGGAAGACGATCGCGGAGGCCCCCTCGTCGCCGCTGCCGAGCAGCCAACGAGGCAACAGC	117	40601	40660	Rv0037c	Rv0037c	PROBABLE CONSERVED INTEGRAL MEMBRANE PROTEIN	0.448 (0.423 to 0.469)	2,216 (2,138 to 2,317)	992 (954.4 to 1,058)	1.31e-05	0.448 (0.436 to 0.459)	2,134 (2,056 to 2,203)	955.8 (922.3 to 988.9)	4.96e-06
CAGCAGCGAATAGGGCAGAAACAGCACCGCGAAGGCCCCCGCGATGGCCATCGGGTCGGC	118	40951	41010	Rv0037c	Rv0037c	PROBABLE CONSERVED INTEGRAL MEMBRANE PROTEIN	0.746 (0.731 to 0.774)	9,595 (9,099 to 9,884)	7,160 (6,896 to 7,294)	2.86e-05	0.659 (0.639 to 0.671)	9,470 (8,970 to 10,027)	6,236 (6,030 to 6,535)	4.22e-06
GGTGTGGTGGCGCCGCACGAAGACCCCGAGGACCATGTCGCACCCGCCGCACAACGGGTG	119	41301	41360	BT Rv0037c& Rv0038	BT-Rv0037c&Rv0038	Rv0037c<TN>Rv0038 : BT-Rv0037c&Rv0038	1.193 (1.142 to 1.239)	855.3 (812.5 to 906.3)	1,020 (963.7 to 1,085)	0.000642	1.938 (1.841 to 2.016)	832.1 (779.6 to 868.9)	1,612 (1,537 to 1,710)	9.01e-08
GCTGGTGATGGTCGATCTGGATGCCGACCCCGAGGTGCTCGCAGCGGCGGTGGAAGGGGT	120	41651	41710	Rv0038	Rv0038	CONSERVED HYPOTHETICAL PROTEIN	0.888 (0.871 to 0.906)	1,086 (1,024 to 1,116)	964.4 (911.7 to 987.1)	0.00595	1.002 (0.962 to 1.041)	1,012 (929.8 to 1,096)	1,014 (924.6 to 1,087)	0.952
TGTTCAATGACAGGCCTGGGTGCAGACCGCGCAGCTGCCAACGCAGTTGGCGGTGGGGCT	121	42001	42060	BT Rv0038& Rv0039c	BT-Rv0038&Rv0039c	Rv0038>TN<Rv0039c : BT-Rv0038&Rv0039c	2.234 (2.128 to 2.274)	265.8 (257.8 to 274.2)	593.8 (569 to 610)	3.01e-10	0.993 (0.95 to 1.025)	279 (272.5 to 289.7)	277.2 (266.9 to 284.3)	0.841
TTCGTTCACCATACGAGGCCGCCGACGAATCCGCTCACCGAGCTCCATGCGGGCCCGTGT	122	42351	42410	Rv0039c	Rv0039c	POSSIBLE CONSERVED TRANSMEMBRANE PROTEIN	0.934 (0.905 to 0.948)	1,071 (1,027 to 1,090)	1,000 (981.3 to 1,023)	0.0617	1.041 (0.998 to 1.088)	1,060 (1,032 to 1,083)	1,103 (1,049 to 1,174)	0.218
TCGTTTTCGCGGTAGGTGCCCTCGATGATTGATGACGGAAAGCCGTCGAAATTGGCCATC	123	42701	42760	Rv0040c	mtc28	SECRETED PROLINE RICH PROTEIN MTC28 (PROLINE RICH 28 KDA ANTIGEN)	3.948 (3.707 to 4.079)	936.5 (887.1 to 989.2)	3,696 (3,477 to 3,960)	9e-10	2.791 (2.457 to 3.003)	892.4 (830.8 to 949.2)	2,492 (2,115 to 2,630)	1.25e-07
TGTGCCGCTGATCGCGGGAGTCACTGGCGGCGGCAGCGGGGGCACAGCGGTGGACCCGGG	124	43051	43110	Rv0040c	mtc28	SECRETED PROLINE RICH PROTEIN MTC28 (PROLINE RICH 28 KDA ANTIGEN)	1.007 (0.858 to 1.226)	616.6 (520.1 to 746.6)	622 (510.8 to 804.1)	0.931	1.098 (0.899 to 1.341)	600.4 (533.8 to 680.1)	659.3 (545.7 to 806.9)	0.319
CCCGTCGTCGAGGCTGAATGTAACCAGCGCTCCATGGCAGTGCACAGGCTTGAAATGCAG	125	43401	43460	BT Rv0040c& Rv0041	BT-mtc28&leuS	Rv0040c<TN>Rv0041 : BT-mtc28&leuS	1.052 (1.015 to 1.082)	824.3 (801.9 to 847.1)	867.4 (850.2 to 889.6)	0.111	1.183 (1.159 to 1.224)	795.7 (783.7 to 821.7)	941.1 (917.9 to 969.5)	0.000119
GCCGCGGTGCCTGACGACAAGCTCTTCGTGCAGGACATGTTCCCCTACCCCTCGGGTGAG	126	43751	43810	Rv0041	leuS	PROBABLE LEUCYL-tRNA SYNTHETASE LEUS (LEUCINE--tRNA LIGASE) (LEURS)	0.75 (0.712 to 0.775)	1,900 (1,847 to 1,954)	1,425 (1,356 to 1,496)	9.28e-05	0.834 (0.806 to 0.854)	1,768 (1,703 to 1,814)	1,475 (1,414 to 1,508)	0.000859
ATACAACGCGTGGTTCGACACCACAGCCAACAAGGCGCGCCCGATATCAGAGCTGGTCGC	127	44101	44160	Rv0041	leuS	PROBABLE LEUCYL-tRNA SYNTHETASE LEUS (LEUCINE--tRNA LIGASE) (LEURS)	0.683 (0.67 to 0.701)	326.2 (309.3 to 339.4)	222.8 (210.2 to 236)	7.09e-06	0.676 (0.612 to 0.731)	332.6 (287.5 to 349.1)	224.8 (191.7 to 234.7)	0.000154
CTGAGCAGGTCAAGACCATGCAGCGCAACTGGATCGGGCGTTCGACGGGTGCGGTGGCGC	128	44451	44510	Rv0041	leuS	PROBABLE LEUCYL-tRNA SYNTHETASE LEUS (LEUCINE--tRNA LIGASE) (LEURS)	0.563 (0.556 to 0.574)	2,970 (2,882 to 3,072)	1,672 (1,632 to 1,734)	2.79e-06	0.488 (0.472 to 0.505)	2,752 (2,631 to 2,897)	1,344 (1,300 to 1,436)	4.79e-06
GCCATCAACCCGGCCAACGGTGAGCCGGTGCCGATCTTCATCGCCGACTACGTGCTGGCC	129	44801	44860	Rv0041	leuS	PROBABLE LEUCYL-tRNA SYNTHETASE LEUS (LEUCINE--tRNA LIGASE) (LEURS)	0.648 (0.628 to 0.663)	1,817 (1,733 to 1,887)	1,177 (1,146 to 1,218)	7.92e-06	0.554 (0.547 to 0.566)	1,734 (1,689 to 1,759)	960.8 (928 to 990.8)	2.21e-06
ACCATTCCCGATCGTCTATGACAGCGACGGGCGTCCGCATGCGCTCGACGAAGCTGCACT	130	45151	45210	Rv0041	leuS	PROBABLE LEUCYL-tRNA SYNTHETASE LEUS (LEUCINE--tRNA LIGASE) (LEURS)	0.582 (0.57 to 0.595)	3,852 (3,717 to 3,941)	2,244 (2,202 to 2,310)	2.85e-06	0.514 (0.504 to 0.524)	3,408 (3,356 to 3,461)	1,751 (1,727 to 1,775)	2.58e-06
ACGACCCCGGTGGCGTCGACTTGTACGTCGGCGGTGCTGAACACGCGGTTTTGCACCTGC	131	45501	45560	Rv0041	leuS	PROBABLE LEUCYL-tRNA SYNTHETASE LEUS (LEUCINE--tRNA LIGASE) (LEURS)	0.534 (0.506 to 0.579)	3,665 (3,332 to 4,015)	1,956 (1,777 to 2,074)	3.02e-05	0.429 (0.399 to 0.454)	3,349 (3,107 to 3,820)	1,439 (1,305 to 1,608)	1.74e-05
GTTTACGAGATGTCGATGGGGCCGCTGGAGGCTTCACGTCCATGGGCCACAAAGGATGTT	132	45851	45910	Rv0041	leuS	PROBABLE LEUCYL-tRNA SYNTHETASE LEUS (LEUCINE--tRNA LIGASE) (LEURS)	0.693 (0.678 to 0.713)	6,277 (6,066 to 6,464)	4,352 (4,210 to 4,551)	9.75e-06	0.653 (0.631 to 0.666)	5,451 (5,344 to 5,692)	3,560 (3,383 to 3,719)	4.38e-06
GGAGCTGTGGCTGCGACTGGGCAACACCACCTCGTTGGCACACGGCCCGTTCCCGAAGGC	133	46201	46260	Rv0041	leuS	PROBABLE LEUCYL-tRNA SYNTHETASE LEUS (LEUCINE--tRNA LIGASE) (LEURS)	0.845 (0.826 to 0.859)	2,853 (2,764 to 2,928)	2,409 (2,335 to 2,488)	0.00089	0.82 (0.785 to 0.852)	2,532 (2,493 to 2,550)	2,076 (1,983 to 2,147)	0.0005
GCGACCAGATTGGTTGATAGCGTGGTACTTTCACGCTCGTTTGCGAGCAGGGGAGTTGCT	134	46551	46610	BT Rv0041& Rv0042c	BT-leuS&Rv0042c	Rv0041>TN<Rv0042c : BT-leuS&Rv0042c	0.592 (0.575 to 0.609)	1,532 (1,500 to 1,560)	906.7 (883.9 to 926.7)	3.63e-06	0.477 (0.456 to 0.503)	1,475 (1,433 to 1,523)	703.4 (674 to 728.6)	5.36e-06
TCATCCGGATGGGACCTTGATCGAGCAGGGTGACCAGGATCGACAGTTGCGCCAGCGTTA	135	46901	46960	Rv0042c	Rv0042c	POSSIBLE TRANSCRIPTIONAL REGULATORY PROTEIN (PROBABLY MARR-FAMILY)	0.647 (0.619 to 0.667)	677.1 (649.5 to 701.9)	437.9 (422 to 454.8)	8.72e-06	0.662 (0.633 to 0.689)	648.6 (624 to 668.9)	429.6 (408 to 443.9)	3.95e-05
GTCAGTGATGTCGAATGCCACTGACCGCCAACGGAAACCGGCTCTCGCGTTAACGGGACA	136	47251	47310	BT Rv0042c& Rv0043c	BT-Rv0042c&Rv0043c	TN>Rv0042c : BT-Rv0042c&Rv0043c	0.88 (0.814 to 0.95)	848.1 (773.6 to 929)	746.1 (696.1 to 795.7)	0.0231	0.97 (0.879 to 1.039)	840.4 (776.3 to 914.7)	815.2 (748.9 to 869.7)	0.502
CTGTTTTGGTATGTCATCCAGAACACTCGCGGAATCAGGTTCTGTGAGGCCCGGATGGTG	137	47601	47660	Rv0043c	Rv0043c	PROBABLE TRANSCRIPTIONAL REGULATORY PROTEIN (PROBABLY GNTR-FAMILY)	0.966 (0.921 to 1.025)	2,917 (2,729 to 3,091)	2,819 (2,632 to 3,043)	0.351	1.064 (0.989 to 1.149)	2,586 (2,443 to 2,746)	2,753 (2,567 to 3,019)	0.133
CTCTTGGATGGGAACCCGGCTGACCCCCAGGCCGTGCGCGATTTCATTGCGGTCGACGCG	138	47951	48010	Rv0043c	Rv0043c	PROBABLE TRANSCRIPTIONAL REGULATORY PROTEIN (PROBABLY GNTR-FAMILY)	0.96 (0.935 to 0.976)	2,253 (2,218 to 2,286)	2,163 (2,106 to 2,198)	0.221	0.942 (0.85 to 0.99)	2,026 (1,837 to 2,143)	1,908 (1,653 to 1,995)	0.154
CAACGGTCAACAGCGTGACACCGAGACCGGCGAGGGCTTCGGCGCTGGCGATCAGCCCGC	139	48301	48360	Rv0044c	Rv0044c	POSSIBLE OXIDOREDUCTASE	0.696 (0.678 to 0.722)	623.5 (615.1 to 640.4)	434.2 (418.8 to 457.9)	1.78e-05	0.525 (0.52 to 0.532)	602.9 (596.5 to 616.4)	316.5 (312 to 324)	1.74e-06
CCGTACTCGTCGTAGTCCTTCTGTTTCCAGCCCGACCCGATACCCAGGATGAGCCGGCCG	140	48651	48710	Rv0044c	Rv0044c	POSSIBLE OXIDOREDUCTASE	1.064 (1.029 to 1.088)	2,943 (2,767 to 3,087)	3,133 (2,973 to 3,281)	0.0586	0.944 (0.899 to 0.999)	2,604 (2,464 to 2,783)	2,457 (2,356 to 2,568)	0.126
GAGATCGGGACGCACGAGTGAAGTCATGGGTCCACCGTAGGCTCAGCGTGTGTCGAGCAC	141	49001	49060	Rv0044c	Rv0044c	POSSIBLE OXIDOREDUCTASE	0.618 (0.597 to 0.635)	2,820 (2,650 to 2,946)	1,744 (1,698 to 1,795)	9.25e-06	0.445 (0.421 to 0.459)	2,535 (2,423 to 2,666)	1,128 (1,068 to 1,170)	1.14e-05
ACGACTTGACATCGCGGTGCGGGGCCGCGGCGATCGTTAGGTCCAGCATGGCCTGAAAGC	142	49351	49410	Rv0045c	Rv0045c	POSSIBLE HYDROLASE	0.488 (0.477 to 0.509)	1,405 (1,311 to 1,467)	685.8 (662.1 to 707.5)	3.53e-06	0.448 (0.421 to 0.477)	1,363 (1,274 to 1,430)	610.4 (568.7 to 644.6)	2.35e-05
TCCACCGCCAGCGCCGGCTCACCCAGGCCGACGATCACGGTGTCCCAGGTATGGGCGTTC	143	49701	49760	Rv0045c	Rv0045c	POSSIBLE HYDROLASE	0.894 (0.816 to 0.971)	1,080 (997 to 1,141)	965.8 (865.8 to 1,056)	0.0496	0.903 (0.841 to 1.003)	1,041 (1,005 to 1,111)	940.5 (868.9 to 1,061)	0.0714
GCGCGCGATGTCGTCGGGCAGCTGCTCGGGCGGGCTCTTCATCAGGTAGGCCGACGCCGG	144	50051	50110	Rv0046c	ino1	MYO-INOSITOL-1-PHOSPHATE SYNTHASE INO1 (Inositol 1-phosphate synthetase) (D-glucose 6-phosphate cycloaldolase) (Glucose 6-phosphate cyclase) (Glucocycloaldolase)	0.748 (0.714 to 0.768)	1,423 (1,403 to 1,478)	1,064 (1,030 to 1,099)	6.35e-05	0.721 (0.698 to 0.748)	1,357 (1,323 to 1,397)	978.9 (951 to 1,017)	2.56e-05
GTTCGAGCATGTTGAGGAAGTCCATGTTGCCGCCCACGTTGAGCTGCATGGTGCGGTCGA	145	50401	50460	Rv0046c	ino1	MYO-INOSITOL-1-PHOSPHATE SYNTHASE INO1 (Inositol 1-phosphate synthetase) (D-glucose 6-phosphate cycloaldolase) (Glucose 6-phosphate cyclase) (Glucocycloaldolase)	1.065 (1.039 to 1.114)	4,496 (4,313 to 4,658)	4,786 (4,552 to 4,966)	0.0575	1.33 (1.267 to 1.407)	3,920 (3,635 to 4,220)	5,215 (4,975 to 5,525)	5.21e-05
GCGTCGGAGAGTTCGATGGTGTCGGCGTAGTACTTGCCGATGCCATCGAGGGTAGGCCCG	146	50751	50810	Rv0046c	ino1	MYO-INOSITOL-1-PHOSPHATE SYNTHASE INO1 (Inositol 1-phosphate synthetase) (D-glucose 6-phosphate cycloaldolase) (Glucose 6-phosphate cyclase) (Glucocycloaldolase)	0.678 (0.613 to 0.761)	838.8 (787.2 to 910.9)	568.4 (524.5 to 630.6)	0.000526	0.536 (0.503 to 0.598)	827.9 (784.4 to 913.6)	444.1 (408.1 to 511.3)	3.91e-05
CGGTAACGACTGGTGCTCACTCATTAAGGCGTTCTCCTAACCTCATAACCTCTGGGGTGT	147	51101	51160	Rv0046c	ino1	MYO-INOSITOL-1-PHOSPHATE SYNTHASE INO1 (Inositol 1-phosphate synthetase) (D-glucose 6-phosphate cycloaldolase) (Glucose 6-phosphate cyclase) (Glucocycloaldolase)	0.964 (0.913 to 1.008)	2,909 (2,771 to 3,057)	2,807 (2,591 to 3,006)	0.296	1.213 (1.174 to 1.273)	2,576 (2,512 to 2,633)	3,125 (3,031 to 3,251)	0.000128
TGTAGTTGTGTGGGCCGGTGTCGGCCACCAGCTCGCCGAATCGACGGCGACCCTTGTCGG	148	51451	51510	Rv0047c	Rv0047c	CONSERVED HYPOTHETICAL PROTEIN	3.214 (3.107 to 3.353)	776.5 (735.4 to 818)	2,495 (2,398 to 2,558)	1.17e-10	6.269 (6.053 to 6.485)	746.7 (721.9 to 767.2)	4,681 (4,507 to 4,829)	1.17e-11
CGATATATTTGCGACAACATCACCGCGTCAAGACGGGTAGCTGACGTGCTTGATGGTGCC	149	51801	51860	BT Rv0047c& Rv0048c	BT-Rv0047c&Rv0048c	TN>Rv0047c : BT-Rv0047c&Rv0048c	2.344 (2.312 to 2.403)	3,435 (3,326 to 3,498)	8,050 (7,922 to 8,198)	3.1e-10	2.418 (2.348 to 2.514)	3,051 (2,988 to 3,105)	7,379 (7,082 to 7,681)	2.15e-09
CCGCCGGGTCGACGCGATCGAGCGACGCATACTCCGGGTAGATCACCAGCCGGTAGCCCA	150	52151	52210	Rv0048c	Rv0048c	POSSIBLE MEMBRANE PROTEIN	0.892 (0.851 to 0.911)	678.8 (661.8 to 700.3)	605.5 (586.1 to 619.7)	0.00855	0.847 (0.809 to 0.895)	714.9 (685.1 to 744.9)	605.8 (571.4 to 635.2)	0.004
GCCACCAGACGCTGCAGGTCACCTAGGGTCACAGCCTTGGTAGCTGCGCTGACGCGCTCC	151	52501	52560	Rv0048c	Rv0048c	POSSIBLE MEMBRANE PROTEIN	1.494 (1.44 to 1.552)	1,069 (1,033 to 1,118)	1,597 (1,548 to 1,663)	2.49e-06	1.359 (1.33 to 1.4)	1,037 (1,006 to 1,075)	1,410 (1,349 to 1,464)	3.99e-06
ACGCTCCCTGCTGGCCGAGGTGTATTCGGGACGCACCGGTGTGTCGGAGGTGTGCGACGC	152	52851	52910	Rv0049	Rv0049	CONSERVED HYPOTHETICAL PROTEIN	1.793 (1.751 to 1.816)	1,036 (1,026 to 1,046)	1,859 (1,824 to 1,882)	1.28e-09	1.664 (1.616 to 1.732)	987.2 (933.9 to 1,041)	1,643 (1,550 to 1,669)	1.58e-07
GGACGCGGACGGCGCGCAACGGGGCCCGCACGGCCAGTGAATAGCGACGGGCGTCACCAT	153	53201	53260	Rv0049	Rv0049	CONSERVED HYPOTHETICAL PROTEIN	0.782 (0.725 to 0.88)	289.3 (258.1 to 315)	226.2 (199 to 247.2)	0.00205	0.703 (0.638 to 0.782)	296.1 (280.7 to 326.7)	208.2 (194.8 to 238.8)	0.000347
CGGTTCGTCCGGACAGCCTGCCGGCCGGCTGCCCCAACCGAGGGTGGACTTGCCCCGGGT	154	53551	53610	BT Rv0049& Rv0050	BT-Rv0049&ponA1	TN>Rv0050 : BT-Rv0049&ponA1	0.835 (0.796 to 0.912)	287.2 (263.3 to 327.1)	239.8 (217.3 to 264.1)	0.00332	0.594 (0.54 to 0.641)	315.3 (286.3 to 350.3)	187.1 (170.5 to 210.6)	9e-05
GATTCTCGTTCACCGGCTTCGCGCGGGCAGTCAAGAACAACCTGTTCGGCGGCGATCTGC	155	53901	53960	Rv0050	ponA1	PROBABLE BIFUNCTIONAL PENICILLIN-BINDING PROTEIN 1A/1B PONA1 (MUREIN POLYMERASE) (PBP1): PENICILLIN-INSENSITIVE TRANSGLYCOSYLASE (PEPTIDOGLYCAN TGASE) + PENICILLIN-SENSITIVE TRANSPEPTIDASE (DD-TRANSPEPTIDASE)	0.8 (0.77 to 0.821)	1,467 (1,424 to 1,517)	1,174 (1,132 to 1,194)	0.000247	1.249 (1.189 to 1.298)	1,314 (1,237 to 1,398)	1,641 (1,572 to 1,667)	1.08e-05
CTGGACCCGGCGGTCGACCCCGAAGGGGCCCATGCCCGCTGGAATTGGGTACTCGACGGC	156	54251	54310	Rv0050	ponA1	PROBABLE BIFUNCTIONAL PENICILLIN-BINDING PROTEIN 1A/1B PONA1 (MUREIN POLYMERASE) (PBP1): PENICILLIN-INSENSITIVE TRANSGLYCOSYLASE (PEPTIDOGLYCAN TGASE) + PENICILLIN-SENSITIVE TRANSPEPTIDASE (DD-TRANSPEPTIDASE)	0.898 (0.87 to 0.932)	1,022 (984 to 1,059)	918.6 (861.7 to 973.7)	0.0118	0.815 (0.742 to 0.896)	1,010 (963.8 to 1,045)	823.5 (744.8 to 901.8)	0.00337
TTCCATCGACCCGCACAACGGGGCGGTGCGTGCGTACTACGGTGGCGACAATGCCAATGG	157	54601	54660	Rv0050	ponA1	PROBABLE BIFUNCTIONAL PENICILLIN-BINDING PROTEIN 1A/1B PONA1 (MUREIN POLYMERASE) (PBP1): PENICILLIN-INSENSITIVE TRANSGLYCOSYLASE (PEPTIDOGLYCAN TGASE) + PENICILLIN-SENSITIVE TRANSPEPTIDASE (DD-TRANSPEPTIDASE)	0.519 (0.498 to 0.537)	2,217 (2,179 to 2,253)	1,152 (1,104 to 1,194)	3.41e-06	0.463 (0.447 to 0.501)	2,127 (2,069 to 2,199)	985.6 (950.5 to 1,043)	4.72e-06
TCCCGGGCGTTGCGCACACGCTGTCCGAAGATGGCAAGGGTGGACCGCCCAACAACGGGA	158	54951	55010	Rv0050	ponA1	PROBABLE BIFUNCTIONAL PENICILLIN-BINDING PROTEIN 1A/1B PONA1 (MUREIN POLYMERASE) (PBP1): PENICILLIN-INSENSITIVE TRANSGLYCOSYLASE (PEPTIDOGLYCAN TGASE) + PENICILLIN-SENSITIVE TRANSPEPTIDASE (DD-TRANSPEPTIDASE)	1.179 (1.132 to 1.225)	1,441 (1,365 to 1,527)	1,699 (1,597 to 1,791)	0.000898	0.74 (0.718 to 0.766)	1,307 (1,254 to 1,417)	966.5 (919.6 to 1,037)	4.48e-05
GACACCACCGCGAACAAAGACGCCTGGATGGTCGGGTACACGCCGTCGTTGTCTACGGCT	159	55301	55360	Rv0050	ponA1	PROBABLE BIFUNCTIONAL PENICILLIN-BINDING PROTEIN 1A/1B PONA1 (MUREIN POLYMERASE) (PBP1): PENICILLIN-INSENSITIVE TRANSGLYCOSYLASE (PEPTIDOGLYCAN TGASE) + PENICILLIN-SENSITIVE TRANSPEPTIDASE (DD-TRANSPEPTIDASE)	0.763 (0.736 to 0.804)	1,823 (1,724 to 1,942)	1,391 (1,343 to 1,473)	0.00018	0.725 (0.698 to 0.761)	1,702 (1,611 to 1,790)	1,233 (1,172 to 1,304)	7.01e-05
GCCACCGCCCCCGGCCCCGCCCGCTGCGACTCCCACGCCGCCGCCGTGACCGGCGCGCTG	160	55651	55710	Rv0050	ponA1	PROBABLE BIFUNCTIONAL PENICILLIN-BINDING PROTEIN 1A/1B PONA1 (MUREIN POLYMERASE) (PBP1): PENICILLIN-INSENSITIVE TRANSGLYCOSYLASE (PEPTIDOGLYCAN TGASE) + PENICILLIN-SENSITIVE TRANSPEPTIDASE (DD-TRANSPEPTIDASE)	1.314 (1.245 to 1.386)	14,182 (12,365 to 15,643)	18,623 (16,810 to 19,990)	3.41e-06	1.214 (1.157 to 1.339)	17,634 (15,657 to 19,476)	21,399 (19,470 to 22,982)	0.000688
GCGTGCTTACTACCAGTTGTGCTACTCCGATACGGTGCCGCTCTATGGCGCTGAGTTATT	161	56001	56060	Rv0051	Rv0051	PROBABLE CONSERVED TRANSMEMBRANE PROTEIN	0.626 (0.594 to 0.665)	10,282 (9,757 to 10,870)	6,434 (5,986 to 6,964)	6.24e-06	0.563 (0.514 to 0.608)	9,836 (8,614 to 10,974)	5,529 (5,088 to 5,875)	2.83e-06
GGATATGGGATGCGGCGCTGGTGGCCGCCTCACCGCTGGTGATCTTTCAGATATTCACCA	162	56351	56410	Rv0051	Rv0051	PROBABLE CONSERVED TRANSMEMBRANE PROTEIN	0.745 (0.725 to 0.762)	1,260 (1,235 to 1,290)	938.6 (914.4 to 952.9)	3.78e-05	0.652 (0.624 to 0.685)	1,193 (1,167 to 1,258)	777.5 (730.6 to 839.3)	8.5e-06
GACATGGACTCGTTGTACAACGTCGTCAAGTCGTTCACCGGCTGGCGTGGCTTCGACCCC	163	56701	56760	Rv0051	Rv0051	PROBABLE CONSERVED TRANSMEMBRANE PROTEIN	1.17 (1.08 to 1.257)	1,044 (984.7 to 1,112)	1,222 (1,111 to 1,316)	0.0059	1.082 (0.998 to 1.184)	982 (943.2 to 1,032)	1,062 (977.7 to 1,160)	0.0925
ATACGGCAACCCGAGCCGCTCGCTGCCCGAGCAGTGGTTCACCACGACGGTGTTGCTGCG	164	57051	57110	Rv0051	Rv0051	PROBABLE CONSERVED TRANSMEMBRANE PROTEIN	0.921 (0.858 to 0.977)	405.7 (387 to 432.7)	373.8 (353.6 to 394.4)	0.0619	1.013 (0.944 to 1.05)	404.9 (391.9 to 424.4)	410 (385.5 to 423.6)	0.7
CTGCAGCGGGTGCCGTCGTTCGACGTCGTGTTCGTCGGCCACCGCCGCGGGGAGGTTCGC	165	57401	57460	BT Rv0051& Rv0052	BT-Rv0051&Rv0052	TN>Rv0052 : BT-Rv0051&Rv0052	0.885 (0.837 to 0.939)	328.6 (309 to 350.1)	291.1 (271.9 to 316.7)	0.0124	0.819 (0.742 to 0.901)	355.6 (325.2 to 407)	291.2 (263.3 to 338.1)	0.00685
CGTCGAGCATCTGCCAGAGCGGGTCATCACCGCCGCCGGGGTGTCGAGCGGGATCGACAT	166	57751	57810	Rv0052	Rv0052	CONSERVED HYPOTHETICAL PROTEIN	1.084 (1.032 to 1.151)	885.8 (853.8 to 936.9)	960.2 (918.7 to 1,031)	0.0471	1.048 (0.991 to 1.098)	845.5 (814.4 to 875.7)	886.3 (849.2 to 931.3)	0.198
CGTGTAGCCTGGGCGAGTTGCCGACGCAGGCGACCCTCCTGCCACGGATCGACCGTGGCC	167	58101	58160	BT Rv0052& Rv0053	BT-Rv0052&rpsF	TN>Rv0053 : BT-Rv0052&rpsF	0.71 (0.685 to 0.743)	923.3 (899 to 941.2)	655.8 (637.9 to 678.9)	1.71e-05	0.605 (0.578 to 0.652)	919.2 (878.2 to 948.1)	555.8 (532.4 to 590)	6.21e-06
GCACCAAGGTAATGCGCACCGACAAGCACTAATCGGCCTGCCAGGCACTGGCTGTTCGCT	168	58451	58510	Rv0053	rpsF	PROBABLE 30S RIBOSOMAL PROTEIN S6 RPSF	0.797 (0.756 to 0.837)	406.5 (383.8 to 429.5)	323.9 (307.4 to 340.2)	0.000599	0.831 (0.791 to 0.872)	412.7 (385.4 to 439.5)	342.8 (326.1 to 359.6)	0.00123
CCGGGGGGCACGAGTCATCGTTAGCGGGCGGCTTAAGCAGCGGTCGTTTGAAACCCGTGA	169	58801	58860	Rv0054	ssb	PROBABLE SINGLE-STRAND BINDING PROTEIN SSB (HELIX-DESTABILIZING PROTEIN)	1.496 (1.417 to 1.574)	140.2 (130 to 153.7)	209.7 (195.6 to 224.4)	1.53e-08	2.238 (2.147 to 2.461)	142.8 (135.5 to 152.7)	319.6 (307 to 346.6)	5.31e-08
TCCGGAAAAGCCGGTCAAGACGCGTAAATGCGTGTTCTGCGCGAAGAAGGACCAAGCGAT	170	59151	59210	Rv0055	rpsR1	PROBABLE 30S RIBOSOMAL PROTEIN S18-1 RPSR1	2.14 (2.037 to 2.189)	90.03 (83.58 to 93.54)	192.7 (183.5 to 203.2)	1.03e-08	3.833 (3.608 to 4.008)	99.22 (93.52 to 103.7)	380.2 (365.2 to 398.2)	3.61e-10
CCCGCGCGGCCTGGCGATCGTCGCCTCGCGCGGAGCCCAGAAGCAGGCTGACGAGATCCG	171	59501	59560	Rv0056	rplI	PROBABLE 50S RIBOSOMAL PROTEIN L9 RPLI	0.856 (0.802 to 0.911)	35.12 (32.82 to 39.4)	30.06 (28.41 to 33.41)	0.00572	1.296 (1.099 to 1.65)	38.23 (35.02 to 48.23)	49.72 (41.95 to 68.68)	0.0121
TCGTGGCGCAGAGCTAAGGCGAGCTGAGGCCACAACAGTTTGCGCATGCCGGTGGTGACC	172	59851	59910	Rv0056	rplI	PROBABLE 50S RIBOSOMAL PROTEIN L9 RPLI	0.952 (0.921 to 0.994)	87.78 (85.63 to 89.8)	83.58 (81.09 to 88.38)	0.158	1.463 (1.409 to 1.49)	93.62 (90.06 to 99.31)	136.9 (132.7 to 142.6)	9.21e-08
CGTCGACGGATATGCACATGCGATGCACAGCTCCATAAACAGTGGCCCCTTGGAGTACTT	173	60201	60260	Rv0057	Rv0057	HYPOTHETICAL PROTEIN	0.691 (0.609 to 0.759)	2,512 (2,302 to 2,716)	1,736 (1,524 to 1,920)	0.000747	0.669 (0.615 to 0.731)	2,314 (2,113 to 2,518)	1,549 (1,424 to 1,691)	0.000467
ACGGCCCGGCGATTTTTATCGTCCGGCGCATCAGAACGTCTACGACGCCATTTTGGACCT	174	60551	60610	Rv0058	dnaB	PROBABLE REPLICATIVE DNA HELICASE DNAB	0.951 (0.91 to 0.973)	159.8 (152.8 to 167.3)	151.9 (146.2 to 156.4)	0.153	0.968 (0.918 to 1)	160.1 (152.6 to 166.4)	155.1 (145.3 to 161.4)	0.345
GGCGGCTGTCGGAAGACTTTGTGGCGCTTGAGGACCTGCTGCAACCGACGATGGACGAGA	175	60901	60960	Rv0058	dnaB	PROBABLE REPLICATIVE DNA HELICASE DNAB	0.94 (0.905 to 0.981)	937.2 (906 to 998.8)	881 (844.1 to 941.3)	0.098	1.079 (1.064 to 1.111)	861.6 (800.5 to 915.7)	929.6 (909.4 to 959.1)	0.024
GATGACGACTGGACCCGGCTGGCGCGGCGGATGAGCGAAATCAGCGAAGCGCCACTGTTT	176	61251	61310	Rv0058	dnaB	PROBABLE REPLICATIVE DNA HELICASE DNAB	0.697 (0.675 to 0.715)	3,540 (3,475 to 3,626)	2,467 (2,397 to 2,530)	1.27e-05	0.684 (0.658 to 0.699)	3,169 (3,099 to 3,258)	2,167 (2,110 to 2,234)	1.19e-05
CGCGTCCACCAGAATCTTGCGCGCCGATACCGGCGCTGAGGTCGCCTTCGGTGAGCTCAT	177	61601	61660	Rv0058	dnaB	PROBABLE REPLICATIVE DNA HELICASE DNAB	0.922 (0.887 to 0.944)	1,286 (1,208 to 1,337)	1,186 (1,138 to 1,253)	0.0361	0.93 (0.922 to 0.943)	1,247 (1,193 to 1,309)	1,160 (1,124 to 1,194)	0.0491
TCGGTGACGGGTCGTGCCTGAAGAACCAGCCGATCCGCTACGAGCCGGTGGATGAGGCGA	178	61951	62010	Rv0058	dnaB	PROBABLE REPLICATIVE DNA HELICASE DNAB	0.742 (0.733 to 0.755)	1,936 (1,867 to 1,991)	1,437 (1,397 to 1,470)	3.11e-05	0.701 (0.682 to 0.724)	1,736 (1,696 to 1,828)	1,217 (1,167 to 1,255)	2.65e-05
GGCCGGGTCTACTACGGCTCAACCAGTAGGCGTCTCATCGACGATGTGGCTCAATTGCTG	179	62301	62360	Rv0058	dnaB	PROBABLE REPLICATIVE DNA HELICASE DNAB	0.699 (0.676 to 0.711)	2,903 (2,848 to 3,009)	2,030 (1,985 to 2,084)	1.58e-05	0.592 (0.582 to 0.611)	2,684 (2,621 to 2,761)	1,590 (1,567 to 1,647)	3.54e-06
TTCCCCGAGCCGGTCAAGGCCGCATCGCGCGGAGGCGCGGATCGAAGATCGAGCGATCCA	180	62651	62710	Rv0058	dnaB	PROBABLE REPLICATIVE DNA HELICASE DNAB	0.685 (0.664 to 0.733)	547.6 (516 to 580.7)	375.4 (360.5 to 401.7)	2.84e-05	0.695 (0.626 to 0.777)	517.9 (451.1 to 562.6)	359.6 (324.8 to 384.8)	0.000429
TCGCCAACATGGCTCGGTGACATGCGGATGTGTGGGGTCTCACGGAGCGTGGCCGAATCT	181	63001	63060	Rv0058	dnaB	PROBABLE REPLICATIVE DNA HELICASE DNAB	1.058 (1.039 to 1.092)	1,665 (1,635 to 1,716)	1,761 (1,713 to 1,799)	0.0798	1.251 (1.217 to 1.277)	1,470 (1,439 to 1,505)	1,839 (1,760 to 1,914)	7.55e-06
CAGTCACCCCGACGACCGAGGTGGCATATAACCCAGTCAAGGAGTTGCGCCGCCACAAAG	182	63351	63410	Rv0059	Rv0059	HYPOTHETICAL PROTEIN	1.508 (1.479 to 1.524)	1,234 (1,207 to 1,276)	1,861 (1,833 to 1,926)	1.85e-08	1.217 (1.19 to 1.259)	1,169 (1,143 to 1,195)	1,422 (1,392 to 1,448)	2.49e-05
CACAACACCGATGACGACCCCAACCGCCAGAGCCGCCGCGCCGCCGAGATCCTGGTATAC	183	63701	63760	Rv0059	Rv0059	HYPOTHETICAL PROTEIN	1.067 (1.029 to 1.1)	2,883 (2,791 to 2,985)	3,075 (2,951 to 3,174)	0.0588	1.267 (1.229 to 1.302)	2,541 (2,390 to 2,700)	3,220 (3,049 to 3,369)	4.75e-05
AGGCGTGCAAACGCGGCGAAGTTACCATCGGCAAGATGTTCGTCGTCGACACCGGACAGC	184	64051	64110	Rv0060	Rv0060	CONSERVED HYPOTHETICAL PROTEIN	0.708 (0.686 to 0.721)	3,231 (3,104 to 3,324)	2,288 (2,162 to 2,348)	1.46e-05	0.558 (0.539 to 0.571)	2,954 (2,895 to 3,029)	1,649 (1,617 to 1,695)	3.11e-06
ACCTGGGGGCGCGCCGTCATACTCGAAGCGATGCGGCGATATCTCCAGCAGCGCCGCGCG	185	64401	64460	Rv0060	Rv0060	CONSERVED HYPOTHETICAL PROTEIN	0.455 (0.426 to 0.489)	577.1 (557.9 to 601.9)	263.1 (244.9 to 281.7)	1.24e-06	0.392 (0.387 to 0.398)	575.7 (561.6 to 599.4)	225.7 (217.8 to 232.9)	2.83e-06
CGCCGCAGTCGACACGGTGTTGCGCGTCATCGAAGGCTTTGAAGGCCCATACGGGGTTGA	186	64751	64810	Rv0060	Rv0060	CONSERVED HYPOTHETICAL PROTEIN	1.191 (1.116 to 1.238)	1,191 (1,163 to 1,217)	1,419 (1,323 to 1,502)	0.000722	1.178 (1.127 to 1.234)	1,140 (1,126 to 1,164)	1,343 (1,292 to 1,414)	0.00102
AATCGAAGTAAAACTGTGGGCCGGTAAACCACGTTTGCATCCACTGGTGCCAAAACGAGC	187	65101	65160	Rv0061	Rv0061	HYPOTHETICAL PROTEIN	0.872 (0.832 to 0.898)	4,533 (4,295 to 4,667)	3,952 (3,790 to 4,189)	0.0038	0.972 (0.958 to 0.992)	3,945 (3,859 to 4,025)	3,837 (3,731 to 3,943)	0.393
CGAGAACAGCCTGAAATCCTGTTCGGTTGATGCCGTGCCGGCATCGACGTACCAGGACGA	188	65451	65510	BT Rv0061& Rv0062	BT-Rv0061&celA1	TN>Rv0062 : BT-Rv0061&celA1	0.709 (0.673 to 0.744)	318 (306.8 to 328.1)	225.7 (211.5 to 240.4)	2.02e-05	0.682 (0.668 to 0.716)	310.2 (296.8 to 321.4)	211.6 (206.6 to 218.2)	8.58e-06
CTGGTCGATGCGGCAAACCCGCTGGCCGGAAAGCCCTTCTACGTCGATCCCGCCTCGGCG	189	65801	65860	Rv0062	celA1	POSSIBLE CELLULASE CELA1 (ENDOGLUCANASE) (ENDO-1,4-BETA-GLUCANASE) (FI-CMCASE) (CARBOXYMETHYL CELLULASE)	0.778 (0.763 to 0.792)	3,686 (3,590 to 3,830)	2,868 (2,789 to 2,996)	0.000109	0.885 (0.859 to 0.903)	3,225 (3,127 to 3,336)	2,855 (2,776 to 2,932)	0.00582
GATCATCGTCGAACCCGATGCGCTGGCCATGGCCGACTGCCTGTCGCCTGACCAGCGCCA	190	66151	66210	Rv0062	celA1	POSSIBLE CELLULASE CELA1 (ENDOGLUCANASE) (ENDO-1,4-BETA-GLUCANASE) (FI-CMCASE) (CARBOXYMETHYL CELLULASE)	0.738 (0.713 to 0.781)	604.6 (576.7 to 629.8)	446.3 (420.9 to 480.8)	0.000105	0.628 (0.616 to 0.638)	584.1 (576.8 to 596.7)	366.8 (359 to 374.3)	4.09e-06
TCAACTGGTGTAACCCCAGCGGCCGCGCCCTGGGCGCACCGCCCACCACGGCGACCGCGG	191	66501	66560	Rv0062	celA1	POSSIBLE CELLULASE CELA1 (ENDOGLUCANASE) (ENDO-1,4-BETA-GLUCANASE) (FI-CMCASE) (CARBOXYMETHYL CELLULASE)	0.994 (0.967 to 1.024)	285.7 (274.5 to 294)	284 (274.8 to 291)	0.846	0.731 (0.693 to 0.754)	302.2 (291.5 to 316.9)	221 (210.8 to 229.4)	3.52e-05
ATTCGGGGTGCTGCCGGCCCGCAGCGTCGGGCTGCGCCGCGCTGGTGACCGTCGCGAGAC	192	66851	66910	BT Rv0062& Rv0063	BT-celA1&Rv0063	TN>Rv0063 : BT-celA1&Rv0063	0.885 (0.848 to 0.909)	744.4 (717.2 to 755.6)	659.1 (622.2 to 681.9)	0.00666	0.717 (0.705 to 0.748)	739.6 (727.9 to 760.8)	530.5 (515.8 to 553.2)	2.1e-05
TGCCGCGAACAACCTCAAGGTGGCCCCACGCGGTGGCGGGCACTCCTACGTGGGGGCGTC	193	67201	67260	Rv0063	Rv0063	POSSIBLE OXIDOREDUCTASE	0.974 (0.945 to 1.011)	664.6 (658.8 to 673.2)	647.4 (629.4 to 669.9)	0.425	0.693 (0.658 to 0.726)	677.4 (666.5 to 687)	469.6 (446.3 to 492.4)	0.000103
CCGCCACCGACCACCCCGACCTGTTCTGGGCGTTGCGCGGTGGCGGTGGCGGCAACTTCG	194	67551	67610	Rv0063	Rv0063	POSSIBLE OXIDOREDUCTASE	1.038 (0.995 to 1.094)	1,617 (1,560 to 1,701)	1,679 (1,605 to 1,791)	0.249	1.175 (1.11 to 1.25)	1,514 (1,447 to 1,589)	1,780 (1,656 to 1,892)	0.00273
CTGGACCTGGTCAGATATCTGGCCGTCGGGAACCTCAACCCGTCGCCGCTGGGATATGTC	195	67901	67960	Rv0063	Rv0063	POSSIBLE OXIDOREDUCTASE	1.141 (1.074 to 1.2)	2,023 (1,956 to 2,122)	2,308 (2,228 to 2,442)	0.00352	1.107 (1.064 to 1.132)	1,866 (1,762 to 1,933)	2,067 (1,891 to 2,145)	0.00573
CGAGGTAAACCAACCGCCGGCACGTTACTTTGGCCCGAATCTGTCCCGGCTGAGCGCAGT	196	68251	68310	Rv0063	Rv0063	POSSIBLE OXIDOREDUCTASE	0.769 (0.746 to 0.796)	6,266 (6,019 to 6,434)	4,822 (4,669 to 5,026)	6.53e-05	0.778 (0.763 to 0.79)	5,437 (5,227 to 5,550)	4,229 (4,103 to 4,318)	7.77e-05
GTGGAGTTAGGAGGCGCGGATGGAGACAGGTTCGCCGGGAAAACGTCCGGTCTTGCCCAA	197	68601	68660	BT Rv0063& Rv0064	BT-Rv0063&Rv0064	TN>Rv0064 : BT-Rv0063&Rv0064	1.041 (0.994 to 1.085)	1,942 (1,878 to 2,040)	2,021 (1,944 to 2,125)	0.214	1.284 (1.234 to 1.329)	1,698 (1,601 to 1,763)	2,181 (2,076 to 2,287)	7.91e-06
GGCCGCGCCTGTTCGGGTGGGGCATCGCCGTCACGCTCGGTGTGGTGTGCGGGCTGATCG	198	68951	69010	Rv0064	Rv0064	PROBABLE CONSERVED TRANSMEMBRANE PROTEIN	1.05 (1.013 to 1.104)	1,017 (986 to 1,043)	1,069 (1,026 to 1,105)	0.135	1.059 (1.021 to 1.108)	959.2 (933.2 to 998.6)	1,016 (972.6 to 1,090)	0.108
TACTGGTTGGATCGCTATGAGCTGTTGTCGAGTGGACGTAAGGAGCCGACCTTCACCGGC	199	69301	69360	Rv0064	Rv0064	PROBABLE CONSERVED TRANSMEMBRANE PROTEIN	0.963 (0.899 to 1.023)	3,078 (2,878 to 3,282)	2,965 (2,706 to 3,169)	0.365	1.07 (0.974 to 1.154)	2,652 (2,430 to 2,885)	2,838 (2,532 to 3,073)	0.209
GTACCGTAGCTATCCGGGCATCGGTACCAAACAGCCGCGCGACGTGCCCGTGGATGTCAC	200	69651	69710	Rv0064	Rv0064	PROBABLE CONSERVED TRANSMEMBRANE PROTEIN	1.017 (0.955 to 1.061)	307.7 (293.1 to 329.9)	313.1 (293.5 to 336.4)	0.603	1.279 (1.209 to 1.332)	305.7 (295.3 to 336)	390.9 (366.9 to 430.1)	8.85e-05
TTTCCGACAGCAACAGCGGGTACCCGATATACGCCGTCAGTGACATCGCGTCGCTGGGTT	201	70001	70060	Rv0064	Rv0064	PROBABLE CONSERVED TRANSMEMBRANE PROTEIN	0.981 (0.862 to 1.099)	10.14 (9.429 to 10.86)	9.947 (8.746 to 11.15)	0.897	0.933	10.02	9.348	0.684
CAACGCGTGGCGCCGTGGTTGACCACCGACGACAACCCCTATCCGGTGGTGGTGAACGGG	202	70351	70410	Rv0064	Rv0064	PROBABLE CONSERVED TRANSMEMBRANE PROTEIN	1.275 (1.189 to 1.389)	88.41 (74.65 to 100.3)	112.7 (99.04 to 122.5)	0.00084	1.188 (1.106 to 1.272)	93.5 (78.05 to 105)	111.1 (96.07 to 124.7)	0.00504
TCCGGAGGACCTTTTCGAGGTCCAACGTAGCTTGCTGGCCAAGTATCATGTCGACGAACC	203	70701	70760	Rv0064	Rv0064	PROBABLE CONSERVED TRANSMEMBRANE PROTEIN	1.557 (1.532 to 1.607)	587.7 (560.7 to 611.9)	915 (885.6 to 950.3)	1.33e-07	2.66 (2.559 to 2.74)	562.4 (553.4 to 581.7)	1,496 (1,453 to 1,546)	5.28e-10
GGGTCGCCTCCGAGCGCACCCTGCTGGAACGGTCAAACCGGATTCACTACGGCAACCTCT	204	71051	71110	Rv0064	Rv0064	PROBABLE CONSERVED TRANSMEMBRANE PROTEIN	1.016 (0.961 to 1.054)	803.7 (764.8 to 827.1)	816.3 (754 to 846.4)	0.625	1.928 (1.879 to 2)	776.4 (768.2 to 788.3)	1,496 (1,462 to 1,547)	3.16e-08
CCGCCACCGAGAACGACCCAACCGCCGGCCGCCCCGCCCCGGGGGCCGGACGTCCCCCCC	205	71401	71460	Rv0064	Rv0064	PROBABLE CONSERVED TRANSMEMBRANE PROTEIN	1.209 (1.171 to 1.244)	2,474 (2,373 to 2,576)	2,992 (2,844 to 3,156)	3.95e-05	1.618 (1.587 to 1.671)	2,195 (2,098 to 2,300)	3,552 (3,367 to 3,799)	1.23e-07
GCGCTCGCCAGCACTGCCAGCCCAGGCATCAGCCGGGAGACCATCGAGGCATCCCGGCGG	206	71751	71810	Rv0064A	Rv0064A	CONSERVED HYPOTHETICAL PROTEIN, ANTITOXIN	0.967 (0.913 to 1.021)	522.8 (498.7 to 551.9)	505.5 (479.4 to 549.7)	0.324	1.051 (1.005 to 1.136)	531 (499.2 to 557.1)	557.9 (529.3 to 592.9)	0.19
TCACGTTCTACGACGCCCTTTACGTCGCACTGGCCACCGCACTGGATGTCCCGCTGCTCA	207	72101	72160	Rv0065	Rv0065	CONSERVED HYPOTHETICAL PROTEIN WITH PIN DOMAIN	0.871 (0.837 to 0.91)	2,028 (1,971 to 2,105)	1,767 (1,704 to 1,823)	0.00435	0.899 (0.869 to 0.93)	1,822 (1,759 to 1,868)	1,637 (1,608 to 1,660)	0.0119
GAAGTGTTCGGCCAGCTGCTGGTCGTCGGTCTGCGCGGCCAGCTCTTGTGCCCAGTACAT	208	72451	72510	Rv0066c	icd2	PROBABLE ISOCITRATE DEHYDROGENASE [NADP] ICD2 (OXALOSUCCINATE DECARBOXYLASE) (IDH) (NADP+-SPECIFIC ICDH) (IDP)	0.976 (0.932 to 1.029)	652.1 (628.4 to 682.5)	636.4 (611.2 to 674.8)	0.463	1.216 (1.194 to 1.25)	647.2 (630.2 to 664.9)	787.2 (778.4 to 807.2)	2.09e-05
CGGACAGCATCTTGGCGCTGGTGCCTAACTCCAGGATCGGGAACAGGTCGGTGAGGTAGT	209	72801	72860	Rv0066c	icd2	PROBABLE ISOCITRATE DEHYDROGENASE [NADP] ICD2 (OXALOSUCCINATE DECARBOXYLASE) (IDH) (NADP+-SPECIFIC ICDH) (IDP)	1.099 (1.038 to 1.19)	1,663 (1,530 to 1,763)	1,827 (1,708 to 1,959)	0.0383	1.135 (1.061 to 1.185)	1,566 (1,469 to 1,662)	1,777 (1,661 to 1,853)	0.00848
TCCACGTTCTCGGTCAGCAGCACCTCGCCGGTGGCGACATCGACGATGTTGGCGACGCCG	210	73151	73210	Rv0066c	icd2	PROBABLE ISOCITRATE DEHYDROGENASE [NADP] ICD2 (OXALOSUCCINATE DECARBOXYLASE) (IDH) (NADP+-SPECIFIC ICDH) (IDP)	1.224 (1.19 to 1.258)	2,047 (1,929 to 2,131)	2,506 (2,339 to 2,648)	3.02e-05	1.302 (1.236 to 1.383)	1,776 (1,657 to 1,915)	2,312 (2,214 to 2,432)	5.44e-05
GGCCGAATCGACCATCGCGAGCTCGGGGCGGTGTTCGTGGCAACGGTGTAGGTCCTCGAT	211	73501	73560	Rv0066c	icd2	PROBABLE ISOCITRATE DEHYDROGENASE [NADP] ICD2 (OXALOSUCCINATE DECARBOXYLASE) (IDH) (NADP+-SPECIFIC ICDH) (IDP)	0.787 (0.769 to 0.81)	1,500 (1,436 to 1,537)	1,180 (1,136 to 1,212)	0.000187	0.723 (0.708 to 0.739)	1,426 (1,374 to 1,466)	1,031 (994.8 to 1,072)	2.12e-05
CGTCATCCAGCGGCACCTCGGGCTTGAGCACGATCGTCTTGCCGCTCTTGGCCAGCAGTT	212	73851	73910	Rv0066c	icd2	PROBABLE ISOCITRATE DEHYDROGENASE [NADP] ICD2 (OXALOSUCCINATE DECARBOXYLASE) (IDH) (NADP+-SPECIFIC ICDH) (IDP)	0.728 (0.71 to 0.76)	1,516 (1,489 to 1,548)	1,103 (1,080 to 1,162)	4.09e-05	0.576 (0.56 to 0.595)	1,464 (1,414 to 1,491)	843 (830 to 876.2)	3.05e-06
TCTTGCAGTTCCTTGATGGCGGCTACCAGCTGTGGCACCGAGGCGCTGATGTTCGGCAGC	213	74201	74260	Rv0066c	icd2	PROBABLE ISOCITRATE DEHYDROGENASE [NADP] ICD2 (OXALOSUCCINATE DECARBOXYLASE) (IDH) (NADP+-SPECIFIC ICDH) (IDP)	0.877 (0.831 to 0.917)	3,040 (2,802 to 3,287)	2,667 (2,503 to 2,857)	0.0113	0.793 (0.772 to 0.837)	2,680 (2,500 to 2,849)	2,126 (2,050 to 2,218)	0.000327
ACTCCGCGTTGTAGCGGCGGTTACCAGTATCGCGGATTGCGCCGCACATGATTCGGGCGG	214	74551	74610	BT Rv0066c& Rv0067c	BT-icd2&Rv0067c	TN>Rv0066c : BT-icd2&Rv0067c	0.687 (0.672 to 0.708)	1,355 (1,314 to 1,384)	931.8 (893.3 to 968.4)	1.09e-05	0.597 (0.593 to 0.6)	1,295 (1,269 to 1,316)	772.6 (763.2 to 784.2)	3.13e-06
ACTGCAATACCATCGACCGCAGGAATGCAAACAGCGCGTCGCCGGGATGCTTGGATTTGA	215	74901	74960	Rv0067c	Rv0067c	POSSIBLE TRANSCRIPTIONAL REGULATORY PROTEIN (POSSIBLY TETR-FAMILY)	1.513 (1.468 to 1.56)	293.3 (286.8 to 303.4)	443.8 (433.4 to 457)	1.18e-07	1.418 (1.327 to 1.446)	309.9 (295 to 359.1)	439.1 (431 to 468.9)	8.25e-07
GCTAAGCGGAGCGCTCGCCCCGCTTAGTCAAAGCATAGCGAGGAGCCCTCATGACCAAAT	216	75251	75310	BT Rv0067c& Rv0068	BT-Rv0067c&Rv0068	Rv0067c<TN>Rv0068 : BT-Rv0067c&Rv0068	0.676 (0.624 to 0.718)	323.4 (306.6 to 361.9)	218.6 (206.2 to 239)	3.9e-05	0.733 (0.673 to 0.789)	350.2 (326.8 to 393.3)	256.3 (236.5 to 282.7)	0.000412
GCCGGGGTGATGTATACACCCCGACAGACCACAGCAGACGGCTTCGAGATGCAGTTCGGC	217	75601	75660	Rv0068	Rv0068	PROBABLE OXIDOREDUCTASE	0.677 (0.628 to 0.761)	170.7 (158.5 to 177.7)	116.1 (104 to 135.1)	4.65e-05	1.027 (0.972 to 1.062)	182.8 (177.8 to 193)	187.6 (184.2 to 190.8)	0.438
CATGCCACGGCCGCTCGTCGCGGTGGCGGCCATACTGGCGCCGCTGATGCAAGACGCCGA	218	75951	76010	Rv0068	Rv0068	PROBABLE OXIDOREDUCTASE	0.749 (0.7 to 0.793)	125.7 (121.7 to 129.2)	94.17 (87.68 to 100.8)	0.000404	0.723 (0.641 to 0.809)	139.3 (127.9 to 172.4)	100.8 (90.05 to 123)	0.00105
TTGGTGTGCATGTCCGCGCCGGTGGCGCGCATGGTGTCGATGACCTGGTCGAGGGTGACG	219	76301	76360	Rv0069c	sdaA	PROBABLE L-SERINE DEHYDRATASE SDAA (L-SERINE DEAMINASE) (SDH) (L-SD)	1.246 (1.205 to 1.289)	212.2 (193.6 to 230.1)	264.1 (251.2 to 273.2)	9.74e-06	1.417 (1.371 to 1.458)	218 (203.6 to 228)	308.9 (292.5 to 321.9)	7.21e-08
GGCTCCAGCAGTGAGCAGGAATCGCACGGTGACATCGTCGGGGTCCCCCGCGCCGGCCGA	220	76651	76710	Rv0069c	sdaA	PROBABLE L-SERINE DEHYDRATASE SDAA (L-SERINE DEAMINASE) (SDH) (L-SD)	0.933 (0.906 to 0.968)	1,013 (981 to 1,047)	945.6 (904.6 to 1,005)	0.0662	0.893 (0.848 to 0.944)	955 (917 to 982.4)	853 (804.9 to 896.3)	0.0168
CGCGTACCTCGTTCTCGGTGCGGCAACATGTTTCGTTGCGCAGCGCCGCTTCGCTAATTG	221	77001	77060	Rv0069c	sdaA	PROBABLE L-SERINE DEHYDRATASE SDAA (L-SERINE DEAMINASE) (SDH) (L-SD)	0.88 (0.847 to 0.912)	2,385 (2,307 to 2,492)	2,099 (2,033 to 2,187)	0.00546	0.959 (0.918 to 1.008)	2,151 (2,097 to 2,242)	2,063 (2,013 to 2,172)	0.246
ATCTCGGCGAGCCGGCGTTCCTTGTGTTCGGTGGTAATCGTTTCTGGCTGGCAGCCTTCC	222	77351	77410	Rv0069c	sdaA	PROBABLE L-SERINE DEHYDRATASE SDAA (L-SERINE DEAMINASE) (SDH) (L-SD)	1.075 (1.052 to 1.098)	2,141 (2,078 to 2,183)	2,300 (2,265 to 2,395)	0.029	0.935 (0.905 to 0.965)	1,968 (1,932 to 2,002)	1,840 (1,756 to 1,924)	0.0702
TCGTTGGTGGCCGTCAGTGCCGCCGCGATGAGGTCTGCCACGGCGCGGAAGTCGTTGTGG	223	77701	77760	Rv0070c	glyA2	PROBABLE SERINE HYDROXYMETHYLTRANSFERASE GLYA2 (SERINE METHYLASE 2) (SHMT 2)	0.87 (0.818 to 0.905)	467.8 (439.7 to 491.5)	407.4 (370.4 to 428.6)	0.00367	0.784 (0.764 to 0.802)	469 (455.6 to 479.9)	367.9 (357.2 to 378.7)	0.000108
TTCAGGTTGTGCTGCCATCTTGAATGCGGTGGCCTTGGCTGCGATGACATGCTCGAGCGG	224	78051	78110	Rv0070c	glyA2	PROBABLE SERINE HYDROXYMETHYLTRANSFERASE GLYA2 (SERINE METHYLASE 2) (SHMT 2)	0.841 (0.803 to 0.866)	2,530 (2,414 to 2,649)	2,128 (2,005 to 2,266)	0.00172	0.836 (0.786 to 0.904)	2,249 (2,142 to 2,381)	1,879 (1,765 to 1,982)	0.00339
GTGTGCGCGCTGCCTCGGCGACGGCATCCATGTCGACCAGGTAGTCCTCTTTGGACACCT	225	78401	78460	Rv0070c	glyA2	PROBABLE SERINE HYDROXYMETHYLTRANSFERASE GLYA2 (SERINE METHYLASE 2) (SHMT 2)	0.606 (0.584 to 0.619)	2,078 (2,028 to 2,131)	1,259 (1,217 to 1,290)	4.7e-06	0.551 (0.54 to 0.568)	1,940 (1,910 to 1,983)	1,069 (1,051 to 1,101)	2.7e-06
GAACCTTGGGCCTGCATCACGGCCAGCGGTGCATAGTTCTCCGAAGCGATCATCTCCAAG	226	78751	78810	Rv0070c	glyA2	PROBABLE SERINE HYDROXYMETHYLTRANSFERASE GLYA2 (SERINE METHYLASE 2) (SHMT 2)	0.967 (0.884 to 1.024)	1,267 (1,185 to 1,319)	1,226 (1,080 to 1,301)	0.404	1.083 (1.032 to 1.123)	1,227 (1,167 to 1,289)	1,329 (1,268 to 1,378)	0.0259
CGCTCTGTCCTGAAACCTGAGAGTCTGCGGCGTCGCATCATGGCGCCGCTCTACACCTTC	227	79101	79160	BT Rv0070c& Rv0071	BT-glyA2&Rv0071c	Rv0070c<TN>Rv0071 : BT-glyA2&Rv0071c	1.272 (1.245 to 1.297)	410.9 (395.8 to 431.6)	522.6 (503.9 to 554.3)	2.21e-06	2.192 (2.13 to 2.237)	423.7 (408.6 to 433.6)	928.9 (907.8 to 957.9)	3.8e-09
CGGCTGGCGGGGCGTGGCGGCGATAGCATTCGAATATGAGTTCGATCACGGTGTCGGTGG	228	79451	79510	BT Rv0070c& Rv0071	BT-glyA2&Rv0071c	Rv0070c<TN>Rv0071 : BT-glyA2&Rv0071c	0.887 (0.805 to 1)	2,131 (1,978 to 2,453)	1,892 (1,663 to 2,238)	0.052	1.105 (0.966 to 1.236)	1,941 (1,746 to 2,136)	2,145 (1,843 to 2,451)	0.174
GAGACCGACTTCGAGCCGGTCTCCTACGGGTTTCGGCCCGCGCGACGCGCGCACGACACG	229	79801	79860	Rv0071	Rv0071	POSSIBLE MATURASE	0.619 (0.595 to 0.638)	602.6 (589.9 to 628)	372.7 (362.4 to 381.3)	3.04e-06	0.518 (0.502 to 0.528)	594.5 (570.2 to 610.4)	308.2 (301.1 to 311.9)	1.72e-06
TCGGGGCAACACGATCCCCACTCCCTGGACTCAGGCTGTCTGAACCACCCCATCGGCAGA	230	80151	80210	Rv0071	Rv0071	POSSIBLE MATURASE	1.026 (0.99 to 1.063)	4,280 (4,139 to 4,341)	4,393 (4,182 to 4,559)	0.412	1.25 (1.202 to 1.298)	3,769 (3,720 to 3,831)	4,714 (4,533 to 4,901)	1.31e-05
GCGGTGCCCACACCAACGACTACCACCACCCCGAACGCCTCTTCGACCACTAGCGGGCCG	231	80501	80560	BT Rv0071& Rv0072	BT-Rv0071&Rv0072	TN>Rv0072 : BT-Rv0071&Rv0072	1.316 (1.291 to 1.374)	3,512 (3,364 to 3,677)	4,623 (4,399 to 4,899)	6.94e-06	1.514 (1.494 to 1.542)	3,183 (3,047 to 3,377)	4,818 (4,604 to 5,114)	1.01e-08
CCTGGCCCGAGTGGCCGCTGAACCCGGTGTCATGGCCGCGGCCCCGTTGGGCAGCGTGGG	232	80851	80910	Rv0072	Rv0072	PROBABLE GLUTAMINE-TRANSPORT TRANSMEMBRANE PROTEIN ABC TRANSPORTER	0.984 (0.963 to 0.994)	393.8 (387.1 to 400.8)	387.6 (381.9 to 393)	0.613	0.862 (0.83 to 0.887)	397.2 (380.5 to 412)	342.2 (330 to 349.7)	0.00212
CGTCCATCGGGATCATAGGTATGCCCCGACAGCTGCCGGAGGGTTACCAGACTTTCGATC	233	81201	81260	Rv0072	Rv0072	PROBABLE GLUTAMINE-TRANSPORT TRANSMEMBRANE PROTEIN ABC TRANSPORTER	2.306 (2.156 to 2.364)	1,324 (1,273 to 1,369)	3,054 (2,850 to 3,157)	1.39e-08	1.342 (1.289 to 1.385)	1,313 (1,245 to 1,385)	1,763 (1,687 to 1,810)	2.05e-05
GTACCCGTCGGTGCTTACCTGGCGCTACCGGTGGCCGCGATCGTCATCGGTCTGTTCGCT	234	81551	81610	Rv0072	Rv0072	PROBABLE GLUTAMINE-TRANSPORT TRANSMEMBRANE PROTEIN ABC TRANSPORTER	0.875 (0.854 to 0.901)	1,732 (1,688 to 1,785)	1,516 (1,474 to 1,567)	0.00445	0.896 (0.871 to 0.937)	1,638 (1,579 to 1,700)	1,468 (1,403 to 1,540)	0.012
GGCGCCGAGCTGGCGAACTACCGGCGTAACAAGGTCGGCATCGTGTTCCAGGCGTTCAAT	235	81901	81960	Rv0073	Rv0073	PROBABLE GLUTAMINE-TRANSPORT ATP-BINDING PROTEIN ABC TRANSPORTER	0.623 (0.617 to 0.633)	3,561 (3,464 to 3,621)	2,219 (2,204 to 2,233)	3.49e-06	0.501 (0.487 to 0.512)	3,247 (3,174 to 3,331)	1,627 (1,588 to 1,663)	3.02e-06
CGAGCGTGTGGTCGTGGTCGCAACCCACGACAGCAGGATGTTGCCGATGGCCGATCGCGT	236	82251	82310	Rv0073	Rv0073	PROBABLE GLUTAMINE-TRANSPORT ATP-BINDING PROTEIN ABC TRANSPORTER	0.585 (0.562 to 0.609)	2,615 (2,495 to 2,737)	1,529 (1,450 to 1,587)	7.17e-06	0.55 (0.525 to 0.588)	2,429 (2,343 to 2,523)	1,337 (1,265 to 1,430)	1.79e-05
TTCGTGAGCGGCTCGGCGTGGGGGGTCTGCGCGATCTGATCGAGCATCGTGCGCTTGCCA	237	82601	82660	Rv0073	Rv0073	PROBABLE GLUTAMINE-TRANSPORT ATP-BINDING PROTEIN ABC TRANSPORTER	0.618 (0.601 to 0.647)	1,792 (1,691 to 1,941)	1,109 (1,031 to 1,210)	1.09e-05	0.539 (0.494 to 0.577)	1,669 (1,578 to 1,784)	900 (806.8 to 1,006)	1.55e-05
GGGTCTGGTGGATGCGCATGCGCATTTGTGCTGGGACCCCGACGGTAGGCCAGAGGATTT	238	82951	83010	Rv0074	Rv0074	CONSERVED HYPOTHETICAL PROTEIN	1.499 (1.398 to 1.583)	360.6 (338 to 382.6)	540.7 (502.8 to 569.3)	6.19e-06	2.434 (2.285 to 2.553)	356.5 (328.7 to 374.8)	867.6 (821.1 to 911.7)	2.96e-08
AGGTGATGGCCACGGGCGGATTCGTTACCACAGCATCCGATCCGTGGCAGCCGCAGTACG	239	83301	83360	Rv0074	Rv0074	CONSERVED HYPOTHETICAL PROTEIN	0.953 (0.932 to 0.968)	348.7 (326.9 to 360.1)	332.3 (321.3 to 337.9)	0.159	1.092 (1.041 to 1.124)	348.8 (324.7 to 365)	380.9 (359 to 395.1)	0.0131
ATCGACGCCGGTGCGCGTGTCGCCCTGTCCACCGACGCTGGAGTCGCCCCGGGCAGACGC	240	83651	83710	Rv0074	Rv0074	CONSERVED HYPOTHETICAL PROTEIN	1.074 (0.993 to 1.165)	893.5 (845.1 to 945.4)	959.8 (889 to 1,048)	0.115	1.122 (1.043 to 1.231)	866.4 (834.5 to 914.8)	972 (918.6 to 1,055)	0.0223
GGACAGCATCTTCAATCTGTTGACCGAGGAACAGCTTCGGGGTCGCAACACGCTCAAGTG	241	84001	84060	Rv0075	Rv0075	PROBABLE AMINOTRANSFERASE	0.986 (0.955 to 1.017)	3,481 (3,398 to 3,558)	3,432 (3,332 to 3,523)	0.654	0.644 (0.627 to 0.661)	3,025 (2,968 to 3,131)	1,948 (1,879 to 1,986)	9.36e-06
CTTACATGCCGTTTTTCGACGTCCTGCACGTCACCGGCCGCCAACGAGTGGAAGTCCCAA	242	84351	84410	Rv0075	Rv0075	PROBABLE AMINOTRANSFERASE	1.107 (1.046 to 1.156)	1,946 (1,856 to 2,001)	2,154 (2,028 to 2,224)	0.00909	0.806 (0.782 to 0.847)	1,764 (1,711 to 1,858)	1,421 (1,375 to 1,490)	0.000455
TGGAACTTGCCGGGTCTGATGTGCGCTCAGGTGATCCTGTCTAACCGCCGTGACGCCCAC	243	84701	84760	Rv0075	Rv0075	PROBABLE AMINOTRANSFERASE	0.958 (0.891 to 1.005)	1,958 (1,814 to 2,066)	1,878 (1,729 to 1,985)	0.262	1.062 (1.01 to 1.103)	1,700 (1,660 to 1,751)	1,806 (1,680 to 1,883)	0.0788
TCCGTTCGGCGCCGCGGTGGGCTCGGGATTTGCGCGGCTGAACTTCGCCACCACCCGCGC	244	85051	85110	Rv0075	Rv0075	PROBABLE AMINOTRANSFERASE	2.158 (2.086 to 2.234)	915.7 (889 to 963.1)	1,977 (1,875 to 2,050)	5.33e-09	1.569 (1.508 to 1.646)	848.9 (824.7 to 874)	1,332 (1,289 to 1,408)	1.29e-06
ACAGCATTTCCTGAAGGCGCTTCGGCGGGGCTTCGACGCCGACCCGCGCGAAGTGCTGGC	245	85401	85460	Rv0076c	Rv0076c	PROBABLE MEMBRANE PROTEIN	1.263 (1.242 to 1.28)	200.1 (192.1 to 206.1)	252.7 (245.2 to 259.1)	2.76e-06	1.217 (1.08 to 1.293)	207.5 (198.2 to 219.3)	252.5 (229.3 to 274.5)	0.00178
GCGAGCCGTTGACCGTTCTCGAGTGCGAAGAACACGTCATCCGCCGACCACGCGATGAGC	246	85751	85810	Rv0077c	Rv0077c	PROBABLE OXIDOREDUCTASE	0.795 (0.759 to 0.83)	789.8 (769.3 to 802.1)	628.3 (593.9 to 659.9)	0.000451	0.922 (0.894 to 0.973)	800.1 (762.3 to 824.6)	738.2 (703.6 to 777.1)	0.0419
ACTAGTGAGGACCAGGGCACCGAGCCGTTCGGGATAGTGGACCGCGACGAGCTGGGTGAC	247	86101	86160	Rv0077c	Rv0077c	PROBABLE OXIDOREDUCTASE	0.571 (0.551 to 0.609)	2,374 (2,333 to 2,462)	1,355 (1,297 to 1,433)	7.59e-06	0.502 (0.489 to 0.533)	1,997 (1,933 to 2,082)	1,003 (971.4 to 1,055)	4.09e-06
TGTCGATCGTCGACATGGATGCCCACCCTTCGAGGTACATTTACAAGCAGACTGCCGGTA	248	86451	86510	Rv0077c	Rv0077c	PROBABLE OXIDOREDUCTASE	0.567 (0.514 to 0.622)	5,827 (5,525 to 6,401)	3,307 (3,047 to 3,621)	4.91e-05	0.477 (0.451 to 0.508)	5,361 (4,971 to 6,025)	2,558 (2,341 to 2,878)	8.41e-06
GCAATCCGGGCAGCGGTCGATGCCTGGCTCGAGGTATCTGGTGATCCGGAGGTGCGTCAG	249	86801	86860	Rv0078	Rv0078	PROBABLE TRANSCRIPTIONAL REGULATORY PROTEIN	0.559 (0.534 to 0.612)	872.7 (836.9 to 916.7)	488.5 (464.8 to 540.3)	1.72e-05	0.426 (0.393 to 0.478)	864.5 (822.5 to 897.1)	368.5 (337.6 to 413.9)	2.5e-05
GCAAAATGGCTTGCGGACCGGGATCTGAGTTCCAGAACTGGGCGCAGGACTGGCTGGTCA	250	87151	87210	BT Rv0078& Rv0078A	BT-Rv0078&Rv0078A	Rv0078>TN<Rv0078A : BT-Rv0078&Rv0078A	0.681 (0.656 to 0.711)	3,387 (3,294 to 3,486)	2,306 (2,233 to 2,415)	2.69e-05	0.629 (0.6 to 0.657)	3,037 (2,922 to 3,201)	1,911 (1,809 to 2,032)	5.22e-05
AAAGGAGGTCCACCACAACATTCGCGGCAGTGTCTGCGGTTGCTCCGAGACGGACCGCTG	251	87501	87560	Rv0078A	Rv0078A	HYPOTHETICAL PROTEIN	2.068 (1.972 to 2.218)	3,021 (2,822 to 3,140)	6,246 (5,982 to 6,611)	9.32e-08	1.066 (0.982 to 1.186)	2,580 (2,471 to 2,722)	2,749 (2,536 to 2,932)	0.155
GACGCGTCATCCTCCACGCGTCGATAGCTGCTTCAATTTCAACAACGTCCGCATTGGGCC	252	87851	87910	BT Rv0078A& Rv0079	BT-Rv0078A&0000	Rv0078A<TN>Rv0079 : BT-Rv0078A&0000	0.907 (0.872 to 0.941)	3,344 (3,176 to 3,444)	3,032 (2,885 to 3,153)	0.0209	0.975 (0.915 to 1.035)	2,609 (2,494 to 2,730)	2,544 (2,363 to 2,673)	0.499
CAGGTGGAACCGAAACGCAGTCGCCTCGTCGTATGTGCACCCGAGCCATCGCACGCGCGG	253	88201	88260	BT Rv0078A& Rv0079	BT-0000&Rv0079	Rv0078A<TN>Rv0079 : BT-0000&Rv0079	0.921 (0.884 to 0.969)	1,827 (1,724 to 1,926)	1,684 (1,593 to 1,785)	0.0404	0.993 (0.945 to 1.033)	1,667 (1,580 to 1,741)	1,656 (1,592 to 1,739)	0.825
CCGGCCTTGGCCGGATCGGCCCCGCCGGCGATTGACCACGCCGGCCGAGGCGCTAGTCAC	254	88551	88610	Rv0079	Rv0079	HYPOTHETICAL PROTEIN	1.151 (1.127 to 1.191)	62.9 (59.54 to 68.29)	72.38 (69.95 to 74.36)	0.000412	1.317 (1.282 to 1.351)	70.12 (67.18 to 72.16)	92.37 (89.41 to 96.6)	1.89e-06
GACTGCCATTCCTGTTTTTCACCGACCAGGCCACCGGCCGCGGCCAGCTGCTCTACTCCC	255	88901	88960	Rv0079	Rv0079	HYPOTHETICAL PROTEIN	1.232 (1.172 to 1.296)	1,022 (982.9 to 1,091)	1,260 (1,172 to 1,353)	0.000482	1.615 (1.536 to 1.704)	961.5 (901.8 to 1,024)	1,552 (1,456 to 1,637)	3.21e-06
ATGCCGGTGTCGTGGTCGCCTACGAAGCCGACGACCTTGATCCGCGGCGTCGGACGGGGT	256	89251	89310	Rv0080	Rv0080	CONSERVED HYPOTHETICAL PROTEIN	1.033 (0.997 to 1.074)	470.1 (449.5 to 494.5)	485.8 (463 to 517.3)	0.3	1.092 (1.08 to 1.115)	455.1 (438.6 to 468.2)	496.8 (479.8 to 513.4)	0.0109
CAAGGCGGAGTTCTTCAAAACCCTTGCGCATCCGGCGCGGATCAGGATTTTGGAGCTGCT	257	89601	89660	Rv0081	Rv0081	PROBABLE TRANSCRIPTIONAL REGULATORY PROTEIN	0.849 (0.8 to 0.875)	394.5 (376 to 419)	335.3 (310.8 to 357.2)	0.00157	1.015 (0.988 to 1.046)	395.9 (364.8 to 415.4)	401.7 (390.7 to 410.3)	0.635
GTTGGCCGGGTGGTCGAGCCCGCGGCCCCCTTACCGGCGGCGATAGCCGAACCACCCGCC	258	89951	90010	Rv0082	Rv0082	PROBABLE OXIDOREDUCTASE	0.937 (0.897 to 0.972)	423.5 (407.4 to 447.1)	396.9 (382 to 414.1)	0.0815	0.786 (0.747 to 0.814)	434.9 (422.4 to 459.5)	341.7 (322.2 to 356.6)	0.000185
CGGTGCGGTCGGCGAGGTGGTACCCGTCGACGTCGAGATCGCCGGCTGCCCGCCGACACC	259	90301	90360	Rv0082	Rv0082	PROBABLE OXIDOREDUCTASE	1.08 (0.999 to 1.16)	150.9 (140.7 to 165.3)	162.9 (152.8 to 177)	0.0983	1.015 (0.973 to 1.084)	159 (144.1 to 170.1)	161.3 (148.6 to 171.2)	0.645
GATGGCGGTGGTGCCGCTGTTCGTCGCGGCGATGCTGTTGGTGCCGGCCGCGGGCTCGGT	260	90651	90710	Rv0083	Rv0083	PROBABLE OXIDOREDUCTASE	0.987 (0.955 to 1.022)	1,403 (1,378 to 1,465)	1,386 (1,332 to 1,453)	0.693	1.065 (1.019 to 1.119)	1,281 (1,199 to 1,362)	1,365 (1,287 to 1,482)	0.0671
CGCGGGCCCACCCGGAGGCGCCGAGCCCGGTGTCGGCGTTGATGAGCGCGGCGATGGTCA	261	91001	91060	Rv0083	Rv0083	PROBABLE OXIDOREDUCTASE	0.984 (0.907 to 1.078)	245.7 (227 to 268.8)	241.8 (223.4 to 265.3)	0.723	1.291 (1.177 to 1.424)	256.8 (237.8 to 286.4)	331.5 (305.9 to 368.2)	0.00105
TTTAAGAGCCTCGCCTTCATGGCGGCCGGATCTGTGCTGGCCGCGACCGGGCTGCGCGAC	262	91351	91410	Rv0083	Rv0083	PROBABLE OXIDOREDUCTASE	0.435 (0.402 to 0.456)	491.9 (478.5 to 512.6)	213.8 (202.2 to 229.3)	1.74e-05	0.391 (0.361 to 0.425)	534.5 (523.5 to 540.6)	209.2 (194.8 to 226.6)	1.89e-05
GCGTGAGGCGCCGGCCAGCATGCGCGCCGGCATGGCGATCGCGGCGGGCGCCTGCCTGGT	263	91701	91760	Rv0083	Rv0083	PROBABLE OXIDOREDUCTASE	0.586 (0.467 to 0.772)	39.79 (34.23 to 49.17)	23.41 (17.98 to 32.91)	0.00352	0.511 (0.408 to 0.624)	41.65 (36.94 to 47.91)	21.29 (16.87 to 25.84)	0.001
TCGCCGAGCCGCTGCAGCGGGTCTTCGGCGACGTGCTGCGCCCGGACACCGACATCGAGG	264	92051	92110	Rv0083	Rv0083	PROBABLE OXIDOREDUCTASE	0.906 (0.822 to 0.992)	246.1 (218.4 to 281.9)	223.1 (192.6 to 256.1)	0.0958	0.931 (0.878 to 1.016)	247.2 (235.1 to 262.9)	230.2 (218.3 to 253.1)	0.126
GGCAGGTACGGGCACGCTGGGAAGGCCGGGCCGGCGCCGGCCTGCTGCAACCGTGGCGTG	265	92401	92460	Rv0084	hycD	POSSIBLE FORMATE HYDROGENLYASE HYCD (FHL)	0.67 (0.656 to 0.694)	586.5 (568.6 to 608.4)	393.2 (378.2 to 413)	8.78e-06	0.525 (0.517 to 0.537)	550.3 (538.8 to 568.4)	289 (283.9 to 292.4)	1.45e-06
CTGCTGGCGGTGTTCGCGCTGTCCATCCCCGCCGGATCGGCCAATCTCGGTGCGCTGGTG	266	92751	92810	Rv0084	hycD	POSSIBLE FORMATE HYDROGENLYASE HYCD (FHL)	1.213 (1.159 to 1.249)	1,433 (1,383 to 1,481)	1,739 (1,653 to 1,791)	0.000273	1.507 (1.409 to 1.546)	1,341 (1,314 to 1,403)	2,021 (1,880 to 2,111)	2.2e-06
GTTGACCGGCGTGGTGGCGGTGGCGGCCAAGGTCGCGATTCTCGCGGTGCTGCTGGCGAC	267	93101	93160	Rv0084	hycD	POSSIBLE FORMATE HYDROGENLYASE HYCD (FHL)	1.008 (0.916 to 1.111)	2,294 (2,068 to 2,533)	2,314 (2,026 to 2,578)	0.875	1.185 (1.071 to 1.304)	2,028 (1,886 to 2,208)	2,404 (2,110 to 2,722)	0.0136
GACAACGACCGTGCGCTGATCGCGGTGGGCATCGCCGTGTTGGCGCTGCGCGCGCTGGTG	268	93451	93510	Rv0085	hycP	POSSIBLE HYDROGENASE HYCP	0.812 (0.79 to 0.829)	1,125 (1,094 to 1,154)	914.3 (877.9 to 953.6)	0.00026	0.854 (0.83 to 0.882)	1,065 (1,023 to 1,126)	909.5 (879.7 to 930.8)	0.00166
CCTGCTCACCGCCGGGGTGCCGCTGATCGTCGAACTTGGTGCCTCGCTGGACGTGCTGTT	269	93801	93860	Rv0085	hycP	POSSIBLE HYDROGENASE HYCP	0.998 (0.972 to 1.014)	2,569 (2,528 to 2,596)	2,564 (2,480 to 2,624)	0.95	1.115 (1.094 to 1.145)	2,327 (2,263 to 2,374)	2,593 (2,543 to 2,646)	0.00313
GACGGTGGTCATGCTCGTCGTCATCGGGATCGTCGGCACACTGGCCACCGCGGCGAGCAT	270	94151	94210	Rv0086	hycQ	POSSIBLE HYDROGENASE HYCQ	0.795 (0.768 to 0.816)	2,937 (2,778 to 3,102)	2,336 (2,188 to 2,482)	0.000228	0.793 (0.764 to 0.816)	2,654 (2,516 to 2,849)	2,104 (1,980 to 2,242)	0.000275
ATTCCGGTGCCGCTGCTGCCGGCGCGCTGAACCTCGATATCCTGGCCGAACACGCCGCCG	271	94501	94560	Rv0086	hycQ	POSSIBLE HYDROGENASE HYCQ	1.324 (1.292 to 1.383)	1,622 (1,598 to 1,659)	2,147 (2,108 to 2,230)	1.4e-06	1.27 (1.25 to 1.295)	1,508 (1,466 to 1,536)	1,915 (1,894 to 1,943)	2.5e-06
GACGTCAAGCGGATGCTGGCCTACTCGTCGATGGAGCACATGGGCCTGATCGCGATCGCC	272	94851	94910	Rv0086	hycQ	POSSIBLE HYDROGENASE HYCQ	1.407 (1.343 to 1.444)	1,054 (1,015 to 1,131)	1,483 (1,417 to 1,578)	7.22e-06	1.934 (1.89 to 1.986)	974.6 (935.9 to 1,017)	1,885 (1,839 to 1,990)	1.52e-08
GCTGCTGCTGATCGCCATCGGTTTCACGGCTCTGGCACGCAATTCCGGACGCATGCTGCT	273	95201	95260	Rv0086	hycQ	POSSIBLE HYDROGENASE HYCQ	1.324 (1.086 to 1.525)	1,481 (1,250 to 1,651)	1,962 (1,574 to 2,219)	0.0102	1.559 (1.302 to 1.803)	1,308 (1,131 to 1,471)	2,039 (1,703 to 2,357)	0.00189
CCTTTTCTTGGCGGGCTATCCAGATCGCCGCGTCGAGTTGGAATACGTTGTGCCGGCGGA	274	95551	95610	Rv0087	hycE	POSSIBLE FORMATE HYDROGENASE HYCE (FHL)	0.695 (0.666 to 0.711)	2,733 (2,674 to 2,788)	1,899 (1,826 to 1,968)	1.53e-05	0.881 (0.854 to 0.904)	2,371 (2,284 to 2,410)	2,090 (2,051 to 2,162)	0.00556
CTGTCGCGGGCGAGACGATCGTGCGGCTGAAGGCGCGGCTGTGGTTTGTGCACCGTGGCA	275	95901	95960	Rv0087	hycE	POSSIBLE FORMATE HYDROGENASE HYCE (FHL)	0.994 (0.981 to 1.015)	1,337 (1,301 to 1,376)	1,328 (1,294 to 1,352)	0.841	1.205 (1.19 to 1.228)	1,251 (1,196 to 1,304)	1,507 (1,441 to 1,547)	2.85e-05
GTCACCGGTCACCGGCTACTGCGCGGCGCCATCCGCGCGGGCGGGGTTGCGCTGCGTGCG	276	96251	96310	Rv0087	hycE	POSSIBLE FORMATE HYDROGENASE HYCE (FHL)	0.806 (0.786 to 0.827)	604.2 (582.4 to 621.8)	487.3 (472.8 to 510.5)	0.000306	0.885 (0.864 to 0.903)	589.3 (575.4 to 611)	521.5 (507.4 to 540.1)	0.00584
CGCTCTTGCTCAACACATTGTCGAATCACACACCGGTCCAATAGAATACGCCGCTACACT	277	96601	96660	Rv0087	hycE	POSSIBLE FORMATE HYDROGENASE HYCE (FHL)	0.682 (0.645 to 0.727)	6,082 (5,534 to 6,486)	4,149 (3,819 to 4,491)	0.00016	0.843 (0.79 to 0.895)	5,459 (5,044 to 5,801)	4,600 (4,278 to 4,934)	0.00787
TCGCGGGTTCGGTTGCGCCAAACTAGAAGTACCGTGGTCAAGGGACGTTCGGGGAGCCTG	278	96951	97010	Rv0088	Rv0088	HYPOTHETICAL PROTEIN	1.099 (1.043 to 1.174)	2,372 (2,214 to 2,538)	2,607 (2,402 to 2,830)	0.0393	0.849 (0.789 to 0.907)	2,153 (1,972 to 2,321)	1,828 (1,667 to 1,979)	0.0147
GTTTTCGACGAAGATGAAGTTGTTCGGCCTACCGTATCGCATCACCAGCAGGGTGACCGC	279	97301	97360	Rv0088	Rv0088	HYPOTHETICAL PROTEIN	0.75 (0.686 to 0.79)	3,989 (3,810 to 4,322)	2,994 (2,796 to 3,178)	0.000163	0.774 (0.74 to 0.798)	3,422 (3,247 to 3,548)	2,647 (2,487 to 2,748)	0.000282
TGCACCAAGAAAAGATGTACCAGATCACCTGCCTGAATAGGATTTTTGGCCCGACGTAGC	280	97651	97710	BT Rv0088& Rv0089	BT-Rv0088&Rv0089	TN>Rv0089 : BT-Rv0088&Rv0089	0.61 (0.587 to 0.631)	11,988 (11,527 to 12,312)	7,307 (7,129 to 7,555)	1.73e-06	0.571 (0.524 to 0.596)	11,986 (11,274 to 13,374)	6,836 (6,557 to 7,145)	1.87e-06
CCCAACGCGGGCTTCGACGCCGTGGTCTCCAATGCCGCCCTGCACCACATCGAGGACACT	281	98001	98060	Rv0089	Rv0089	POSSIBLE METHYLTRANSFERASE/METHYLASE	1.223 (1.183 to 1.26)	1,895 (1,833 to 1,964)	2,319 (2,246 to 2,420)	5.82e-05	1.218 (1.179 to 1.248)	1,773 (1,703 to 1,841)	2,160 (2,077 to 2,239)	6.68e-05
ATCGGGAGAACCCAATGGCGGCGGCCGATATGACCAAGTGCGCGTTAGCTTGCGAGATTG	282	98351	98410	Rv0089	Rv0089	POSSIBLE METHYLTRANSFERASE/METHYLASE	1.026 (0.99 to 1.058)	902.4 (861.3 to 936.7)	926 (896.2 to 961.7)	0.409	0.98 (0.925 to 1.021)	882.9 (842.2 to 939)	865.1 (823.2 to 908.9)	0.54
CAAGGCGTTACGTCAGGCCATCATCATTCGCGCGCTCGGGGTCGAACGGCTAGTCCGGGC	283	98701	98760	Rv0090	Rv0090	POSSIBLE MEMBRANE PROTEIN	0.717 (0.665 to 0.758)	1,808 (1,685 to 1,934)	1,296 (1,212 to 1,382)	0.000324	0.732 (0.696 to 0.771)	1,684 (1,583 to 1,769)	1,233 (1,160 to 1,291)	0.000119
TCCTGCCGTTGGAGGTTCACGACCTGGCCAAGGGCATCACGACGACTCGGGTCGTGACCT	284	99051	99110	Rv0090	Rv0090	POSSIBLE MEMBRANE PROTEIN	0.667 (0.65 to 0.679)	2,534 (2,496 to 2,607)	1,691 (1,663 to 1,736)	9.03e-06	0.595 (0.583 to 0.611)	2,336 (2,301 to 2,399)	1,390 (1,365 to 1,453)	4.62e-06
CCGACGCTGTGTCAACACTGCCAACCTGGGTCAGCCAGAGCTCTACCGACCGCGGCGTGG	285	99401	99460	BT Rv0090& Rv0091	BT-Rv0090&ctpa	TN>Rv0091 : BT-Rv0090&ctpa	0.953 (0.944 to 0.962)	2,222 (2,164 to 2,251)	2,117 (2,064 to 2,147)	0.153	0.805 (0.77 to 0.826)	2,025 (1,927 to 2,113)	1,630 (1,540 to 1,702)	0.000387
TCGATGCGAAACGCCAGCAGGTCGCGCAGATCCTCTTCGATAGCGGCCAACTCGACGCGC	286	99751	99810	Rv0091	BT-Rv0090&ctpa	BT-Rv0090&ctpa	1.356 (1.317 to 1.405)	538.7 (531.3 to 552.9)	730.4 (716.3 to 754.2)	2.22e-06	1.521 (1.488 to 1.547)	540.9 (529.7 to 566)	822.7 (799.3 to 844.5)	6.13e-09
AAACACCGCCTCGACGGGTTCACGCTGGCGCCGCTGTCCACCGCCGCGGGAGGTGGTGGC	287	100101	100160	Rv0091	BT-Rv0090&ctpa	BT-Rv0090&ctpa	0.875 (0.829 to 0.913)	711.8 (655.8 to 742.5)	623.1 (590.5 to 652)	0.00501	0.969 (0.924 to 1.009)	708.1 (663.3 to 754.8)	686.3 (660.4 to 729.3)	0.365
AAGACGACTATCCGCCGGTGCGTTCACCGCGTCAGGCGGCTTCGGTGAGGTGAGTAATTT	288	100451	100510	Rv0091	BT-Rv0090&ctpa	BT-Rv0090&ctpa	0.827 (0.792 to 0.875)	719.2 (689.6 to 742.3)	595.1 (554.7 to 641.6)	0.000669	0.814 (0.781 to 0.863)	746.4 (723.6 to 808.2)	607.6 (575.6 to 678)	0.0007
GGGCTATCAGGCCGATCTGTGCACGGATGACGGTCGGAGCGCGAGTGATCCGGACGCCGA	289	100801	100860	Rv0092	ctpA	PROBABLE CATION TRANSPORTER P-TYPE ATPASE A CTPA	0.966 (0.921 to 0.993)	600.1 (581.5 to 617.6)	580.1 (555.4 to 608.7)	0.32	1.004 (0.968 to 1.023)	597.5 (575.7 to 626)	599.8 (586.4 to 622.1)	0.901
TCGAGCGCAGCGGCATATGGCAGGCGCTGCTGGGAAGCGATGCTATTTATTTCGAGGTCG	290	101151	101210	Rv0092	ctpA	PROBABLE CATION TRANSPORTER P-TYPE ATPASE A CTPA	0.372 (0.364 to 0.383)	1,064 (1,042 to 1,092)	395.6 (383.1 to 409)	1.68e-05	0.299 (0.287 to 0.315)	1,076 (1,042 to 1,124)	321.3 (310.2 to 336.9)	2.55e-05
GGGGGGCAGGTCATCGGCGGCACCACAGTGCTTGACGGCCGGCTGATCGTGGAGGCGGCC	291	101501	101560	Rv0092	ctpA	PROBABLE CATION TRANSPORTER P-TYPE ATPASE A CTPA	0.928 (0.891 to 0.959)	1,223 (1,123 to 1,285)	1,137 (1,014 to 1,218)	0.0505	0.891 (0.878 to 0.919)	1,150 (1,111 to 1,174)	1,025 (992.3 to 1,038)	0.00752
ATTTCTGAAGGGCTACAAATCGTTGGAGGCCACCCGCGCGGTGGACACCGTCGTCTTCGA	292	101851	101910	Rv0092	ctpA	PROBABLE CATION TRANSPORTER P-TYPE ATPASE A CTPA	0.572 (0.553 to 0.59)	1,680 (1,602 to 1,758)	960.7 (906.7 to 1,004)	4.9e-06	0.577 (0.548 to 0.599)	1,606 (1,527 to 1,671)	926.7 (894.3 to 964.8)	5.82e-06
GCCACGCCGAATCGCTGGGTGAGACGGCCGTATTCGTCGAGGTCGACGGCGAACCATGCG	293	102201	102260	Rv0092	ctpA	PROBABLE CATION TRANSPORTER P-TYPE ATPASE A CTPA	0.712 (0.674 to 0.741)	909.9 (867.8 to 965.4)	647.6 (606.1 to 711)	0.000107	0.681 (0.656 to 0.717)	902.5 (863.7 to 940.3)	614.8 (581.2 to 646.7)	4.89e-05
GGCACGGACGTCGCGATCGGTGCCGCCGACATCATCTTGGTCCGCGACCACCTCGACGTT	294	102551	102610	Rv0092	ctpA	PROBABLE CATION TRANSPORTER P-TYPE ATPASE A CTPA	0.602 (0.596 to 0.61)	1,739 (1,700 to 1,781)	1,048 (1,033 to 1,068)	3.39e-06	0.582 (0.573 to 0.6)	1,655 (1,617 to 1,717)	963.5 (932.6 to 1,004)	2.92e-06
CGGCGACCGCATCCGGTCTCGGCCGAGGACCAGAGGCGCTTCGCCACACCATGATTGCCA	295	102901	102960	Rv0093c	Rv0093c	PROBABLE CONSERVED MEMBRANE PROTEIN	0.323 (0.31 to 0.332)	929.7 (869.1 to 1,004)	300.1 (288.2 to 324.7)	2.03e-05	0.315 (0.3 to 0.328)	939.9 (887.6 to 986.9)	295.6 (283.1 to 307.7)	2.24e-05
GCGATGCCCACGCACAGCAACGCCCAACGTCGCCAGGTCATCGGTGAATGTTGCCGCCGC	296	103251	103310	Rv0093c	Rv0093c	PROBABLE CONSERVED MEMBRANE PROTEIN	0.903 (0.872 to 0.934)	956.6 (911.5 to 982.7)	864.2 (817.7 to 902.7)	0.0165	1.552 (1.472 to 1.612)	881.1 (830.4 to 923.5)	1,367 (1,318 to 1,403)	1.71e-08
GCCTTGCAAAACGGTTGATGCGTGGTGGTTAAAGCTCCCGGCCGTTGTGGCTTGTGCGAG	297	103601	103660	Rv0093c	Rv0093c	PROBABLE CONSERVED MEMBRANE PROTEIN	0.847 (0.841 to 0.857)	2,312 (2,208 to 2,417)	1,959 (1,892 to 2,048)	0.000938	0.926 (0.883 to 0.973)	2,085 (2,034 to 2,175)	1,931 (1,869 to 2,049)	0.0575
CTGTGGTAGGCCGGTGCGTCACAGCCGGGTTTGGTGCAGCCGCGGTCGTTGGCGAACAGC	298	103951	104010	Rv0094c	Rv0094c	CONSERVED HYPOTHETICAL PROTEIN	1.19 (1.153 to 1.246)	1,563 (1,516 to 1,673)	1,861 (1,766 to 2,009)	0.000418	1.161 (1.103 to 1.214)	1,446 (1,342 to 1,518)	1,679 (1,548 to 1,805)	0.00184
CCCGTCGTGGTTGCGTTGGGCTTGGCTGCGGGTGTCGCGGTCGATGGCGGCCGCATCGGG	299	104301	104360	Rv0094c	Rv0094c	CONSERVED HYPOTHETICAL PROTEIN	1.341 (1.266 to 1.385)	2,626 (2,432 to 2,830)	3,522 (3,255 to 3,746)	2.26e-05	1.6 (1.518 to 1.712)	2,280 (2,201 to 2,498)	3,647 (3,493 to 4,023)	2.27e-06
GGCGGGTGGACACATCCACCGCGGCGGGCAGGTGGGCGAAAAAGGGCGCGAATCACTTTG	300	104651	104710	Rv0094c	Rv0094c	CONSERVED HYPOTHETICAL PROTEIN	0.978 (0.928 to 1.034)	1,839 (1,765 to 1,897)	1,800 (1,677 to 1,952)	0.531	1.282 (1.208 to 1.375)	1,627 (1,543 to 1,672)	2,088 (1,918 to 2,273)	8.01e-05
GGGGTGCTCAGCACCTCAAAGGACACCTCGTCCAAGCGGTCCAGGTCGGCATCCAGCGCG	301	105001	105060	Rv0095c	Rv0095c	CONSERVED HYPOTHETICAL PROTEIN	0.885 (0.851 to 0.913)	2,857 (2,799 to 2,977)	2,530 (2,468 to 2,593)	0.00604	1.216 (1.166 to 1.246)	2,482 (2,398 to 2,580)	3,018 (2,926 to 3,107)	4.16e-05
GGCCTGTTGAGCGCCGGGTGCGGTCCGGGATCATTGCTTGTTGCCGCGCAGCAGTGGCAA	302	105351	105410	Rv0096	PPE1	PPE FAMILY PROTEIN	0.913 (0.858 to 0.938)	3,083 (2,886 to 3,213)	2,815 (2,594 to 2,968)	0.0268	0.717 (0.684 to 0.741)	2,891 (2,742 to 3,020)	2,073 (1,949 to 2,183)	3.47e-05
CACCGTTCCGATCGCGCTCAACGAAGCCGATTATGTCCGCATGTGGCTGCAAGCCGCCGA	303	105701	105760	Rv0096	PPE1	PPE FAMILY PROTEIN	1.019 (0.955 to 1.096)	1,961 (1,868 to 2,044)	1,999 (1,843 to 2,159)	0.6	1.383 (1.287 to 1.441)	1,758 (1,694 to 1,812)	2,433 (2,229 to 2,563)	2.22e-05
ACGGCCTGCTCCTGCTTCCGTTCTTCACTCCCACCTTGAGCGCGTTGACCGCCCTAAGCG	304	106051	106110	Rv0096	PPE1	PPE FAMILY PROTEIN	1.481 (1.426 to 1.54)	3,398 (3,301 to 3,500)	5,032 (4,789 to 5,211)	4.04e-06	1.751 (1.673 to 1.817)	3,121 (3,007 to 3,250)	5,466 (5,158 to 5,701)	3.85e-07
GACACCCTTGCAACCGCGGGCGCAGCACGACCGGGCCTCGCCCGAGCCCACCGAAGAAAG	305	106401	106460	Rv0096	PPE1	PPE FAMILY PROTEIN	1.855 (1.817 to 1.89)	323.4 (316.1 to 334)	600 (583.5 to 611.3)	1.29e-11	1.017 (0.991 to 1.066)	331.6 (318.6 to 346.8)	337.2 (324 to 347.9)	0.588
AGGCGAGGGACTCGGTGCGCAGGTCACAGGGGTCGATCCCAAGAATCTGGACGATATAAC	306	106751	106810	Rv0097	Rv0097	POSSIBLE OXIDOREDUCTASE	0.831 (0.805 to 0.844)	3,850 (3,730 to 3,982)	3,201 (3,006 to 3,319)	0.000568	0.41 (0.391 to 0.429)	3,552 (3,408 to 3,635)	1,456 (1,385 to 1,498)	1.41e-05
GGACCTATTTCATCGATCTCGCCAGGGTCTGGCAGTCGCTGCCCGCCGCCAAGCGAGACC	307	107101	107160	Rv0097	Rv0097	POSSIBLE OXIDOREDUCTASE	1.336 (1.292 to 1.39)	1,805 (1,760 to 1,859)	2,411 (2,338 to 2,517)	1.81e-05	0.648 (0.625 to 0.692)	1,654 (1,618 to 1,749)	1,071 (1,031 to 1,131)	1.3e-05
ATACATACTCAGCACTACCAGGTTGGCGACATCATCTTGTGGGACAACCGGGTTCTCATG	308	107451	107510	Rv0097	Rv0097	POSSIBLE OXIDOREDUCTASE	1.246 (1.195 to 1.293)	556.9 (530 to 580.8)	694 (668.4 to 723.5)	0.000175	1.382 (1.317 to 1.431)	587.1 (546.5 to 607.5)	811.3 (761.1 to 845.6)	1.29e-05
CGAAGCACGGGGCACTTCAACGCGGTCGAACTGATTCTGTGTTTCAATCAGCTCGCCTAC	309	107801	107860	Rv0098	Rv0098	CONSERVED HYPOTHETICAL PROTEIN	1.248 (1.217 to 1.275)	3,139 (3,006 to 3,245)	3,919 (3,712 to 4,106)	9.94e-06	1.041 (1.006 to 1.065)	2,743 (2,676 to 2,793)	2,858 (2,700 to 2,944)	0.201
ATCCAATGGGAGGAAAGAAGTTTCAAGCTATGCCTCAGTTGCCATCTACCGTGCTGGACC	310	108151	108210	Rv0098	Rv0098	CONSERVED HYPOTHETICAL PROTEIN	1.064 (1.027 to 1.098)	2,940 (2,874 to 3,022)	3,127 (3,030 to 3,248)	0.0614	1.301 (1.247 to 1.415)	2,499 (2,403 to 2,598)	3,252 (3,154 to 3,452)	6.06e-06
GCGGCTCTCGTCGCACCAGGGAGCAAGATGGCATCTTCCGCCGTTCCCGAGGCGCTGCAC	311	108501	108560	Rv0099	fadD10	POSSIBLE FATTY-ACID-CoA LIGASE FADD10 (FATTY-ACID-CoA SYNTHETASE) (FATTY-ACID-CoA SYNTHASE)	0.714 (0.689 to 0.741)	1,375 (1,336 to 1,397)	981.7 (946.7 to 1,027)	1.94e-05	0.626 (0.612 to 0.638)	1,276 (1,239 to 1,324)	798.8 (779.8 to 813)	5.5e-06
ACTTACCTGCCTGATGCACGGCGGGTTGTGTGTCACCGGCGGCGAGAATACGACATCGTT	312	108851	108910	Rv0099	fadD10	POSSIBLE FATTY-ACID-CoA LIGASE FADD10 (FATTY-ACID-CoA SYNTHETASE) (FATTY-ACID-CoA SYNTHASE)	1.193 (1.169 to 1.212)	1,412 (1,383 to 1,435)	1,685 (1,647 to 1,715)	6.49e-05	0.903 (0.891 to 0.92)	1,366 (1,340 to 1,404)	1,233 (1,217 to 1,258)	0.0127
CTGGCGTGGACGTCTATCTTGCCGCTACCGATGGCATCGGCCCTACCGCCCCCGGCGCCG	313	109201	109260	Rv0099	fadD10	POSSIBLE FATTY-ACID-CoA LIGASE FADD10 (FATTY-ACID-CoA SYNTHETASE) (FATTY-ACID-CoA SYNTHASE)	1.283 (1.221 to 1.332)	723.2 (710.2 to 747.7)	928.1 (890 to 970.9)	5.68e-05	1.095 (1.028 to 1.132)	718.2 (691.4 to 740.7)	786.5 (727 to 818.6)	0.0215
CTGGTGGGCCTGGCCGTGGTCGCATCGGCAGAGCTTGACGAGTCGGCAGCCCGGGCGCTC	314	109551	109610	Rv0099	fadD10	POSSIBLE FATTY-ACID-CoA LIGASE FADD10 (FATTY-ACID-CoA SYNTHETASE) (FATTY-ACID-CoA SYNTHASE)	0.994 (0.971 to 1.026)	532.2 (508.3 to 549.8)	528.8 (494.4 to 545.8)	0.839	1.104 (1.078 to 1.13)	519.4 (499.1 to 537.8)	573.7 (552.4 to 584.3)	0.00575
TGCTGATGAAGCAGCTAGGCGTGAACCGACAATCCGAACTGCCGTCCCGATTGGCCGCGA	315	109901	109960	Rv0100	Rv0100	CONSERVED HYPOTHETICAL PROTEIN	1.035 (1.014 to 1.076)	1,612 (1,543 to 1,658)	1,668 (1,585 to 1,722)	0.272	1.007 (0.98 to 1.033)	1,483 (1,406 to 1,520)	1,493 (1,448 to 1,549)	0.824
CAGCCGATGAGCACCTGCAGAGCACATGGTGTTCGGGCATCCTGGGCAAGCCACTGGTGC	316	110251	110310	Rv0101	nrp	PROBABLE PEPTIDE SYNTHETASE NRP (PEPTIDE SYNTHASE)	0.643 (0.602 to 0.681)	1,594 (1,487 to 1,730)	1,026 (941.9 to 1,143)	4.41e-05	0.625 (0.583 to 0.672)	1,500 (1,391 to 1,584)	937 (852.5 to 1,022)	0.000111
AGCGACGCTCCCGGGACCGCGGCCAAGGGCGTCCTGCACGAATCGGCAACGATCTGCGGC	317	110601	110660	Rv0101	nrp	PROBABLE PEPTIDE SYNTHETASE NRP (PEPTIDE SYNTHASE)	0.842 (0.769 to 0.912)	318.1 (303.1 to 334.9)	267.9 (245.3 to 290.8)	0.00725	0.898 (0.834 to 1.008)	338.2 (318.1 to 357)	303.7 (282.2 to 335.1)	0.0581
GGAGCATTACCGCCGAATGTATTTGGCGATCAACCGGACATCTCACGTGGAGGCGTTGAC	318	110951	111010	Rv0101	nrp	PROBABLE PEPTIDE SYNTHETASE NRP (PEPTIDE SYNTHASE)	0.584 (0.566 to 0.62)	2,043 (1,980 to 2,106)	1,194 (1,139 to 1,266)	1.06e-05	0.595 (0.573 to 0.618)	1,902 (1,826 to 1,947)	1,131 (1,094 to 1,179)	6.05e-06
CTCGCTGCCAAGGCGATTGGCCAGCCCGTCAGCCGTCGACGCCCGCGTGGTTTCTCGATT	319	111301	111360	Rv0101	nrp	PROBABLE PEPTIDE SYNTHETASE NRP (PEPTIDE SYNTHASE)	0.856 (0.821 to 0.886)	545 (536.6 to 564.5)	466.5 (450.7 to 489.3)	0.00211	0.833 (0.787 to 0.875)	534.8 (522.7 to 544.4)	445.4 (420.2 to 467)	0.00169
GACGAGCTGCGGAAGGTCGTTGACGAGCGCGTCACACAGGTGACACACGACGCACTGCTG	320	111651	111710	Rv0101	nrp	PROBABLE PEPTIDE SYNTHETASE NRP (PEPTIDE SYNTHASE)	0.87 (0.813 to 0.927)	676.6 (628.6 to 698.5)	589.4 (536.4 to 645.8)	0.00535	1.035 (0.968 to 1.087)	672.1 (649.8 to 692.1)	695.6 (649.6 to 729.7)	0.32
CGACCTGCCGACCGCCGTCTGGCAGCTGTTGTGCGCCGACGGCGACGCCATTGACGCGAT	321	112001	112060	Rv0101	nrp	PROBABLE PEPTIDE SYNTHETASE NRP (PEPTIDE SYNTHASE)	0.719 (0.703 to 0.741)	474.1 (463 to 490.9)	341 (331.1 to 350.8)	2e-05	0.557 (0.535 to 0.569)	471.8 (462.7 to 485.2)	262.8 (254.1 to 270.5)	2e-06
ACGGCGACGGCTTCGGCACCGTGACGGCCGCAGACGGTTCCCGACGCCGTGCCTTTGCCA	322	112351	112410	Rv0101	nrp	PROBABLE PEPTIDE SYNTHETASE NRP (PEPTIDE SYNTHASE)	0.83 (0.807 to 0.86)	131 (123.6 to 136.7)	108.7 (102.6 to 111.9)	0.000529	0.655 (0.577 to 0.705)	141.9 (136.5 to 154.3)	92.86 (83.84 to 100)	0.000233
AATATCCCGAGGAAGCCCAACGGGAAGATCGACAGCGACAACCTGCCGAGGCTGCCTCAG	323	112701	112760	Rv0101	nrp	PROBABLE PEPTIDE SYNTHETASE NRP (PEPTIDE SYNTHASE)	1.15 (1.129 to 1.178)	242.1 (230 to 248)	278.3 (273.8 to 286.1)	0.0004	1.7 (1.627 to 1.734)	260.2 (248.9 to 272.2)	442.3 (432.8 to 453.7)	1.66e-10
GCAACGGCCCGCGGCGATTCCGTTGTCGTTTGCCCAGCGGCGACTATGGTTTCTCGACCA	324	113051	113110	Rv0101	nrp	PROBABLE PEPTIDE SYNTHETASE NRP (PEPTIDE SYNTHASE)	1.433 (1.377 to 1.507)	991.5 (957.7 to 1,029)	1,421 (1,342 to 1,490)	1.11e-06	0.983 (0.938 to 0.998)	958 (934.4 to 998.3)	942.1 (906.2 to 965.1)	0.607
TGCGGACGTGGCTTTTCCGGATCGCCGACGACGAACATGTGCTGGTGGCGGTTGCACACC	325	113401	113460	Rv0101	nrp	PROBABLE PEPTIDE SYNTHETASE NRP (PEPTIDE SYNTHASE)	1.434 (1.369 to 1.511)	1,831 (1,779 to 1,890)	2,625 (2,500 to 2,792)	8.56e-06	1.082 (1.033 to 1.162)	1,646 (1,594 to 1,712)	1,780 (1,668 to 1,876)	0.0526
GTGGATTGGCCGGCGTCGGTGCAACAGCAGGTGCGTCGGATCGCCCGCCAGCACAACGCG	326	113751	113810	Rv0101	nrp	PROBABLE PEPTIDE SYNTHETASE NRP (PEPTIDE SYNTHASE)	1.25 (1.156 to 1.372)	463.3 (434.6 to 487.3)	579.3 (523.9 to 644.3)	0.000955	0.866 (0.816 to 0.964)	456.6 (431 to 480.9)	396.2 (367 to 451.8)	0.00625
TCACCCGCTGATCCAGGTGATGTTGGCCTGGCAGGACAATCCGGTTGGACAGCTGAATTT	327	114101	114160	Rv0101	nrp	PROBABLE PEPTIDE SYNTHETASE NRP (PEPTIDE SYNTHASE)	0.524 (0.51 to 0.539)	1,683 (1,647 to 1,713)	882.8 (848.5 to 912.2)	2.65e-06	0.363 (0.342 to 0.381)	1,649 (1,597 to 1,731)	597.8 (574.9 to 617.2)	1.84e-05
TGACTGCGCCCGCGCCCACGCCGGTGTCGATCCCGCAGATGTTGGCCGCCCAGGTGGCAC	328	114451	114510	Rv0101	nrp	PROBABLE PEPTIDE SYNTHETASE NRP (PEPTIDE SYNTHASE)	1.015 (0.938 to 1.069)	2,061 (1,958 to 2,143)	2,091 (1,923 to 2,191)	0.696	1.079 (0.997 to 1.166)	1,950 (1,884 to 1,995)	2,103 (1,945 to 2,238)	0.0704
TCCCGGTTGGCGGGACACGACTTGCCGATCATCGATGTCGTCGATGCTTTAGCGGCATAT	329	114801	114860	Rv0101	nrp	PROBABLE PEPTIDE SYNTHETASE NRP (PEPTIDE SYNTHASE)	0.7 (0.683 to 0.719)	1,798 (1,766 to 1,872)	1,259 (1,228 to 1,314)	1.71e-05	0.688 (0.664 to 0.721)	1,722 (1,616 to 1,836)	1,185 (1,140 to 1,208)	1.3e-05
GGCCGAACACGTCAGCGTGCTGACTCAGACTCCGGCTGCGGTGGCAATGTTGCCGACGCA	330	115151	115210	Rv0101	nrp	PROBABLE PEPTIDE SYNTHETASE NRP (PEPTIDE SYNTHASE)	0.928 (0.882 to 0.969)	458.6 (429.8 to 486.1)	425.8 (404 to 444)	0.062	1.017 (0.965 to 1.076)	454.6 (430.6 to 477.7)	462.3 (439.2 to 489.5)	0.657
GGGCGGGGCTGACCGCGTCACGGTTTGTGGCCTGCCCATTCGGCGGTTCCGGGGCACGCA	331	115501	115560	Rv0101	nrp	PROBABLE PEPTIDE SYNTHETASE NRP (PEPTIDE SYNTHASE)	0.811 (0.771 to 0.861)	1,209 (1,160 to 1,237)	981.3 (917.8 to 1,048)	0.000653	0.866 (0.823 to 0.929)	1,138 (1,113 to 1,166)	985 (942.4 to 1,064)	0.00863
GCGGTGGTAGTGATCGATGCGCTTCCGTTGACGGTCAACGGCAAACTTGATCATCGTGCG	332	115851	115910	Rv0101	nrp	PROBABLE PEPTIDE SYNTHETASE NRP (PEPTIDE SYNTHASE)	0.946 (0.872 to 1.004)	1,351 (1,243 to 1,470)	1,278 (1,158 to 1,425)	0.18	1.03 (0.956 to 1.106)	1,245 (1,138 to 1,337)	1,283 (1,167 to 1,349)	0.468
GGTGTCTGTGCACGGCGACAACCCCACCGAGGTGCATGCCAGCGACCTCACGCTGGACCG	333	116201	116260	Rv0101	nrp	PROBABLE PEPTIDE SYNTHETASE NRP (PEPTIDE SYNTHASE)	1.26 (1.236 to 1.295)	684.1 (674 to 694.6)	861.6 (843.4 to 882.7)	5.93e-06	1.406 (1.366 to 1.426)	684.6 (674 to 696.3)	962.9 (929.5 to 980)	1e-07
GCGAACCCGACCTGGGCCTGGACCAACCGATGTGGCGGCGGCTGGCCGAAACCGTGGATT	334	116551	116610	Rv0101	nrp	PROBABLE PEPTIDE SYNTHETASE NRP (PEPTIDE SYNTHASE)	1.107 (1.055 to 1.177)	2,120 (2,053 to 2,166)	2,346 (2,236 to 2,451)	0.014	1.243 (1.188 to 1.336)	1,875 (1,824 to 1,919)	2,331 (2,229 to 2,500)	9.41e-05
TGCGCGCTGCCGGTCGCGGTGTTTCGCTGCGGGATGATCCTGGCCGACACCAGCTATGCC	335	116901	116960	Rv0101	nrp	PROBABLE PEPTIDE SYNTHETASE NRP (PEPTIDE SYNTHASE)	1.279 (1.238 to 1.336)	1,480 (1,412 to 1,575)	1,895 (1,761 to 2,052)	2.97e-06	1.223 (1.187 to 1.27)	1,354 (1,320 to 1,382)	1,656 (1,604 to 1,728)	5.64e-05
CCGCATCGATGACTTTGCGGAGTGGTTGCAGCGGTTTGAGGCCAGCCTGGGCGCTCTGCC	336	117251	117310	Rv0101	nrp	PROBABLE PEPTIDE SYNTHETASE NRP (PEPTIDE SYNTHASE)	0.736 (0.675 to 0.787)	841.6 (775.4 to 903.7)	620.1 (550.1 to 679.3)	0.000261	0.764 (0.733 to 0.824)	817 (797 to 861.9)	624.2 (594.4 to 663.6)	0.00044
GCATCGATTCTGCGAGCAGAATATGTGGTTGATGGCCACTAGGCCGGTACCGGGGAACTG	337	117601	117660	BT Rv0101& Rv0102	BT-nrp&Rv0102	TN>Rv0102 : BT-nrp&Rv0102	0.741 (0.684 to 0.81)	227.4 (211 to 232.6)	168.7 (153.2 to 187.2)	8.04e-05	0.827 (0.799 to 0.877)	232.8 (219.9 to 244.2)	192.5 (184.8 to 199.6)	0.000622
TGTCTGGGCGCGCTGATCCACGTGGTCATGACGGCCAAACCCGAGCCGGATGGCTTAATC	338	117951	118010	Rv0102	Rv0102	PROBABLE CONSERVED INTEGRAL MEMBRANE PROTEIN	0.708 (0.664 to 0.737)	503 (486.3 to 524.6)	356.1 (335.7 to 370.3)	3.69e-05	1.061 (0.988 to 1.122)	484 (469.3 to 516.7)	513.5 (481.1 to 548.9)	0.17
CGCGGTGACCGGTAACCCGGGACAGGGACCCGACCATGACTACGCGACCAGCGCCGCGAT	339	118301	118360	Rv0102	Rv0102	PROBABLE CONSERVED INTEGRAL MEMBRANE PROTEIN	0.815 (0.802 to 0.832)	578.1 (564.3 to 596.2)	471.4 (461.7 to 483.4)	0.000298	1.165 (1.143 to 1.181)	592.9 (581.2 to 611.2)	690.8 (680.1 to 696.2)	0.000191
GTGCCGCACTGGCCATGATGGCCGCCATGGCTTCGATAGCTGCCATGGCCGTTATGACCG	340	118651	118710	Rv0102	Rv0102	PROBABLE CONSERVED INTEGRAL MEMBRANE PROTEIN	0.628 (0.621 to 0.639)	560 (541.6 to 577.4)	351.9 (343 to 364.2)	3.21e-06	0.589 (0.57 to 0.616)	561.5 (531.5 to 575)	330.7 (313.7 to 347.4)	5.47e-06
CACATGGCCGAACACATGACACTGAACATGTTCATCCCGGTCCTGTTGGTGCTCGGTGGC	341	119001	119060	Rv0102	Rv0102	PROBABLE CONSERVED INTEGRAL MEMBRANE PROTEIN	0.889 (0.853 to 0.922)	2,457 (2,312 to 2,578)	2,185 (2,039 to 2,264)	0.00966	0.997 (0.95 to 1.043)	2,152 (2,011 to 2,257)	2,145 (2,009 to 2,208)	0.923
GCCCTACCCGGGCCGGATCGGGCTGTTGTTCGCGGTGATGCCGTTCCACGCCTTCTTCGG	342	119351	119410	Rv0102	Rv0102	PROBABLE CONSERVED INTEGRAL MEMBRANE PROTEIN	0.733 (0.722 to 0.742)	2,516 (2,442 to 2,573)	1,844 (1,817 to 1,870)	2.59e-05	0.669 (0.644 to 0.69)	2,251 (2,118 to 2,324)	1,507 (1,447 to 1,553)	2.06e-05
TGTGCAGATGATTTTGGAAGCGGTTGGCGTATCTGCCCGTGCTCGGCTACACCAGGACCG	343	119701	119760	BT Rv0102& Rv0103c	BT-Rv0102&ctpB	Rv0102>TN<Rv0103c : BT-Rv0102&ctpB	0.718 (0.7 to 0.729)	3,560 (3,402 to 3,723)	2,555 (2,445 to 2,641)	2.34e-05	0.885 (0.857 to 0.903)	3,090 (2,979 to 3,230)	2,736 (2,660 to 2,771)	0.00605
AACGCCCAGATCATGTTCATCCGGATCGTCCGCATGGTTGCACGGGCCAGGTCCAGCGCC	344	120051	120110	Rv0103c	ctpB	PROBABLE CATION-TRANSPORTER P-TYPE ATPASE B CTPB	0.891 (0.855 to 0.915)	2,587 (2,463 to 2,683)	2,304 (2,202 to 2,405)	0.00867	0.898 (0.872 to 0.919)	2,297 (2,250 to 2,386)	2,062 (2,020 to 2,164)	0.0107
GCGGCTGCGTAGCGCAGCGACGGCGGCAGCCGCTGAATCCTTGAGGGTGTCGGCGATTGT	345	120401	120460	Rv0103c	ctpB	PROBABLE CATION-TRANSPORTER P-TYPE ATPASE B CTPB	0.728 (0.709 to 0.741)	608.6 (585 to 620.8)	442.9 (423.9 to 457)	2.28e-05	0.801 (0.774 to 0.838)	591.6 (571.2 to 629.4)	474.6 (446.5 to 521.2)	0.000251
CCTCGCGATCTCGCTCGCTGGTGCCTGAACCTGCCATTGTTACGGTGCTCACCGCCAGCT	346	120751	120810	Rv0103c	ctpB	PROBABLE CATION-TRANSPORTER P-TYPE ATPASE B CTPB	1.027 (0.972 to 1.074)	1,990 (1,919 to 2,057)	2,044 (1,948 to 2,138)	0.426	1.198 (1.138 to 1.252)	1,817 (1,773 to 1,858)	2,177 (2,086 to 2,253)	0.000685
GCGAGGCGCTGGGCACGCGCCTTCTGCGTCTGGGCTTGCTCCACGAGGCGGACCATCGCG	347	121101	121160	Rv0103c	ctpB	PROBABLE CATION-TRANSPORTER P-TYPE ATPASE B CTPB	1.106 (1.077 to 1.134)	785.3 (770.9 to 819.4)	868.8 (831 to 909)	0.00483	0.75 (0.72 to 0.778)	736 (708.7 to 754.5)	552.2 (535.2 to 585.6)	8.11e-05
CAGCGCACGCAGCGCGCTGCCGGCCTTGGACTTGGCTCGTGCTTCAAAGTAACGACCGGC	348	121451	121510	Rv0103c	ctpB	PROBABLE CATION-TRANSPORTER P-TYPE ATPASE B CTPB	1.786 (1.667 to 1.897)	826.9 (792.2 to 850.6)	1,478 (1,363 to 1,555)	5.2e-07	0.838 (0.805 to 0.911)	814.8 (788.8 to 843.1)	682.9 (651 to 733.5)	0.00347
CGATCGCGAACAACGTCGACAGGTCAGCCAGCGGCACGAACAACACCGCCGCGACTAGCA	349	121801	121860	Rv0103c	ctpB	PROBABLE CATION-TRANSPORTER P-TYPE ATPASE B CTPB	0.899 (0.867 to 0.928)	1,057 (1,025 to 1,080)	949.8 (920.7 to 985.6)	0.0135	0.853 (0.818 to 0.885)	1,015 (986.9 to 1,043)	865.9 (825.9 to 903.7)	0.00427
TCTCCCACAACTGGAGCCGCCACGGCCCTCCTCGGATCGGCGTATTTGCACCCGTCAGCC	350	122151	122210	Rv0103c	ctpB	PROBABLE CATION-TRANSPORTER P-TYPE ATPASE B CTPB	1.516 (1.48 to 1.549)	939.4 (932.4 to 949)	1,424 (1,385 to 1,457)	1.17e-08	1.514 (1.457 to 1.585)	919.3 (874.3 to 950.6)	1,391 (1,334 to 1,470)	5.97e-07
CTCACCCGGGAGTTGTCGACGCGATGCGGGCCGACGGCATCTATGTCGACGATTGCAGCG	351	122501	122560	Rv0104	Rv0104	CONSERVED HYPOTHETICAL PROTEIN	1.221 (1.163 to 1.271)	228.9 (222.9 to 241)	279.6 (270.6 to 292.8)	9.1e-05	1.242 (1.189 to 1.299)	240.5 (232.5 to 259.5)	298.7 (282.7 to 321.5)	0.000189
ATCGCCGCACGCGTGACACAGACGGCATTCGAGCGCACCGCGGGCATCGACTCAAGCGCA	352	122851	122910	Rv0104	Rv0104	CONSERVED HYPOTHETICAL PROTEIN	1.464 (1.427 to 1.52)	472.2 (459.5 to 481.4)	691.6 (660.3 to 721.9)	2.9e-08	1.189 (1.145 to 1.22)	452.1 (430.1 to 463.9)	537.5 (511.4 to 559.4)	0.000287
CTGCCATGCCGACCTCAGGGTAGCCGACGGCAGTGTCGACGCTACCTTGTTGAATTCGGG	353	123201	123260	Rv0104	Rv0104	CONSERVED HYPOTHETICAL PROTEIN	1.211 (1.177 to 1.235)	770.2 (748.8 to 792.3)	932.9 (898.4 to 947.9)	2.91e-05	0.805 (0.784 to 0.83)	753.9 (724.4 to 774.6)	607.1 (594.2 to 620.5)	0.000262
ACCACTTCTTTGTCATCGAATCCGGCGAGCTTGAGGCGCTCGTCGACGGGAAGGTCATCC	354	123551	123610	Rv0104	Rv0104	CONSERVED HYPOTHETICAL PROTEIN	1.033 (1.002 to 1.082)	1,491 (1,403 to 1,571)	1,540 (1,502 to 1,609)	0.307	1.363 (1.283 to 1.461)	1,374 (1,313 to 1,466)	1,873 (1,783 to 2,007)	3.97e-05
TGACATACGTATAACCGGTCCCTGCGGTCGAACACGGCTTGACAATTGGACGAATCTCGT	355	123901	123960	BT Rv0104& Rv0105c	BT-Rv0104&rpmB1	Rv0104>TN<Rv0105c : BT-Rv0104&rpmB1	0.862 (0.82 to 0.906)	2,020 (1,960 to 2,102)	1,741 (1,648 to 1,804)	0.00281	1.236 (1.203 to 1.298)	1,766 (1,734 to 1,795)	2,182 (2,139 to 2,283)	1.75e-05
CAGCGGGCGGACATGGCGAACCTCCTCCCGGACCAGCCTGTTGAAAATAGTTTTCGACAA	356	124251	124310	Rv0105c	rpmB1	PROBABLE 50S RIBOSOMAL PROTEIN L28-1 RPMB1	0.977 (0.962 to 0.999)	1,648 (1,578 to 1,691)	1,610 (1,584 to 1,655)	0.466	1.084 (1.07 to 1.114)	1,542 (1,483 to 1,591)	1,673 (1,643 to 1,711)	0.0174
GTTACGCAGACTGCACCGCCGAGACAATGTCGGCCGGATCGTCGTGCACCTGGCGCCGTG	357	124601	124660	Rv0106	Rv0106	CONSERVED HYPOTHETICAL PROTEIN	0.728 (0.696 to 0.753)	751 (709.4 to 795)	546.9 (513.6 to 577.7)	3.81e-05	0.696 (0.667 to 0.729)	756.9 (724.2 to 781.2)	526.5 (503 to 559)	8.15e-05
CCGGCGGCGTCGACCGCGTCGAGCTGGCGCTGGCGCATCTGGACGACAACTCACGGAGGG	358	124951	125010	Rv0106	Rv0106	CONSERVED HYPOTHETICAL PROTEIN	0.926 (0.846 to 1.005)	561.5 (514.2 to 608.3)	519.9 (468 to 562)	0.142	0.904 (0.828 to 0.969)	549.9 (521.9 to 608.1)	497.2 (471.9 to 552)	0.0437
CTGGAGCGGCGGTTGTTCGCCGACCTGATGTGGGTCTACCCGTTCGGAGACCGGCACACC	359	125301	125360	Rv0106	Rv0106	CONSERVED HYPOTHETICAL PROTEIN	1.146 (1.116 to 1.197)	681.6 (668.5 to 704.3)	781.5 (754.1 to 821.4)	0.00104	1.787 (1.699 to 1.866)	674.9 (639.3 to 712.7)	1,206 (1,156 to 1,266)	3.53e-07
GGCGTCGATAGGTTCTATCCACCCGCGTCAGAGTCTTCCGCGTCGTCAGGGCGTTCATCA	360	125651	125710	Rv0107c	ctpI	PROBABLE CATION-TRANSPORTER ATPASE I CTPI	0.857 (0.797 to 0.91)	1,991 (1,898 to 2,098)	1,706 (1,579 to 1,825)	0.00634	0.843 (0.789 to 0.888)	1,811 (1,762 to 1,925)	1,527 (1,426 to 1,637)	0.00195
GTCCAGCGCCCGATGGCCCAGGCTGCCGTTGCGCCGGCGGCGGTGACGACGCCGCGGTTA	361	126001	126060	Rv0107c	ctpI	PROBABLE CATION-TRANSPORTER ATPASE I CTPI	1.087 (1.016 to 1.16)	564.1 (536 to 587.9)	613 (563.7 to 651.8)	0.0731	1.042 (0.986 to 1.08)	576.6 (562 to 591.3)	601 (578.6 to 632.8)	0.207
GTCACGAACACCGGCCCACATGCTGCGGCCCTCGACCAGCGCGTCGAGCAGCACGCCCAG	362	126351	126410	Rv0107c	ctpI	PROBABLE CATION-TRANSPORTER ATPASE I CTPI	1.029 (0.956 to 1.099)	815.9 (732.2 to 875.2)	839.6 (766.1 to 900.9)	0.499	1.102 (1.042 to 1.156)	796.5 (723.9 to 822.7)	878.1 (805.5 to 927.6)	0.0168
GCTGGCGGGCGATCGCCCGGGCGGTGATCGGATGGTCGCCGGTGATCAGCACCACGTTGC	363	126701	126760	Rv0107c	ctpI	PROBABLE CATION-TRANSPORTER ATPASE I CTPI	0.789 (0.734 to 0.828)	869.1 (811.1 to 906.9)	685.7 (627 to 731.8)	0.00103	0.879 (0.833 to 0.934)	846.6 (779.7 to 885.1)	744.4 (684.6 to 809.3)	0.0185
AACATCGGTATCCCGTCGGTGCCCACTCTGCCGATCGCGGCGGCGTAGCCGCGACTGGAC	364	127051	127110	Rv0107c	ctpI	PROBABLE CATION-TRANSPORTER ATPASE I CTPI	1.724 (1.635 to 1.859)	932.1 (838.5 to 1,001)	1,607 (1,446 to 1,785)	2.03e-06	2.285 (2.124 to 2.497)	860.6 (806.7 to 927.3)	1,967 (1,787 to 2,192)	5.67e-07
GACACGGCCCAGCGCCTCGATGGTGCGAGGCGAGCGCACCAGCGCCCCACGTGCCGTCAG	365	127401	127460	Rv0107c	ctpI	PROBABLE CATION-TRANSPORTER ATPASE I CTPI	1.112 (1.021 to 1.207)	164.2 (152.4 to 180)	182.7 (167.5 to 201.4)	0.0458	1.375 (1.294 to 1.515)	172.9 (159.1 to 182.3)	237.7 (228.8 to 252.8)	2.66e-05
GTCCGGCGACGATGGTGCTGCCCTCAAACAGCATGCTGGCCCGGTCGGGGTCGTTGACGG	366	127751	127810	Rv0107c	ctpI	PROBABLE CATION-TRANSPORTER ATPASE I CTPI	1.16 (1.124 to 1.201)	785 (733 to 835)	910.5 (874.9 to 966.5)	0.000286	1.366 (1.324 to 1.394)	748.2 (712.7 to 771.1)	1,022 (962.6 to 1,064)	1.37e-06
AATCGTTGTACCCCACCGGTGATCGCGTTGACCGTCATCACGCCCGCTACCAGTAGCGCG	367	128101	128160	Rv0107c	ctpI	PROBABLE CATION-TRANSPORTER ATPASE I CTPI	1.532 (1.464 to 1.586)	1,640 (1,604 to 1,681)	2,513 (2,431 to 2,586)	9.56e-07	2.115 (2.066 to 2.176)	1,503 (1,469 to 1,529)	3,180 (3,097 to 3,283)	1.49e-09
CCGCAGCACCTTGGCGGCCGACCACATTCCGGACACCAAAGCCGTTGCGGCAGCGGCATT	368	128451	128510	Rv0107c	ctpI	PROBABLE CATION-TRANSPORTER ATPASE I CTPI	1.092 (1.035 to 1.153)	599.8 (577.5 to 629.7)	655 (616.6 to 698.2)	0.025	1.303 (1.236 to 1.383)	596.7 (571.7 to 621.8)	777.7 (745.1 to 833.5)	9.79e-05
GCACCGCGGTGATCAGCAATACCGGTCCGCGATCCGCGCGCAACTCACGCACCAACTTCA	369	128801	128860	Rv0107c	ctpI	PROBABLE CATION-TRANSPORTER ATPASE I CTPI	0.868 (0.823 to 0.959)	711.7 (699.1 to 728.2)	619.5 (580.9 to 693.7)	0.016	0.96 (0.916 to 1.003)	724.6 (688.6 to 736.7)	695.4 (668.4 to 733.8)	0.233
TGCTCGCCATGGAGCAAGGCGTCGGCGACCTCGTAGACGCGGTCGTCGTCCCAGCCGGGT	370	129151	129210	Rv0107c	ctpI	PROBABLE CATION-TRANSPORTER ATPASE I CTPI	0.787 (0.764 to 0.807)	308.1 (294.4 to 316.9)	242.5 (229.9 to 249.5)	0.000127	0.541 (0.524 to 0.568)	324.2 (317.8 to 335.3)	175.4 (170 to 185.3)	1.55e-06
CTCCACCGGCCCGGCCCTTGACCCTTTGGCGGTGTCGATCGCGGCGTCGATGGATCCGCC	371	129501	129560	Rv0107c	ctpI	PROBABLE CATION-TRANSPORTER ATPASE I CTPI	0.964 (0.925 to 1.004)	1,928 (1,845 to 2,006)	1,859 (1,765 to 1,978)	0.276	1.058 (1.014 to 1.11)	1,804 (1,679 to 1,883)	1,910 (1,755 to 2,084)	0.108
GCGACTCCATAAGCGACACCATTCGCGGTTGATGGTTTATCAGAGCGGCCAGGGCTCTGG	372	129851	129910	Rv0107c	ctpI	PROBABLE CATION-TRANSPORTER ATPASE I CTPI	0.808 (0.784 to 0.827)	2,511 (2,458 to 2,585)	2,029 (1,944 to 2,116)	0.000289	0.627 (0.604 to 0.654)	2,334 (2,274 to 2,425)	1,463 (1,412 to 1,548)	4.96e-06
GGGATCCTGCGGACTGGCTCCTCCACCATGGCGGCATGCTCGTGCCAGCGAGGGAATGGC	373	130201	130260	Rv0107c	ctpI	PROBABLE CATION-TRANSPORTER ATPASE I CTPI	1.295 (1.249 to 1.349)	3,315 (3,153 to 3,427)	4,293 (4,123 to 4,464)	4.01e-05	1.28 (1.23 to 1.346)	3,149 (2,934 to 3,274)	4,029 (3,842 to 4,148)	6.7e-05
CTTCAACTACCGATACCGCGCCTAATCCTGATGGCGTATCAGCGCCATGTCTACCGACTT	374	130551	130610	BT Rv0107c& Rv0108c	BT-ctpI&Rv0108c	TN>Rv0107c : BT-ctpI&Rv0108c	1.258 (1.215 to 1.33)	1,348 (1,277 to 1,411)	1,697 (1,581 to 1,824)	1.84e-05	2.17 (2.071 to 2.354)	1,217 (1,170 to 1,295)	2,642 (2,520 to 2,935)	3.04e-08
AATGCGGTGGTGGGCCCTGCCGACGTGGTAACCCGCCGGGAAGGACTTCTCGATGACCTG	375	130901	130960	Rv0108c	Rv0108c	HYPOTHETICAL PROTEIN	1.256 (1.239 to 1.281)	537.8 (529.7 to 546.1)	675.2 (661.8 to 689)	5.62e-06	1.542 (1.476 to 1.575)	528.7 (518.5 to 544.6)	815.5 (770.5 to 840.9)	1.24e-07
GACCAGCTGCCGGAGCGGGAATGCGTGTTGGACAGCCGAATCCCCGCAATTGGCGCAACG	376	131251	131310	BT Rv0108c& Rv0109	BT-Rv0108c&PE_PGRS1	Rv0108c<TN>Rv0109 : BT-Rv0108c&PE_PGRS1	2.176 (2.084 to 2.272)	359.7 (337.6 to 388.8)	782.2 (729.6 to 801.5)	1.3e-08	2.191 (2.107 to 2.266)	355.3 (344.9 to 369.9)	778.4 (744.9 to 810.9)	2.46e-08
GACCAGTTCGTGCAGGCGCTCAACATGGGTGCGGTTTGCTATGCGGCCGCAGAGACAGCC	377	131601	131660	Rv0109	PE_PGRS1	PE-PGRS FAMILY PROTEIN	0.937 (0.916 to 0.953)	1,603 (1,577 to 1,644)	1,502 (1,475 to 1,528)	0.0728	1.021 (0.988 to 1.057)	1,505 (1,467 to 1,533)	1,536 (1,492 to 1,576)	0.514
GGGCGGCGCCGGTGGGCTGCTGTTCGGCAACGGCGGGCCCGGCGGGGCCGGTGGGATTGG	378	131951	132010	Rv0109	PE_PGRS1	PE-PGRS FAMILY PROTEIN	1.302 (1.28 to 1.319)	1,335 (1,314 to 1,378)	1,738 (1,694 to 1,759)	9.19e-07	1.519 (1.444 to 1.562)	1,194 (1,163 to 1,231)	1,815 (1,720 to 1,865)	8.31e-09
ACGCCGGCAACGGCGGCTTGGGCGGCGTGTTCGGCGATGGCGGGGCCGGTGGTACCGGCG	379	132301	132360	Rv0109	PE_PGRS1	PE-PGRS FAMILY PROTEIN	1.179 (1.116 to 1.269)	1,316 (1,170 to 1,427)	1,552 (1,341 to 1,724)	0.00375	1.443 (1.379 to 1.478)	1,166 (1,125 to 1,231)	1,683 (1,565 to 1,792)	3.8e-06
AGGGGCGGTGACGGCGGTAGCGGCGGGCTGATCGGCGACGGCGGCACCGGTGGCGGTGCA	380	132651	132710	Rv0109	PE_PGRS1	PE-PGRS FAMILY PROTEIN	1.126 (1.063 to 1.222)	2,609 (2,418 to 2,813)	2,937 (2,740 to 3,197)	0.0159	1.566 (1.445 to 1.756)	2,098 (1,958 to 2,239)	3,284 (3,022 to 3,558)	2.93e-05
GTACATCTGTGGCGAATGTATGCGCGTGGGTCCCGTCGGCCACCAGTGCGCGGAGTGTGT	381	133001	133060	BT Rv0109& Rv0110	BT-PE_PGRS1&Rv0110	TN>Rv0110 : BT-PE_PGRS1&Rv0110	2.351 (2.287 to 2.443)	1,261 (1,240 to 1,283)	2,965 (2,877 to 3,097)	4.76e-09	2.367 (2.292 to 2.476)	1,133 (1,098 to 1,169)	2,682 (2,626 to 2,797)	2.13e-09
GCCGGTTGCGGTTCGGCGCGCTGTATGCGGTGAGCGCGCTGGGTGGCTCGGTGTTGGTCT	382	133351	133410	Rv0110	Rv0110	PROBABLE CONSERVED INTEGRAL MEMBRANE PROTEIN	1.087 (1.021 to 1.146)	1,068 (1,014 to 1,141)	1,162 (1,097 to 1,251)	0.0466	1.223 (1.161 to 1.269)	998.8 (965.5 to 1,033)	1,222 (1,168 to 1,280)	0.000354
GTCGTGCTGATCGGCTGGCGCACAGTCGATTTGCTCGCACTGTTCGGTGGGCGCCTCAAC	383	133701	133760	Rv0110	Rv0110	PROBABLE CONSERVED INTEGRAL MEMBRANE PROTEIN	1.002 (0.957 to 1.038)	1,723 (1,677 to 1,773)	1,727 (1,628 to 1,823)	0.945	0.652 (0.626 to 0.684)	1,624 (1,562 to 1,714)	1,059 (1,023 to 1,146)	1.49e-05
AGCGTTAGATGGCCTTCGTGCGATAGCGGTCGCGCTGGTACTCGCCAGCCATGGCGGCAT	384	134051	134110	Rv0111	Rv0111	POSSIBLE TRANSMEMBRANE ACYLTRANSFERASE	0.721 (0.695 to 0.756)	3,987 (3,750 to 4,188)	2,873 (2,738 to 2,995)	8.01e-05	0.752 (0.717 to 0.785)	3,459 (3,294 to 3,643)	2,599 (2,493 to 2,681)	0.00011
ACTTCACCCAGGGCGCTCCACCCTCGCCCCTACAGCACACCTGGTCGTTGGGGGTGGAGG	385	134401	134460	Rv0111	Rv0111	POSSIBLE TRANSMEMBRANE ACYLTRANSFERASE	1.392 (1.351 to 1.438)	1,649 (1,560 to 1,732)	2,295 (2,224 to 2,366)	5.07e-06	1.414 (1.279 to 1.49)	1,612 (1,491 to 1,737)	2,282 (1,993 to 2,496)	5.56e-05
TGCCTGATCCGGACTCGCTGGGGACGGCGGATTGCCCGTCTGTTGCCGTTCGTCGGGCTG	386	134751	134810	Rv0111	Rv0111	POSSIBLE TRANSMEMBRANE ACYLTRANSFERASE	1.672 (1.586 to 1.792)	699 (676.3 to 723.6)	1,168 (1,131 to 1,227)	2.57e-07	1.822 (1.743 to 1.922)	619.5 (598.3 to 641)	1,128 (1,070 to 1,179)	2.15e-07
GGCCGGTGCGTCGTGGTGGCTGATCGAGCAACCTATTCGGCGCTGGCGACCGGCACGGGT	387	135101	135160	Rv0111	Rv0111	POSSIBLE TRANSMEMBRANE ACYLTRANSFERASE	0.984 (0.943 to 1.02)	612.6 (594.3 to 636.6)	603 (572.3 to 635.4)	0.623	1.013 (0.962 to 1.076)	598 (560.4 to 626.2)	605.7 (565.8 to 632.8)	0.712
GCTGCAGCCTGGTACGCGGCACACCGTATCGGTACATCGGTCAAACCCTGGAGCAGAGGG	388	135451	135510	Rv0111	Rv0111	POSSIBLE TRANSMEMBRANE ACYLTRANSFERASE	0.761 (0.738 to 0.788)	5,198 (5,017 to 5,546)	3,958 (3,783 to 4,182)	5.41e-05	0.635 (0.612 to 0.661)	4,500 (4,361 to 4,749)	2,859 (2,777 to 3,039)	5.47e-06
AACAAATGGAACGCCATGTTACATAACGCCATTAGCCAACACTCGAACGTCGGAATGATC	389	135801	135860	Rv0111	Rv0111	POSSIBLE TRANSMEMBRANE ACYLTRANSFERASE	0.703 (0.676 to 0.733)	3,757 (3,676 to 3,870)	2,645 (2,519 to 2,816)	1.98e-05	0.64 (0.625 to 0.651)	3,415 (3,323 to 3,526)	2,185 (2,133 to 2,221)	6.4e-06
TGGGTTTGTATTTACACAACGAGGGCGCTCCCCGATCTGGCGCGCGCAACGAGGTGCGCA	390	136151	136210	BT Rv0111& Rv0112	BT-Rv0111&gca	TN>Rv0112 : BT-Rv0111&gca	0.788 (0.761 to 0.834)	2,134 (2,039 to 2,219)	1,683 (1,600 to 1,829)	0.00024	0.851 (0.813 to 0.899)	1,908 (1,853 to 1,957)	1,624 (1,591 to 1,696)	0.00192
CGCGGCCCAAAGCTATCCGGCGGTTTCGTGGGCCCGGCCGGTTGAGACGCTGACCACCAA	391	136501	136560	Rv0112	gca	POSSIBLE GDP-MANNOSE 4,6-DEHYDRATASE GCA (GDP-D-MANNOSE DEHYDRATASE)	0.752 (0.714 to 0.788)	921.1 (870.8 to 981)	692.5 (643.8 to 727.1)	0.000153	0.734 (0.698 to 0.748)	907.2 (866.8 to 941.6)	666.2 (631.3 to 698.5)	3.02e-05
GTTGTACATGGTTGGAGCACCATCCGGAACAAAGTGCCATCCGGGTGGGAAATCTTAAGA	392	136851	136910	Rv0112	gca	POSSIBLE GDP-MANNOSE 4,6-DEHYDRATASE GCA (GDP-D-MANNOSE DEHYDRATASE)	0.669 (0.618 to 0.765)	1,079 (1,033 to 1,139)	727.5 (643.8 to 869.7)	0.000232	0.91 (0.847 to 0.973)	1,014 (977.5 to 1,072)	922.9 (874 to 977.3)	0.0339
TTCGATTATTGGCGTAGCAAATCCGAGTCCGCCCTGATGGTGTGACCGAATGTCTTTGTC	393	137201	137260	Rv0112	gca	POSSIBLE GDP-MANNOSE 4,6-DEHYDRATASE GCA (GDP-D-MANNOSE DEHYDRATASE)	0.735 (0.704 to 0.792)	3,427 (3,192 to 3,575)	2,518 (2,378 to 2,697)	0.000187	0.844 (0.799 to 0.874)	3,023 (2,829 to 3,193)	2,552 (2,407 to 2,652)	0.00229
TTGGCGCCGAGGCACTCCACGCCAATTCGTCGCACCTAACAGCGGTGGCCAACGACTATG	394	137551	137610	Rv0113	gmhA	PROBABLE SEDOHEPTULOSE-7-PHOSPHATE ISOMERASE GMHA (PHOSPHOHEPTOSE ISOMERASE)	0.678 (0.66 to 0.702)	2,037 (1,972 to 2,086)	1,381 (1,346 to 1,418)	1.03e-05	0.745 (0.727 to 0.761)	1,892 (1,785 to 1,934)	1,410 (1,388 to 1,453)	4.3e-05
CGCCAATAGGAAAGCCGATCCTTACGCGGCCATTCGAAAGATGGTCGCGGAACGTGCGGG	395	137901	137960	Rv0113	gmhA	PROBABLE SEDOHEPTULOSE-7-PHOSPHATE ISOMERASE GMHA (PHOSPHOHEPTOSE ISOMERASE)	0.743 (0.718 to 0.759)	1,118 (1,080 to 1,153)	830.5 (801.8 to 862.7)	3.35e-05	0.785 (0.756 to 0.842)	1,049 (953.5 to 1,118)	824.2 (729 to 914.6)	0.000173
AGCGGTGTGGCTGCCGTAAGCCGAGACCGGGTCTGGTCCTCGACTGGCTCGGACGACACC	396	138251	138310	Rv0114	gmhB	POSSIBLE D-ALPHA,BETA-D-HEPTOSE-1,7-BIPHOSPHATE PHOSPHATASE GMHB (D-GLYCERO-D-MANNO-HEPTOSE 7-PHOSPHATE KINASE)	0.995 (0.954 to 1.037)	385.4 (358.8 to 421.6)	383.3 (365.1 to 417.4)	0.879	1.041 (1.008 to 1.083)	381.5 (367.1 to 402.6)	397.1 (387.9 to 416.5)	0.22
GACGAATTCTTAGCGTAACCATCGACAAATACGCCTACGCGTTCGCGGAGCGCGGAACAG	397	138601	138660	Rv0115	hddA	POSSIBLE D-ALPHA-D-HEPTOSE-7-PHOSPHATE KINASE HDDA	0.766 (0.746 to 0.791)	2,860 (2,704 to 3,001)	2,192 (2,094 to 2,294)	0.000118	0.86 (0.808 to 0.9)	2,603 (2,473 to 2,748)	2,240 (2,105 to 2,343)	0.00636
GAAATCGAACGGGTTGATCTCGGCATGGCCGGTGGTTGGCAAGACCACTACGCCGCGGCT	398	138951	139010	Rv0115	hddA	POSSIBLE D-ALPHA-D-HEPTOSE-7-PHOSPHATE KINASE HDDA	0.656 (0.641 to 0.689)	2,662 (2,545 to 2,745)	1,747 (1,671 to 1,815)	1.02e-05	0.653 (0.627 to 0.675)	2,370 (2,280 to 2,446)	1,547 (1,482 to 1,622)	1.11e-05
GCAAGCGAAAAAGCGGACGTCAACCCGAATCTCGAACCCCGCAATCGAGCACGCTTACCA	399	139301	139360	Rv0115	hddA	POSSIBLE D-ALPHA-D-HEPTOSE-7-PHOSPHATE KINASE HDDA	0.844 (0.795 to 0.884)	3,470 (3,368 to 3,557)	2,930 (2,742 to 3,098)	0.00132	0.913 (0.881 to 0.955)	3,127 (2,895 to 3,322)	2,856 (2,701 to 2,928)	0.0293
CGACTTGGCGCGTACCGGTTTGACGATCGGGGAGCCCAGTGCAAGCATGAGACCCCGCAA	400	139651	139710	Rv0115	hddA	POSSIBLE D-ALPHA-D-HEPTOSE-7-PHOSPHATE KINASE HDDA	0.654 (0.62 to 0.693)	4,422 (4,074 to 4,682)	2,894 (2,731 to 3,098)	6e-05	0.554 (0.514 to 0.59)	3,914 (3,792 to 4,115)	2,169 (1,997 to 2,352)	3.11e-05
CGTGCGACGAAAGGGCGGGCACGGTCGCTGCTGCGGGTGAGTCGGCGTCTGACGGACACG	401	140001	140060	BT Rv0115& Rv0116c	BT-hddA&Rv0116c	Rv0115>TN<Rv0116c : BT-hddA&Rv0116c	0.796 (0.759 to 0.828)	1,973 (1,919 to 2,013)	1,572 (1,484 to 1,630)	0.000289	0.782 (0.752 to 0.813)	1,767 (1,657 to 1,849)	1,382 (1,288 to 1,448)	0.000407
GTGGCTGACGTTGGCGTATCCCTGCGAGTTGACCGACCAGGGGGCCGAGTGCACGTACAC	402	140351	140410	Rv0116c	Rv0116c	POSSIBLE CONSERVED MEMBRANE PROTEIN	1.055 (0.977 to 1.123)	1,680 (1,504 to 1,794)	1,772 (1,562 to 1,939)	0.193	0.879 (0.858 to 0.907)	1,594 (1,565 to 1,615)	1,401 (1,364 to 1,451)	0.00446
CACGGGTGTGAGGTGGCCAATACCGGTGGGGCACCCACCGCACGACATTGCTAGCGACCC	403	140701	140760	Rv0116c	Rv0116c	POSSIBLE CONSERVED MEMBRANE PROTEIN	0.766 (0.75 to 0.795)	1,320 (1,283 to 1,364)	1,011 (967.6 to 1,041)	6.48e-05	0.675 (0.662 to 0.693)	1,265 (1,223 to 1,300)	854 (835.3 to 874.6)	8.73e-06
CGACACACGACATTCTAGTGACCATCGACCCATTGCGGGCCGAGCAAGCAGTTTCTGGAT	404	141051	141110	BT Rv0116c& Rv0117	BT-Rv0116c&oxyS	Rv0116c<TN>Rv0117 : BT-Rv0116c&oxyS	0.959 (0.903 to 0.992)	3,410 (3,208 to 3,537)	3,271 (3,112 to 3,397)	0.236	0.914 (0.873 to 0.937)	3,009 (2,902 to 3,140)	2,752 (2,636 to 2,895)	0.0281
GCCAAGCGGATACTTGCCGAGCACGCTGCGTTCAAGGCCGAGGTGGATGCGGTGCGGTCC	405	141401	141460	Rv0117	oxyS	OXIDATIVE STRESS RESPONSE REGULATORY PROTEIN OXYS	0.678 (0.647 to 0.701)	1,598 (1,570 to 1,623)	1,084 (1,028 to 1,125)	1.28e-05	0.579 (0.558 to 0.593)	1,478 (1,453 to 1,511)	856.4 (828.6 to 881.8)	2.65e-06
GCGGGATGCCGCGCAACTACCGTTGGCATTGCTCACTGCGGATATGCGGGACCGCCAGGT	406	141751	141810	Rv0117	oxyS	OXIDATIVE STRESS RESPONSE REGULATORY PROTEIN OXYS	0.61 (0.598 to 0.625)	3,453 (3,338 to 3,570)	2,107 (2,072 to 2,158)	3.43e-06	0.585 (0.573 to 0.609)	3,252 (3,159 to 3,339)	1,903 (1,865 to 1,978)	4.24e-06
AATTCTTTGACACGCAGCTGCGGGGGATCACCCGTCGCCGCTGATCGCGGGCGTCGCTGC	407	142101	142160	Rv0117	oxyS	OXIDATIVE STRESS RESPONSE REGULATORY PROTEIN OXYS	0.56 (0.547 to 0.578)	1,422 (1,369 to 1,462)	795.8 (765.5 to 820.1)	2.76e-06	0.535 (0.516 to 0.552)	1,368 (1,296 to 1,422)	731.2 (700.4 to 762.8)	4.7e-06
CGACGGTGACCGGGAGTCGGTATCGGCAGATGGTCTCGAACTCCATGCCGCTGAAGCCAA	408	142451	142510	Rv0118c	oxcA	PROBABLE OXALYL-CoA DECARBOXYLASE OXCA	0.96 (0.949 to 0.976)	3,170 (3,074 to 3,293)	3,043 (2,987 to 3,107)	0.217	0.905 (0.891 to 0.914)	2,970 (2,848 to 3,058)	2,687 (2,620 to 2,762)	0.0142
GCCTTGCGGTCGGCGAGCTCGCCGGTCCACGCCGCCGAGGCCACGCTCGAACGATCGGCC	409	142801	142860	Rv0118c	oxcA	PROBABLE OXALYL-CoA DECARBOXYLASE OXCA	1.243 (1.114 to 1.33)	521.5 (493.6 to 559)	648.8 (586.4 to 708.8)	0.000218	0.974 (0.887 to 1.108)	523 (492.6 to 582)	510.3 (448.6 to 604.9)	0.579
GTGCTCCACAAACTCCCGAATAACGTTGTCGGCCTGCGCATATGCCGCGCCCTTGCTGAG	410	143151	143210	Rv0118c	oxcA	PROBABLE OXALYL-CoA DECARBOXYLASE OXCA	0.41 (0.4 to 0.418)	14,511 (13,940 to 15,012)	5,947 (5,745 to 6,192)	5.47e-07	0.404 (0.385 to 0.417)	14,453 (14,065 to 14,871)	5,840 (5,703 to 6,079)	2.7e-07
GGTCCTGATAGTCGCCGCGCTGCAGGTCGACCATCGGCCGGCTGCTCGATCCGGAGATCT	411	143501	143560	Rv0118c	oxcA	PROBABLE OXALYL-CoA DECARBOXYLASE OXCA	0.594 (0.574 to 0.61)	1,928 (1,845 to 1,991)	1,145 (1,085 to 1,173)	3.86e-06	0.565 (0.538 to 0.581)	1,790 (1,754 to 1,820)	1,011 (961.6 to 1,038)	4.24e-06
CAGGGAGATGCCGATCGTGTGGTCATGGTGTTCACTGTTGTCCGGGGCGCCGGCCGTGTC	412	143851	143910	Rv0118c	oxcA	PROBABLE OXALYL-CoA DECARBOXYLASE OXCA	0.866 (0.805 to 0.911)	4,329 (4,100 to 4,603)	3,751 (3,461 to 4,022)	0.00808	0.951 (0.917 to 0.98)	3,843 (3,700 to 4,066)	3,654 (3,464 to 3,819)	0.151
GACGCGGTCCGGCCTGCTGCCCGGTGACCGGGTCGCGCTGCGCATGGGCAGCAACGCCGA	413	144201	144260	Rv0119	fadD7	PROBABLE FATTY-ACID-CoA LIGASE FADD7 (FATTY-ACID-CoA SYNTHETASE) (FATTY-ACID-CoA SYNTHASE)	0.773 (0.699 to 0.871)	287.6 (267.5 to 316.9)	222.4 (204.9 to 256.7)	0.00265	0.872 (0.784 to 1.002)	289.7 (276.2 to 310.5)	252.5 (229.4 to 285.8)	0.0488
ATGACGCCATGATCATGTTCACCGGCGGGACGACCGGCCTGCCGAAGATGGTCCCCTGGA	414	144551	144610	Rv0119	fadD7	PROBABLE FATTY-ACID-CoA LIGASE FADD7 (FATTY-ACID-CoA SYNTHETASE) (FATTY-ACID-CoA SYNTHASE)	0.524 (0.489 to 0.555)	847 (823 to 878.4)	444.1 (422.9 to 480.6)	2.78e-05	0.679 (0.646 to 0.743)	846.8 (828.4 to 891.7)	574.8 (548 to 639)	8.37e-05
CCTGCCGCACTGCGTTTCATCCGCAGCTGCAGCGCACCGCTCACTGCCCAAGCCGCGCTA	415	144901	144960	Rv0119	fadD7	PROBABLE FATTY-ACID-CoA LIGASE FADD7 (FATTY-ACID-CoA SYNTHETASE) (FATTY-ACID-CoA SYNTHASE)	0.616 (0.601 to 0.65)	1,734 (1,695 to 1,798)	1,068 (1,034 to 1,122)	4.94e-06	0.685 (0.657 to 0.719)	1,677 (1,617 to 1,757)	1,149 (1,113 to 1,181)	1.35e-05
GCGTACCGGTGATCTCGGGTCCCTGTCGGCGGCCGGTGACCTGAGCATCCGCGGCCGCAT	416	145251	145310	Rv0119	fadD7	PROBABLE FATTY-ACID-CoA LIGASE FADD7 (FATTY-ACID-CoA SYNTHETASE) (FATTY-ACID-CoA SYNTHASE)	0.619 (0.605 to 0.633)	2,741 (2,705 to 2,779)	1,696 (1,678 to 1,717)	3.83e-06	0.564 (0.555 to 0.587)	2,531 (2,470 to 2,582)	1,428 (1,400 to 1,462)	3.43e-06
CCGAACGGTTCGGCCATTCGGTGTAGCTAGCCGGCCCCGGCCTTTACCCGGGCGGCGGCG	417	145601	145660	Rv0119	fadD7	PROBABLE FATTY-ACID-CoA LIGASE FADD7 (FATTY-ACID-CoA SYNTHETASE) (FATTY-ACID-CoA SYNTHASE)	0.712 (0.675 to 0.739)	1,174 (1,128 to 1,214)	835.3 (801 to 867.6)	3.69e-05	0.698 (0.661 to 0.731)	1,098 (1,057 to 1,136)	766.6 (724.9 to 808.8)	5.05e-05
GCCGGCCATTTGGAAGGCGAAATCGGAAGAGTCGACGCTGTGGGCTTTGCCGTCGAGCAA	418	145951	146010	Rv0120c	fusA2	PROBABLE ELONGATION FACTOR G FUSA2 (EF-G)	0.726 (0.693 to 0.752)	1,892 (1,820 to 1,973)	1,374 (1,299 to 1,424)	5.23e-05	0.794 (0.755 to 0.833)	1,716 (1,654 to 1,845)	1,361 (1,318 to 1,398)	0.000225
ACCGGTTGGCCAGTGTATCCAGGACGACGCCGGCATGGGCCTCGCCCATACACCACAGCA	419	146301	146360	Rv0120c	fusA2	PROBABLE ELONGATION FACTOR G FUSA2 (EF-G)	0.739 (0.706 to 0.768)	554.5 (537.3 to 567.1)	410 (389.3 to 428.7)	6.75e-05	0.834 (0.74 to 0.871)	549.6 (542.4 to 562.3)	458.4 (410.6 to 477.1)	0.00201
ATGCGCTCGTCTTCGTCGTGGTCGGGGTGCGTGTTACTAGTTCCGCCGCCGAAAAACGAT	420	146651	146710	Rv0120c	fusA2	PROBABLE ELONGATION FACTOR G FUSA2 (EF-G)	1.051 (1.033 to 1.072)	2,860 (2,788 to 2,919)	3,007 (2,904 to 3,114)	0.114	1.112 (1.087 to 1.135)	2,559 (2,523 to 2,660)	2,846 (2,750 to 2,950)	0.00361
TCGGGCGACGGCTTTCTCCAGATCCTGGATCAGCACCGACTCGTCGATCGTCTCGCCGCC	421	147001	147060	Rv0120c	fusA2	PROBABLE ELONGATION FACTOR G FUSA2 (EF-G)	0.726 (0.718 to 0.738)	1,819 (1,796 to 1,858)	1,320 (1,296 to 1,363)	2.11e-05	0.787 (0.778 to 0.798)	1,742 (1,719 to 1,778)	1,372 (1,355 to 1,385)	0.000118
TGCCGACCTGGCTGCATTCCTGCCACAGGGACTTGGTCGGTTCGTCGACGCCCTCGTTGG	422	147351	147410	Rv0120c	fusA2	PROBABLE ELONGATION FACTOR G FUSA2 (EF-G)	0.634 (0.612 to 0.649)	1,711 (1,659 to 1,793)	1,084 (1,044 to 1,124)	7.29e-06	0.684 (0.668 to 0.709)	1,640 (1,570 to 1,702)	1,122 (1,085 to 1,178)	1.57e-05
CGAACGCCGCCGGGCCCGTTTGCGGTGGGAGCGGCGGCCGCGCCCTGGGAAGCATTCACT	423	147701	147760	Rv0120c	fusA2	PROBABLE ELONGATION FACTOR G FUSA2 (EF-G)	0.74 (0.665 to 0.822)	261.4 (248.2 to 297.7)	193.6 (181.4 to 226.3)	0.000758	0.64 (0.53 to 0.742)	283.2 (255.9 to 362.4)	181.3 (164.7 to 232.7)	0.000586
CCCCGTCGGCCCGGACCCACCACAACTGGGTCCAATCATCGGCATAGCTGTCGACGAGCA	424	148051	148110	Rv0121c	Rv0121c	CONSERVED HYPOTHETICAL PROTEIN	1.316 (1.29 to 1.343)	2,588 (2,533 to 2,646)	3,407 (3,304 to 3,546)	6.77e-07	1.256 (1.215 to 1.297)	2,301 (2,240 to 2,397)	2,893 (2,791 to 3,007)	7.02e-06
GCGGCCGTGACAGCGGACATCTCGGGCAGCCCGGTCCATGGGGCGTGCGTGCTAATGGTG	425	148401	148460	BT Rv0121c& Rv0122	BT-Rv0121c&Rv0122	Rv0121c<TN>Rv0122 : BT-Rv0121c&Rv0122	0.726 (0.699 to 0.74)	1,491 (1,398 to 1,560)	1,083 (1,003 to 1,136)	2.63e-05	0.692 (0.665 to 0.712)	1,463 (1,400 to 1,511)	1,013 (965.4 to 1,055)	1.99e-05
CTACCAGGGCCGCGATACGTCGGGCCGTCTTACCGAGGTCGTCGCCGTCGAAGCCGACGA	426	148751	148810	Rv0122	Rv0122	HYPOTHETICAL PROTEIN	0.671 (0.637 to 0.701)	635.8 (624.3 to 648.8)	426.4 (403.3 to 444.3)	1.73e-05	0.538 (0.518 to 0.573)	631.3 (613.5 to 644.6)	339.8 (324.2 to 367.3)	3.54e-06
GGCTACCCACGCCAAGCTCAAGGAGCTGGCGCGCAGCCGGAAGATGAGCGTATCTAAGCT	427	149101	149160	Rv0123	Rv0123	HYPOTHETICAL PROTEIN	0.909 (0.862 to 0.951)	583 (568.4 to 598)	530.2 (497.7 to 554.6)	0.0222	0.635 (0.62 to 0.655)	594.4 (577.7 to 613.2)	377.5 (367.7 to 391.2)	5.66e-06
TACGTTCAGATTCACCTAACAATGTCGTCCGCCAACGAGCGTGTTCGCCGGTGGTGGGGC	428	149451	149510	BT Rv0123& Rv0124	BT-Rv0123&PE_PGRS2	TN>Rv0124 : BT-Rv0123&PE_PGRS2	0.891 (0.849 to 0.922)	1,097 (1,082 to 1,125)	977.9 (937.7 to 1,005)	0.00823	0.84 (0.802 to 0.875)	1,008 (948.1 to 1,036)	846.9 (795.3 to 869.2)	0.00137
CCGAGGCCCAGGTCGAGCAGCAGCTGCTGGCCGCGATCAACGCGCCCACCCAGGCGCTGC	429	149801	149860	Rv0124	PE_PGRS2	PE-PGRS FAMILY PROTEIN	0.912 (0.847 to 0.967)	569.6 (546 to 603.6)	519.3 (489.6 to 555.3)	0.0656	0.821 (0.785 to 0.875)	571.3 (533 to 590.8)	468.9 (434.4 to 489.9)	0.00159
GGCGGTGCGGGCGGTGCCGCCGGGCTGTGGGGCGCCGGCGGCGGCGGTGGCAATGGCGGG	430	150151	150210	Rv0124	PE_PGRS2	PE-PGRS FAMILY PROTEIN	1.116 (1.075 to 1.165)	2,199 (2,128 to 2,317)	2,454 (2,350 to 2,622)	0.00585	1.431 (1.376 to 1.534)	1,859 (1,715 to 1,975)	2,659 (2,445 to 2,867)	1.61e-05
CAACGGCGGGGCCGGCGGCGACGGCGGTGTCGGCGCGTCCGGCGGGGTCGCCGGAGTAGG	431	150501	150560	Rv0124	PE_PGRS2	PE-PGRS FAMILY PROTEIN	1.133 (0.99 to 1.27)	957.3 (845 to 1,094)	1,085 (960.2 to 1,228)	0.089	1.49 (1.284 to 1.661)	857.8 (763.2 to 989.6)	1,278 (1,123 to 1,499)	0.000583
ACGGGGGCGCTGGCGGCCAGCTATACGGCAACGGCGGCGACGGCGCCCCCGGCACCGGCG	432	150851	150910	Rv0124	PE_PGRS2	PE-PGRS FAMILY PROTEIN	1.07 (0.981 to 1.172)	417.5 (385.4 to 455.2)	446.6 (412.2 to 495.6)	0.209	1.437 (1.298 to 1.59)	407.6 (370.7 to 453.4)	585.8 (528.6 to 665.9)	0.000563
GGCTGCCGTCGGGCTGGGCCTGGCCACGGCGCCGGCCCAGGCGGCCCCGCCGGCCTTGTC	433	151201	151260	Rv0125	pepA	PROBABLE SERINE PROTEASE PEPA (SERINE PROTEINASE) (MTB32A)	0.972 (0.795 to 1.118)	40.75 (32.24 to 52.21)	39.57 (32.15 to 50.17)	0.734	0.854 (0.692 to 1.036)	45.72 (37.14 to 55.98)	39.05 (30.49 to 49.57)	0.186
CCGGTGGCCTGCCGTCGGCGGCGATCGGTGGCGGCGTCGCGGTTGGTGAGCCCGTCGTCG	434	151551	151610	Rv0125	pepA	PROBABLE SERINE PROTEASE PEPA (SERINE PROTEINASE) (MTB32A)	0.979 (0.893 to 1.062)	1,796 (1,633 to 1,968)	1,758 (1,564 to 1,933)	0.68	1.117 (0.991 to 1.234)	1,628 (1,465 to 1,789)	1,819 (1,578 to 2,051)	0.103
CAGATCCGATCGGGTGGGGGGTCACCCACCGTTCATATCGGGCCTACCGCCTTCCTCGGC	435	151901	151960	Rv0125	pepA	PROBABLE SERINE PROTEASE PEPA (SERINE PROTEINASE) (MTB32A)	0.82 (0.81 to 0.849)	1,245 (1,211 to 1,274)	1,021 (991.8 to 1,047)	0.000393	0.922 (0.892 to 0.934)	1,182 (1,149 to 1,226)	1,090 (1,050 to 1,133)	0.0348
GGATTGGCGCCAGCCGTGATTGCCGCGTGAGCCCCCGAGTTCCGTCTCCCGTGCGCGTGG	436	152251	152310	BT Rv0125& Rv0126	BT-pepA&treS	TN>Rv0126 : BT-pepA&treS	0.735 (0.714 to 0.759)	1,928 (1,841 to 1,985)	1,417 (1,355 to 1,440)	3.57e-05	0.785 (0.734 to 0.802)	1,785 (1,703 to 1,854)	1,401 (1,291 to 1,451)	0.000238
ACTCGCCGCTGCGCGACGGCGGTTACGACATTCGCGACTTCTACAAGGTGCTGCCCGAAT	437	152601	152660	Rv0126	treS	TREHALOSE SYNTHASE TRES	0.768 (0.731 to 0.804)	2,566 (2,388 to 2,708)	1,970 (1,887 to 2,075)	0.000445	0.794 (0.752 to 0.849)	2,315 (2,178 to 2,448)	1,839 (1,739 to 1,932)	0.00133
AACTACGACAACCCCGCCGTGCAAGAGGCGATGATCGACGTCATCCGCTTTTGGCTCGGC	438	152951	153010	Rv0126	treS	TREHALOSE SYNTHASE TRES	1.023 (0.993 to 1.053)	1,400 (1,364 to 1,430)	1,432 (1,403 to 1,486)	0.466	1.249 (1.202 to 1.297)	1,324 (1,243 to 1,393)	1,653 (1,589 to 1,727)	2.5e-05
CTCGGAGATCATCGCCCAGACCCCACCAATCCCTGACATGGCGCAATGGGGGATATTTCT	439	153301	153360	Rv0126	treS	TREHALOSE SYNTHASE TRES	1.223 (1.19 to 1.254)	3,271 (3,180 to 3,413)	4,000 (3,805 to 4,240)	4.56e-05	1.758 (1.722 to 1.808)	2,542 (2,465 to 2,637)	4,469 (4,307 to 4,593)	6.47e-11
ACGCGGGTTTCTCCACCGCCAACCCGGGTCGGCTGTACCTGCCGCCCAGCCAGGACCCGG	440	153651	153710	Rv0126	treS	TREHALOSE SYNTHASE TRES	0.907 (0.88 to 0.934)	627.4 (608.9 to 654.4)	569.3 (551.5 to 590.6)	0.0176	1.222 (1.193 to 1.246)	636.5 (628 to 645.7)	777.9 (766.5 to 792.5)	1.48e-05
GTGGAGTTTCCACGCATCGGCCAGGTGCCCTATCTGCTGACGCTGCCAGGACACGGGTTC	441	154001	154060	Rv0126	treS	TREHALOSE SYNTHASE TRES	0.642 (0.596 to 0.674)	1,426 (1,355 to 1,538)	915.8 (870 to 940.8)	1.01e-05	0.665 (0.631 to 0.71)	1,462 (1,391 to 1,577)	971.8 (924.5 to 1,058)	0.000112
CCTGCGACACAACCTCGACCTAGTCCTGGTCGACGTAACCTACACCGACGGTGCAACGGA	442	154351	154410	Rv0127	Rv0127	CONSERVED HYPOTHETICAL PROTEIN	0.774 (0.747 to 0.79)	1,100 (1,080 to 1,130)	851.8 (817.4 to 887.3)	7.78e-05	0.861 (0.831 to 0.922)	1,026 (989.2 to 1,064)	883.8 (850.1 to 929.2)	0.00289
AGGTGTTCCGCCGGGTAAGCAGCGGGATCAACCCCGACATAGAGCTGAACCGCGTGCTTA	443	154701	154760	Rv0127	Rv0127	CONSERVED HYPOTHETICAL PROTEIN	0.489 (0.474 to 0.519)	4,800 (4,639 to 4,910)	2,346 (2,279 to 2,462)	2e-06	0.486 (0.465 to 0.506)	4,146 (3,964 to 4,360)	2,014 (1,936 to 2,105)	7.05e-06
GCAACGTTCCCGGTGGACCGGATGCTGGCGCGGCTGTCGTCGACGGTGGCGGTGGTGCCC	444	155051	155110	Rv0127	Rv0127	CONSERVED HYPOTHETICAL PROTEIN	0.932 (0.83 to 0.998)	1,564 (1,410 to 1,657)	1,459 (1,261 to 1,575)	0.19	0.978 (0.904 to 1.058)	1,446 (1,355 to 1,513)	1,414 (1,285 to 1,525)	0.625
CGAATGGGTCGAGCGCAATCGCGCCGCCTTCTGCGACGGCTACGCGGTCGCGTCGGGAAT	445	155401	155460	Rv0127	Rv0127	CONSERVED HYPOTHETICAL PROTEIN	0.859 (0.81 to 0.891)	272.9 (263.1 to 283.8)	234.6 (220.4 to 245)	0.00256	0.686 (0.668 to 0.735)	284 (277 to 293.7)	194.9 (186 to 209.9)	1.44e-05
ACCCACTCCGCGGGATACTTCGTTACTTTCATGACCGGCAATTCGCAGCGCGCGGTGCTG	446	155751	155810	Rv0128	Rv0128	PROBABLE CONSERVED TRANSMEMBRANE PROTEIN	2.331 (2.252 to 2.448)	2,509 (2,357 to 2,632)	5,847 (5,675 to 6,108)	1.36e-08	1.856 (1.706 to 1.931)	2,058 (1,975 to 2,311)	3,818 (3,613 to 4,092)	3.1e-07
GAGCTATGTGACCGGCACATTGGTCAAGATGGGCCAGGGCATCGAACGTCACCTGGCCGG	447	156101	156160	Rv0128	Rv0128	PROBABLE CONSERVED TRANSMEMBRANE PROTEIN	1.089 (1.073 to 1.108)	833.2 (804.5 to 863.6)	907.7 (880.9 to 932.5)	0.0118	0.997 (0.971 to 1.023)	763.6 (744.8 to 789.2)	761.6 (730.5 to 797.7)	0.931
GCTTCCAGTGGCGCTGGCGAAGGGGTGACCACGCCAACTTCACCCGGAAGGTCCGACCCA	448	156451	156510	BT Rv0128& Rv0129c	BT-Rv0128&fbpC	Rv0128>TN<Rv0129c : BT-Rv0128&fbpC	1.068 (1.053 to 1.109)	475.1 (458.5 to 493.7)	507.5 (488.2 to 524.6)	0.0456	1.4 (1.348 to 1.445)	464.3 (448.9 to 483.9)	649.9 (627.3 to 671.5)	2.11e-07
TTGTCGCCGCCGAGGTCGCTGGGTGTGCCGTTACCGCAGTACACCCAGATCCGGGTGTTG	449	156801	156860	Rv0129c	fbpC	SECRETED ANTIGEN 85-C FBPC (85C) (ANTIGEN 85 COMPLEX C) (AG58C) (MYCOLYL TRANSFERASE 85C) (FIBRONECTIN-BINDING PROTEIN C)	0.766 (0.724 to 0.791)	2,046 (1,920 to 2,114)	1,568 (1,460 to 1,627)	8.29e-05	0.873 (0.808 to 0.901)	1,858 (1,800 to 1,932)	1,622 (1,499 to 1,677)	0.00715
GGGCATCTCTCTGGTAAGGAAGGTCTCCCACTTGTAGGTGTAGTTCTGGCCGTTGCTCTG	450	157151	157210	Rv0129c	fbpC	SECRETED ANTIGEN 85-C FBPC (85C) (ANTIGEN 85 COMPLEX C) (AG58C) (MYCOLYL TRANSFERASE 85C) (FIBRONECTIN-BINDING PROTEIN C)	0.575 (0.546 to 0.608)	11,371 (10,778 to 11,803)	6,542 (6,064 to 7,040)	7.17e-06	0.459 (0.419 to 0.491)	11,106 (10,221 to 11,960)	5,092 (4,855 to 5,366)	4.45e-07
GACCGTAAACCAGGACAGCCCCCATAGCCGCGATAGCCAGCCGGCGCGGCAGGGTTGTCG	451	157501	157560	Rv0129c	fbpC	SECRETED ANTIGEN 85-C FBPC (85C) (ANTIGEN 85 COMPLEX C) (AG58C) (MYCOLYL TRANSFERASE 85C) (FIBRONECTIN-BINDING PROTEIN C)	0.645 (0.619 to 0.66)	2,215 (2,111 to 2,294)	1,430 (1,366 to 1,480)	7.66e-06	0.645 (0.633 to 0.654)	2,064 (2,036 to 2,089)	1,332 (1,321 to 1,342)	5.77e-06
GCACCTTCGAGTCGGTCGCCGACCTGGCCGCCGCCGCGGGCGAAAAGGTCGGGCAGAGCG	452	157851	157910	Rv0130	htdZ	Probable 3-hydroxyl-thioester dehydratase	0.717 (0.688 to 0.74)	770.9 (727.5 to 821.9)	552.3 (523.8 to 591.7)	4.01e-05	0.646 (0.624 to 0.666)	773.4 (750.8 to 799.6)	499.8 (473.4 to 519.6)	7e-06
GGCAACGGCACCGTGCAGGCGACGGTGTCGACGACCGTCGAGGTCGAGGGATCGGCCAAG	453	158201	158260	Rv0130	htdZ	Probable 3-hydroxyl-thioester dehydratase	0.614 (0.557 to 0.685)	523.4 (484.7 to 568.8)	321.4 (286.1 to 369)	0.000143	0.477 (0.441 to 0.519)	492 (475.9 to 526.6)	234.7 (214.8 to 252.7)	3.05e-05
GCAGGTGCATGGCCCGCTGCACGACGTCATGCAGCACCTGGGGCATCGCCACCTTGACCG	454	158551	158610	Rv0131c	fadE1	PROBABLE ACYL-CoA DEHYDROGENASE FADE1	0.661 (0.606 to 0.723)	345.7 (324.6 to 368.9)	228.5 (209 to 246.3)	7.25e-05	0.487 (0.432 to 0.533)	372.7 (352.7 to 413.7)	181.6 (165.4 to 197)	4.13e-05
ACATGATCGGCCGGCACCCGGACGTCGTGGTAGCGGATGTAGCCGTGGCTGGCGTGCCGG	455	158901	158960	Rv0131c	fadE1	PROBABLE ACYL-CoA DEHYDROGENASE FADE1	1.13 (1.062 to 1.16)	629.9 (619.6 to 644)	712 (675.4 to 731)	0.00271	1.112 (1.081 to 1.159)	638.4 (622.8 to 665.5)	710.3 (686.8 to 758.8)	0.00516
CGGTCGTAGATAGCGGGCTTTCTGCTCGTCGGTGCCGAACAGCGCCAGGATCTCGGCGTT	456	159251	159310	Rv0131c	fadE1	PROBABLE ACYL-CoA DEHYDROGENASE FADE1	2.145 (2.053 to 2.282)	1,643 (1,568 to 1,710)	3,526 (3,322 to 3,688)	1.4e-11	2.22 (2.142 to 2.279)	1,490 (1,442 to 1,517)	3,307 (3,155 to 3,423)	5.54e-09
CGGTTTCGAAGTCCCACACCGTCGGCAACCGTTCCCCGGCGCGGCGTCGCACCGGCATCG	457	159601	159660	Rv0131c	fadE1	PROBABLE ACYL-CoA DEHYDROGENASE FADE1	1.22 (1.16 to 1.258)	1,776 (1,717 to 1,825)	2,166 (2,055 to 2,246)	0.000297	1.225 (1.179 to 1.275)	1,646 (1,583 to 1,680)	2,017 (1,924 to 2,101)	2.81e-05
CGGCGCGGGCGGCCGCCTTGTCGTCGCCGACGACGGCGAACAGTTCGGCCCGCTTACCCA	458	159951	160010	Rv0132c	fgd2	PUTATIVE F420-DEPENDENT GLUCOSE-6-PHOSPHATE DEHYDROGENASE FGD2	0.341 (0.331 to 0.348)	1,351 (1,330 to 1,403)	460.2 (446.4 to 478.4)	1.85e-05	0.264 (0.255 to 0.274)	1,438 (1,290 to 1,580)	379.4 (341 to 409.7)	3.38e-05
TAGTTGCCGAACGTGTCGGTGGCGGCTTGTTCGTTGAGCCGCTCGCCGGTGCCCAGCCCC	459	160301	160360	Rv0132c	fgd2	PUTATIVE F420-DEPENDENT GLUCOSE-6-PHOSPHATE DEHYDROGENASE FGD2	0.993 (0.951 to 1.049)	1,157 (1,133 to 1,176)	1,150 (1,096 to 1,208)	0.832	0.706 (0.681 to 0.721)	1,101 (1,032 to 1,137)	776.7 (749.4 to 811.1)	2.12e-05
CACCCCGCGGCTTGCCGGCTCTGGGGTCGGCGTCGGACCGCTGCGCGTGCTGCAACCGCC	460	160651	160710	Rv0132c	fgd2	PUTATIVE F420-DEPENDENT GLUCOSE-6-PHOSPHATE DEHYDROGENASE FGD2	0.939 (0.873 to 1.02)	536 (502.7 to 571.1)	503.2 (475.2 to 555.2)	0.147	0.851 (0.794 to 0.901)	546.2 (500.4 to 593.8)	465 (434.4 to 494.3)	0.0078
ACCCGGTTGTTCGCGACGATTGTCCGCCACCAGCATCTGGCCGGCGGTGGTGTGGAAGTG	461	161001	161060	Rv0133	Rv0133	GCN5-RELATED N-ACETYLTRANSFERASE	1.167 (1.13 to 1.199)	1,037 (1,005 to 1,074)	1,210 (1,180 to 1,257)	0.000373	3.171 (3.104 to 3.205)	997.3 (961.4 to 1,024)	3,163 (3,069 to 3,275)	4.55e-11
CCTCGAATCCACCAAACCCGAGAATGTGCCCTACTATCAACGGTTCGGTTTCCGGGTGAC	462	161351	161410	Rv0133	Rv0133	GCN5-RELATED N-ACETYLTRANSFERASE	4.364 (3.988 to 4.645)	840 (786.6 to 905.1)	3,666 (3,410 to 3,920)	7.19e-09	2.351 (2.138 to 2.541)	797.1 (731.8 to 852.3)	1,874 (1,665 to 2,018)	5.85e-07
TAGTGTGTGCGACCCGCCCGGTACACGCGGAATCAACGGGTATGCGGTTCTGGCATAGGC	463	161701	161760	BT Rv0133& Rv0134	BT-Rv0133&ephF	TN>Rv0134 : BT-Rv0133&ephF	4.38 (4.272 to 4.473)	555.6 (540.5 to 572.4)	2,434 (2,370 to 2,520)	2.74e-17	1.993 (1.931 to 2.047)	515.9 (486.2 to 538)	1,028 (964.4 to 1,068)	1.72e-08
TGGACGGCCTGGGTGTGGCCAAGGTCAAGCTGGTGGCCCACGATTGGGGTGGGCCGGTCG	464	162051	162110	Rv0134	ephF	POSSIBLE EPOXIDE HYDROLASE EPHF (EPOXIDE HYDRATASE) (ARENE-OXIDE HYDRATASE)	2.989 (2.798 to 3.093)	668.1 (646.7 to 684.5)	1,997 (1,872 to 2,053)	7.56e-10	1.992 (1.739 to 2.201)	637.2 (614.6 to 660.7)	1,271 (1,089 to 1,393)	3.56e-06
CGGTGGTATCGCACCTTTCAGACCAGGGAAATGCTGCGCTGGCTGCGCGGCGAGTACAAC	465	162401	162460	Rv0134	ephF	POSSIBLE EPOXIDE HYDROLASE EPHF (EPOXIDE HYDRATASE) (ARENE-OXIDE HYDRATASE)	0.774 (0.748 to 0.804)	962.9 (917.4 to 1,002)	744.9 (724.9 to 774.7)	0.000105	0.732 (0.703 to 0.802)	912.8 (842.1 to 952.4)	667.8 (629.5 to 714.7)	0.000242
CGCCCAGCAAGATTACGGCCAGTGGCACATTCAGTGGCGGTAGGTTAGCCCGCCGGAACC	466	162751	162810	Rv0135c	Rv0135c	POSSIBLE TRANSCRIPTIONAL REGULATORY PROTEIN	1.163 (1.145 to 1.183)	1,469 (1,410 to 1,519)	1,708 (1,653 to 1,787)	0.000213	1.158 (1.115 to 1.188)	1,368 (1,331 to 1,407)	1,584 (1,505 to 1,648)	0.000505
CGCTTGGATGTGCGGGCGTGCCGGACGATGTCGGAGACGGTGGTGGCGCGATAACCCCGC	467	163101	163160	Rv0135c	Rv0135c	POSSIBLE TRANSCRIPTIONAL REGULATORY PROTEIN	0.998 (0.912 to 1.092)	1,976 (1,818 to 2,129)	1,972 (1,763 to 2,211)	0.967	1.092 (0.989 to 1.186)	1,808 (1,646 to 1,946)	1,974 (1,727 to 2,159)	0.128
TGGCCTTCGTGGTGTCACGGCGACGGCTGCTGGGGCGGTTCGTGCGTCGCTACGGCAAGG	468	163451	163510	Rv0136	cyp138	PROBABLE CYTOCHROME P450 138 CYP138	0.978 (0.965 to 0.996)	2,043 (1,972 to 2,125)	1,999 (1,904 to 2,104)	0.493	1.085 (1.056 to 1.111)	1,869 (1,773 to 1,918)	2,028 (1,933 to 2,111)	0.0182
ACGCTGCCGTCAATGATGCATATCACGCTCAACGCCATCCTGCGTGCGATCTTCGGGGCC	469	163801	163860	Rv0136	cyp138	PROBABLE CYTOCHROME P450 138 CYP138	1.577 (1.477 to 1.653)	1,932 (1,786 to 2,054)	3,047 (2,786 to 3,265)	4.76e-06	1.265 (1.209 to 1.331)	1,788 (1,702 to 1,869)	2,262 (2,171 to 2,362)	0.000101
GCTGCTGGCCGCCGGGCACGAAACCACGGCGGCGACACTGGGCTGGGCGTTCGAGCGGCT	470	164151	164210	Rv0136	cyp138	PROBABLE CYTOCHROME P450 138 CYP138	0.969 (0.933 to 1.029)	1,114 (1,031 to 1,205)	1,080 (988.1 to 1,198)	0.352	0.908 (0.833 to 0.963)	1,015 (981.1 to 1,116)	922 (828.5 to 1,025)	0.0404
TCCCTTTTGGTGGCGGGACCCGCCGCTGTGTCGGGGCCGCATTCGCCAACATGGAGATGG	471	164501	164560	Rv0136	cyp138	PROBABLE CYTOCHROME P450 138 CYP138	0.921 (0.864 to 0.973)	741.3 (680.3 to 778.8)	682.7 (618.6 to 727.8)	0.0518	0.714 (0.665 to 0.771)	715.7 (683 to 767.3)	511.1 (483.5 to 562.7)	0.000311
GCTTCCCAGAAATCCCCGGCCGGGCTGACCTCGGTCACCACCTTGCCGGGCCACAGGCCG	472	164851	164910	Rv0137c	msrA	PROBABLE PEPTIDE METHIONINE SULFOXIDE REDUCTASE MSRA (PROTEIN-METHIONINE-S-OXIDE REDUCTASE) (PEPTIDE MET(O) REDUCTASE)	1.12 (1.053 to 1.18)	979 (928.1 to 1,043)	1,097 (1,041 to 1,166)	0.0165	1.237 (1.168 to 1.308)	935 (882.2 to 983.7)	1,156 (1,065 to 1,239)	0.000475
CAGATCCTGCAGCCCCCAAAAGCAGCCGCCGGCGAGGATCGCTTTCTGATTGCTCGTCAT	473	165201	165260	Rv0137c	msrA	PROBABLE PEPTIDE METHIONINE SULFOXIDE REDUCTASE MSRA (PROTEIN-METHIONINE-S-OXIDE REDUCTASE) (PEPTIDE MET(O) REDUCTASE)	4.113 (3.854 to 4.396)	827.9 (807 to 852.9)	3,406 (3,231 to 3,604)	4.93e-10	2.318 (2.252 to 2.373)	769.1 (754 to 782.7)	1,783 (1,734 to 1,830)	3.95e-09
TTCCCGTCGCTGTGGTCGGTGATCGACGAGTCCACCGGGCGAATTATCTGCGAATTGGAC	474	165551	165610	Rv0138	Rv0138	CONSERVED HYPOTHETICAL PROTEIN	1.213 (1.188 to 1.24)	1,485 (1,454 to 1,538)	1,801 (1,767 to 1,836)	2.93e-05	1.072 (1.058 to 1.094)	1,399 (1,344 to 1,457)	1,500 (1,466 to 1,543)	0.035
CTGCGCGCCGCAGAAAGGTGAGGTACGCGCGATGGTGCGACCCGCTGCCAACACCCGGAG	475	165901	165960	Rv0139	Rv0139	POSSIBLE OXIDOREDUCTASE	1.38 (1.348 to 1.405)	1,131 (1,104 to 1,148)	1,562 (1,511 to 1,594)	1.2e-07	1.07 (1.057 to 1.081)	1,085 (1,054 to 1,120)	1,161 (1,140 to 1,181)	0.0385
TGACTCCTTACGTGCGGTCCCGGGTGGCGGCCGAGGATCTGGTGCTGCAATACGCGCACG	476	166251	166310	Rv0139	Rv0139	POSSIBLE OXIDOREDUCTASE	1.793 (1.719 to 1.818)	1,459 (1,430 to 1,494)	2,616 (2,469 to 2,688)	1.44e-09	1.303 (1.267 to 1.348)	1,360 (1,333 to 1,400)	1,773 (1,719 to 1,826)	1.02e-06
TGGTCGATCTCGGTGCCGGTGCTTTACGCCCTGGGTGCGTTGGGCAGTTTGCGAGCCCGA	477	166601	166660	Rv0139	Rv0139	POSSIBLE OXIDOREDUCTASE	1.146 (1.091 to 1.186)	2,049 (1,966 to 2,169)	2,347 (2,286 to 2,491)	0.00233	1.251 (1.214 to 1.304)	1,849 (1,791 to 1,893)	2,313 (2,227 to 2,464)	2.98e-05
GATCACCATCGAGCCGACCAACCGACGGGTGCAGGTACGCGTCAATGGCGAGGTGGTCGC	478	166951	167010	Rv0140	Rv0140	CONSERVED HYPOTHETICAL PROTEIN	0.891 (0.873 to 0.92)	1,319 (1,269 to 1,363)	1,175 (1,140 to 1,249)	0.00738	0.849 (0.813 to 0.886)	1,261 (1,217 to 1,312)	1,072 (1,028 to 1,148)	0.00143
CGGGTATACCTCGGCCAACGACTGGGTGTCGCTGTATTCGCGCAGCGAGATGATCATCCC	479	167301	167360	Rv0141c	Rv0141c	HYPOTHETICAL PROTEIN	1.29 (1.228 to 1.389)	556.3 (512.7 to 592.8)	717.3 (662.6 to 762.3)	0.000153	1.293 (1.114 to 1.402)	548.1 (507 to 575.9)	709 (597 to 762.7)	0.00135
GTTCGGCTTGCGGGTCGTCGAACGGCGTCATCACATCGCCATCTTGTCTCGGGAGACAGC	480	167651	167710	Rv0141c	Rv0141c	HYPOTHETICAL PROTEIN	0.81 (0.784 to 0.839)	3,138 (3,034 to 3,202)	2,541 (2,481 to 2,615)	0.000298	0.845 (0.834 to 0.867)	2,856 (2,792 to 2,899)	2,413 (2,358 to 2,484)	0.000989
GCCGCTGCATCCGGCCGTGGCCGCCGCGCACCGCCGGCTGCCGAACTTGCGCCTGGGCCG	481	168001	168060	Rv0142	Rv0142	CONSERVED HYPOTHETICAL PROTEIN	1.088 (0.958 to 1.191)	829.6 (776 to 887.8)	902.6 (796.9 to 983.3)	0.143	1.187 (1.015 to 1.292)	791.7 (715.3 to 852.6)	940.8 (765.1 to 1,045)	0.0197
CGGAGGCGCTGACATCGTTGCCTGGAGTCGGGGTATGGACCGCGGCCGAGACCACACAAC	482	168351	168410	Rv0142	Rv0142	CONSERVED HYPOTHETICAL PROTEIN	1.24 (1.194 to 1.28)	548.4 (521.2 to 564.9)	680.2 (644 to 708.5)	3.78e-05	2.031 (1.948 to 2.105)	571.3 (553.4 to 582.6)	1,161 (1,105 to 1,207)	7.1e-12
CCGCTAAGCCGTTGTCGGCCGATCACTGCCTCCGCGTTCGGCCTCGGCGGTCTGCCGGTT	483	168701	168760	BT Rv0142& Rv0143c	BT-Rv0142&Rv0143c	Rv0142>TN<Rv0143c : BT-Rv0142&Rv0143c	1.617 (1.524 to 1.705)	435 (417.6 to 451.2)	703.6 (656.4 to 740.4)	1.24e-06	2.482 (2.314 to 2.604)	475.5 (454.5 to 502.1)	1,181 (1,096 to 1,246)	7.41e-09
CTGATCCGCCGGTGCCGATCGACAGCGACGTCGCGAGGATCTTGGCGATCGGCAAGACGA	484	169051	169110	Rv0143c	Rv0143c	PROBABLE CONSERVED TRANSMEMBRANE PROTEIN	0.857 (0.761 to 0.915)	86.68 (80.89 to 96.28)	74.28 (67.42 to 81.05)	0.0122	0.787 (0.677 to 0.893)	87 (80.78 to 92.5)	68.53 (58.39 to 79.93)	0.0119
AACAGCGGGTCGAAGCCCAAGAAGGCGCCGAGCACGGCGTAGGCGGTTCCCGAGGCGATG	485	169401	169460	Rv0143c	Rv0143c	PROBABLE CONSERVED TRANSMEMBRANE PROTEIN	1.366 (1.325 to 1.404)	158.2 (155.5 to 160.2)	216 (207.5 to 224.1)	1.34e-07	2.311 (2.224 to 2.399)	171.5 (168.2 to 175.1)	396.5 (381.8 to 411.8)	6.81e-09
CGGATCGCCGTGCACCGACTCGATCGCTTCGTCGGTGCCGTGACCGGTGGCCTCCGGGGC	486	169751	169810	Rv0143c	Rv0143c	PROBABLE CONSERVED TRANSMEMBRANE PROTEIN	1.189 (1.154 to 1.24)	117.8 (114.1 to 121.2)	140 (133.9 to 145)	7.83e-05	1.54 (1.509 to 1.616)	128 (119 to 134.2)	197 (186.3 to 205.7)	8.5e-07
CGTTCCCGATGTCTTCCGCCTCCGGCATGGTCGGGAGGTTAGCAGCATGCCAAGCGAACA	487	170101	170160	Rv0143c	Rv0143c	PROBABLE CONSERVED TRANSMEMBRANE PROTEIN	1.245 (1.219 to 1.277)	2,418 (2,350 to 2,495)	3,010 (2,921 to 3,122)	9.69e-06	1.078 (1.009 to 1.136)	2,123 (2,008 to 2,224)	2,290 (2,125 to 2,370)	0.0375
AGGTACCAAGCCGCAGTGGTGGCACACTTTAGTGATGTCAATGTCGCTCACGGCCGGTCG	488	170451	170510	Rv0144	Rv0144	PROBABLE TRANSCRIPTIONAL REGULATORY PROTEIN (POSSIBLY TETR-FAMILY)	1.298 (1.229 to 1.352)	2,052 (1,928 to 2,134)	2,665 (2,495 to 2,808)	6.01e-05	0.912 (0.861 to 0.948)	1,948 (1,844 to 2,053)	1,776 (1,672 to 1,878)	0.0402
TGGAGGCCGATGCCCAGTATCCCGCCTCGACCGCGTTCCTGGCCACCACCGTGCTCGAAT	489	170801	170860	Rv0144	Rv0144	PROBABLE TRANSCRIPTIONAL REGULATORY PROTEIN (POSSIBLY TETR-FAMILY)	1.033 (1.011 to 1.079)	3,143 (3,072 to 3,227)	3,247 (3,200 to 3,359)	0.304	1.154 (1.103 to 1.212)	2,847 (2,768 to 2,934)	3,284 (3,208 to 3,366)	0.000986
AGCGTAGTGATGTGCCACACAAATCGTATAGGTTACCTAACTTACTTAGGTAGCATGGCA	490	171151	171210	BT Rv0144& Rv0145	BT-Rv0144&Rv0145	TN>Rv0145 : BT-Rv0144&Rv0145	1.195 (1.172 to 1.224)	3,563 (3,382 to 3,821)	4,258 (4,118 to 4,458)	4.74e-05	1.096 (1.07 to 1.13)	3,349 (3,261 to 3,432)	3,671 (3,591 to 3,787)	0.0106
GCACCCACTTCTTCGACGAGTACTTCGGTGCCGCCGTCGACGCAGGTGTCCGGCAGGTGG	491	171501	171560	Rv0145	Rv0145	Conserved hypothetical protein. Possible S-adenosylmethionine-dependent methyltransferase.	1.012 (0.957 to 1.039)	4,800 (4,596 to 4,905)	4,858 (4,534 to 4,995)	0.702	0.806 (0.775 to 0.849)	4,430 (4,193 to 4,688)	3,569 (3,422 to 3,675)	0.000319
GTCACCGCGCTCAGCGCACCGGGCAGCCAGGTCGCTGTCGAGGCTTTCACCATGAACACA	492	171851	171910	Rv0145	Rv0145	Conserved hypothetical protein. Possible S-adenosylmethionine-dependent methyltransferase.	0.839 (0.813 to 0.878)	2,086 (2,058 to 2,115)	1,749 (1,709 to 1,831)	0.000834	0.722 (0.71 to 0.74)	2,011 (1,985 to 2,043)	1,452 (1,417 to 1,503)	2.99e-05
GATGAGCGCCATGCGCACCCATGACGACACCTGGGATATCAAGACCAGCGTCGGCGCCAC	493	172201	172260	BT Rv0145& Rv0146	BT-Rv0145&Rv0146	TN>Rv0146 : BT-Rv0145&Rv0146	0.796 (0.765 to 0.837)	3,003 (2,958 to 3,041)	2,390 (2,276 to 2,536)	0.000202	2.833 (2.636 to 3.118)	2,594 (2,508 to 2,664)	7,357 (6,891 to 7,935)	1.53e-08
ATTCCCGCGCCTATCGCCTGGACTGGCCCGCCGGAACCATCGTGTATGAGATCGATCAAC	494	172551	172610	Rv0146	Rv0146	Conserved hypothetical protein. Possible S-adenosylmethionine-dependent methyltransferase.	0.736 (0.714 to 0.762)	2,926 (2,854 to 2,977)	2,155 (2,078 to 2,233)	4.13e-05	1.014 (0.992 to 1.038)	2,603 (2,542 to 2,679)	2,639 (2,594 to 2,689)	0.654
CGGGCACGGTTCAAGAAAGTGGCCGATGTGCTCGGTATCGAGCAGACCATCGACGTGCAG	495	172901	172960	Rv0146	Rv0146	Conserved hypothetical protein. Possible S-adenosylmethionine-dependent methyltransferase.	0.762 (0.724 to 0.787)	1,158 (1,081 to 1,214)	882.3 (810.3 to 931.3)	0.000223	1.26 (1.207 to 1.292)	1,092 (1,033 to 1,140)	1,376 (1,276 to 1,455)	3.42e-05
TCAAGGCGGTCGCGCCGCCGGACGGAAGGACGATGATGACCACCGAATCGGTTGCCCGGA	496	173251	173310	Rv0147	Rv0147	PROBABLE ALDEHYDE DEHYDROGENASE (NAD+) DEPENDENT	1.282 (1.193 to 1.333)	1,718 (1,637 to 1,781)	2,203 (2,038 to 2,268)	0.000102	0.899 (0.845 to 0.932)	1,669 (1,594 to 1,709)	1,501 (1,404 to 1,542)	0.0188
GTGCGCAGGTGGATGCGGCGCCGCTACCTGCTGCTCGAGGTGCCGCAGCTGCCCGGCCGC	497	173601	173660	Rv0147	Rv0147	PROBABLE ALDEHYDE DEHYDROGENASE (NAD+) DEPENDENT	1.481 (1.42 to 1.534)	174.3 (167.5 to 182.6)	258 (249 to 267.3)	2.05e-06	1.15 (1.1 to 1.213)	187 (174 to 201.7)	215 (204.2 to 229.9)	0.00255
CAAGGTCTACGAAGGCGCCGCGCCGCACCTGACCCCGGTCACCCTCGAGCTCGGCGGCAA	498	173951	174010	Rv0147	Rv0147	PROBABLE ALDEHYDE DEHYDROGENASE (NAD+) DEPENDENT	1.066 (1.032 to 1.115)	1,130 (1,076 to 1,176)	1,204 (1,148 to 1,244)	0.0624	1.147 (1.023 to 1.262)	1,130 (1,015 to 1,233)	1,296 (1,126 to 1,424)	0.0257
GCGGCGACTGTGACGCATCGAACCTGCGCATCCAACCCACCGTGGTCGTCGATCCCGACC	499	174301	174360	Rv0147	Rv0147	PROBABLE ALDEHYDE DEHYDROGENASE (NAD+) DEPENDENT	1.379 (1.358 to 1.396)	1,389 (1,366 to 1,431)	1,917 (1,870 to 1,952)	2e-07	0.99 (0.936 to 1.015)	1,330 (1,276 to 1,392)	1,316 (1,258 to 1,355)	0.757
AGCCACCGTAAGTCGGTGTTGACCAAACCAACCCGACCCGACCTGTCCAGCTTTATCTAC	500	174651	174710	Rv0147	Rv0147	PROBABLE ALDEHYDE DEHYDROGENASE (NAD+) DEPENDENT	1.529 (1.446 to 1.625)	1,530 (1,453 to 1,583)	2,340 (2,190 to 2,461)	4.06e-06	0.947 (0.882 to 1.005)	1,408 (1,331 to 1,457)	1,333 (1,233 to 1,403)	0.184
GCCGAGATTCGCGACAAGGGGGGCCGGGCGGTCGCCAACTACGACAGCGTCGCCACCGAG	501	175001	175060	Rv0148	Rv0148	PROBABLE SHORT-CHAIN TYPE DEHYDROGENASE/REDUCTASE	0.9 (0.868 to 0.925)	2,077 (2,033 to 2,153)	1,869 (1,782 to 1,935)	0.0117	0.704 (0.663 to 0.737)	1,875 (1,775 to 1,978)	1,321 (1,233 to 1,369)	4.52e-05
CCTGATCAATACGCTGGCGCTGGAGGGAGCCAAGTACAACATCCACGCCAATGCTCTTGC	502	175351	175410	Rv0148	Rv0148	PROBABLE SHORT-CHAIN TYPE DEHYDROGENASE/REDUCTASE	0.745 (0.728 to 0.777)	2,834 (2,699 to 2,972)	2,113 (1,973 to 2,264)	3.9e-05	0.678 (0.653 to 0.724)	2,569 (2,490 to 2,735)	1,743 (1,658 to 1,833)	1.14e-05
TGAAGGCTTGTGTCGTAAAAGAACTTTCCGGCCCGTCCGGCATGGTGTACACCGACATCG	503	175701	175760	Rv0149	Rv0149	POSSIBLE QUINONE OXIDOREDUCTASE (NADPH:QUINONE OXIDOREDUCTASE) (ZETA-CRYSTALLIN)	1.038 (0.987 to 1.073)	2,794 (2,689 to 2,909)	2,901 (2,762 to 3,001)	0.244	1.14 (1.089 to 1.209)	2,387 (2,298 to 2,494)	2,722 (2,562 to 2,857)	0.00191
TCGCTGTTGGTGAACTACAACACCATGTACTTCGCCCTGGCTCGGCGTGCCGCGCTGCGA	504	176051	176110	Rv0149	Rv0149	POSSIBLE QUINONE OXIDOREDUCTASE (NADPH:QUINONE OXIDOREDUCTASE) (ZETA-CRYSTALLIN)	0.969 (0.943 to 0.994)	2,431 (2,360 to 2,501)	2,357 (2,301 to 2,444)	0.353	0.883 (0.841 to 0.913)	2,215 (2,141 to 2,360)	1,955 (1,812 to 2,027)	0.00844
GTTGATCGGCTTTGCCGCGGGTGCTGTACCGACCCTCAAGGTCAACCGGCTGCTGGTGCG	505	176401	176460	Rv0149	Rv0149	POSSIBLE QUINONE OXIDOREDUCTASE (NADPH:QUINONE OXIDOREDUCTASE) (ZETA-CRYSTALLIN)	0.955 (0.916 to 0.987)	1,510 (1,441 to 1,589)	1,443 (1,381 to 1,522)	0.202	0.889 (0.881 to 0.895)	1,432 (1,378 to 1,471)	1,273 (1,255 to 1,303)	0.00608
TGACCAACGCCACGCTGGCAGCAATCGGGTATCCGATCGCGTTGGCCAGCAAGCTGTTGG	506	176751	176810	Rv0150c	Rv0150c	CONSERVED HYPOTHETICAL PROTEIN	0.726 (0.717 to 0.753)	259.4 (241.3 to 268.5)	188.4 (180 to 192.6)	1.93e-05	0.582 (0.565 to 0.615)	276.5 (266 to 289.8)	160.9 (154.4 to 173.1)	2.59e-06
GTAGGGGTCGCGGTCTTTCGATGATGGGCGGTTCCACGCTGCCGAAAAGGAAGACCTCGG	507	177101	177160	BT Rv0150c& Rv0151c	BT-Rv0150c&0000	TN>Rv0150c : BT-Rv0150c&0000	1.179 (1.146 to 1.196)	4,143 (3,946 to 4,283)	4,887 (4,589 to 5,109)	9.26e-05	1.151 (1.123 to 1.194)	3,506 (3,333 to 3,595)	4,037 (3,888 to 4,135)	0.000717
CGGCTCTTCATGATCGAGGGCCGGCAGCGGCTCGAGCAGCGGCAGGCCGGGGTGATCACG	508	177451	177510	BT Rv0150c& Rv0151c	BT-0000&PE1	TN>Rv0150c : BT-0000&PE1	0.945 (0.89 to 1.002)	833.3 (810.4 to 872.1)	787.7 (743.1 to 842.7)	0.139	0.676 (0.63 to 0.706)	766 (674.8 to 815)	517.1 (503.1 to 537.6)	1.05e-05
AGTGTCCGCGATGTTGATGAGCGTCGCCGGTTGTGGCGGCGGTGGCGGCGGTAGCAGCGT	509	177801	177860	Rv0151c	PE1	PE FAMILY PROTEIN	0.946 (0.873 to 0.998)	1,995 (1,871 to 2,106)	1,888 (1,709 to 2,000)	0.191	0.921 (0.862 to 0.994)	1,828 (1,721 to 1,906)	1,684 (1,563 to 1,819)	0.0798
CCAGCAGCGGCAGATGCTCGGTTTCAATGATGTAGTACGTGTTCGACGTCGTGCCCTGTG	510	178151	178210	Rv0151c	PE1	PE FAMILY PROTEIN	3.611 (3.411 to 3.824)	2,241 (2,141 to 2,335)	8,092 (7,613 to 8,557)	5.74e-09	1.409 (1.306 to 1.502)	2,047 (1,961 to 2,168)	2,884 (2,723 to 3,052)	2.54e-05
CTGGGGCTGGGAGCGTTGGGACCCAGCGAGATGAGGTGCTGCATTTCCAGGGACGCGATG	511	178501	178560	Rv0151c	PE1	PE FAMILY PROTEIN	2.016 (1.965 to 2.101)	1,431 (1,382 to 1,482)	2,885 (2,815 to 3,008)	1.6e-08	0.799 (0.768 to 0.817)	1,397 (1,325 to 1,463)	1,116 (1,037 to 1,162)	0.000266
TAGCACCGGGGGTGAGGTTGGCTTAAAGAGTCCGGCCGTCGCCTCCTGCACCAGCGCGCT	512	178851	178910	Rv0151c	PE1	PE FAMILY PROTEIN	2.193 (2.122 to 2.279)	1,222 (1,185 to 1,261)	2,681 (2,630 to 2,771)	1.92e-11	1.153 (1.094 to 1.218)	1,170 (1,106 to 1,237)	1,349 (1,282 to 1,427)	0.00448
ATCCCTCCTTGTCGACGGGGCCCATAACCCACCCGTCGAGCCGATACGTTGAGCGTAAAG	513	179201	179260	Rv0151c	PE1	PE FAMILY PROTEIN	0.648 (0.629 to 0.672)	3,481 (3,432 to 3,555)	2,257 (2,199 to 2,339)	5.44e-06	0.572 (0.526 to 0.619)	3,254 (2,917 to 3,540)	1,861 (1,719 to 1,997)	1.48e-05
TACAGCGGCAGGGTGGTGACCAGGGCGAGGGCGATGTCCACGGTGGGCAGCAGGACGGCG	514	179551	179610	Rv0152c	PE2	PE FAMILY PROTEIN	1.008 (0.981 to 1.037)	2,899 (2,786 to 3,078)	2,923 (2,789 to 3,118)	0.804	0.949 (0.871 to 1.007)	2,542 (2,370 to 2,674)	2,414 (2,159 to 2,641)	0.188
GTTGACGATCACCTTCAGGTTCGGCTGGATCAGGTCGGCCAGCGGATCTCCGATGACCGG	515	179901	179960	Rv0152c	PE2	PE FAMILY PROTEIN	4.383 (4.145 to 4.505)	1,407 (1,300 to 1,499)	6,170 (5,684 to 6,556)	2.79e-10	1.773 (1.7 to 1.847)	1,316 (1,236 to 1,375)	2,333 (2,138 to 2,441)	3.01e-07
GAGTCGGAAGCGTCAGATCCGGGAACCGCGCGAGCATACCGCCATTGGGGTTCATTTCAT	516	180251	180310	Rv0152c	PE2	PE FAMILY PROTEIN	1.299 (1.243 to 1.336)	2,197 (2,134 to 2,277)	2,854 (2,721 to 2,948)	1.43e-06	1.374 (1.328 to 1.428)	1,977 (1,900 to 2,059)	2,716 (2,603 to 2,863)	8.29e-06
GTCAACATAGACGGCGGTGGTAGTGGAATTCCGGTGGGCCCAAAGAACAAGGTGGTCAAG	517	180601	180660	Rv0152c	PE2	PE FAMILY PROTEIN	0.995 (0.917 to 1.101)	2,692 (2,478 to 2,920)	2,678 (2,485 to 2,971)	0.911	1.39 (1.265 to 1.548)	2,253 (2,020 to 2,475)	3,132 (2,780 to 3,471)	0.000374
TACTCACGGCCGAACCGATTCCTGCCACCTCGGCGGCGGCCGCCGCTACGATCCGCGGCT	518	180951	181010	BT Rv0152c& Rv0153c	BT-PE2&ptbB	TN>Rv0152c : BT-PE2&ptbB	0.813 (0.776 to 0.848)	3,551 (3,438 to 3,714)	2,887 (2,728 to 3,043)	0.00104	0.937 (0.909 to 0.967)	3,197 (3,034 to 3,303)	2,996 (2,820 to 3,123)	0.0786
CGGACAGCCGGGCCTTGGTGAACGTCACCACCTCGGGTGCCAGTTCGGTGTCGAAACGCT	519	181301	181360	Rv0153c	ptbB	PHOSPHOTYROSINE PROTEIN PHOSPHATASE PTPB (PROTEIN-TYROSINE-PHOSPHATASE) (PTPase)	1.369 (1.293 to 1.416)	1,524 (1,482 to 1,552)	2,088 (1,962 to 2,171)	1.88e-05	1.224 (1.199 to 1.244)	1,420 (1,382 to 1,445)	1,738 (1,697 to 1,785)	2.56e-05
CCGGACTCGCCGTTGGACCCGTCATTGGTTAGCAGCCTCTTGAATGCGGTTTCGTGCGGC	520	181651	181710	Rv0153c	ptbB	PHOSPHOTYROSINE PROTEIN PHOSPHATASE PTPB (PROTEIN-TYROSINE-PHOSPHATASE) (PTPase)	1.133 (1.086 to 1.165)	3,362 (3,236 to 3,506)	3,809 (3,655 to 4,014)	0.00382	0.976 (0.95 to 1.009)	2,874 (2,822 to 2,931)	2,806 (2,753 to 2,869)	0.458
CAGCGAAGGTGGACTTCTCCCTCGACAGCTCGGCGCGGGCGATGGAGCGCAGGTGCACCT	521	182001	182060	Rv0154c	fadE2	PROBABLE ACYL-CoA DEHYDROGENASE FADE2	1.171 (1.143 to 1.202)	732.7 (700.4 to 771)	857.9 (837.8 to 880.7)	0.000232	1.328 (1.303 to 1.361)	718.6 (695.7 to 746)	954.5 (932.4 to 988)	1.82e-06
CCGAACGCCACCCGGTTGCGGACGCGATTCACCATGAGTGCCAAGGCGCGTTCGGCCGCG	522	182351	182410	Rv0154c	fadE2	PROBABLE ACYL-CoA DEHYDROGENASE FADE2	1.569 (1.49 to 1.634)	362.3 (352.6 to 369.6)	568.6 (545.1 to 591.6)	4.24e-09	1.335 (1.306 to 1.371)	362.3 (357.7 to 373.6)	483.5 (472 to 493)	3.27e-07
TCCCGACGTCCACCACTTACGGCCGTTGATGACGTAGTCGGCACCGTCCCGGGAGATGGT	523	182701	182760	Rv0154c	fadE2	PROBABLE ACYL-CoA DEHYDROGENASE FADE2	1.703 (1.625 to 1.755)	246.1 (240.4 to 252.8)	419 (400.6 to 433.7)	1.79e-07	1.38 (1.316 to 1.42)	254.3 (246.8 to 262.4)	351 (325.9 to 363.4)	1.34e-06
TTTTCAGTTCCTCGATGATCGGCGGCGCGGTGTGGTCGGCCGGTCCGGCCGCGCGGCGAT	524	183051	183110	Rv0154c	fadE2	PROBABLE ACYL-CoA DEHYDROGENASE FADE2	1.446 (1.431 to 1.478)	1,022 (983.9 to 1,055)	1,478 (1,420 to 1,522)	4.72e-08	1.186 (1.114 to 1.246)	944.8 (875.2 to 983.3)	1,121 (1,020 to 1,157)	0.00109
CCAGTACGAATCCCGTGACCGCAACGGCCAGTGGTATCGCAGCTACGGCACCGAACTGTG	525	183401	183460	BT Rv0154c& Rv0155	BT-fadE2&pntAa	Rv0154c<TN>Rv0155 : BT-fadE2&pntAa	1.4 (1.284 to 1.517)	496.7 (459.9 to 520.5)	697 (626.7 to 778.6)	9.62e-07	1.595 (1.515 to 1.692)	484.1 (440.9 to 519.2)	772.1 (723.3 to 837.2)	1.87e-06
GAGGCCGGTGCGGGCGAGCGCGCGCTGCTTCCCGATGAGCTCTACACCGCTGTCGGTGCC	526	183751	183810	Rv0155	pntAa	PROBABLE NAD(P) TRANSHYDROGENASE (SUBUNIT ALPHA) PNTAA [FIRST PART; CATALYTIC PART] (PYRIDINE NUCLEOTIDE TRANSHYDROGENASE SUBUNIT ALPHA) (NICOTINAMIDE NUCLEOTIDE TRANSHYDROGENASE SUBUNIT ALPHA)	1.128 (1.077 to 1.167)	632.5 (616.1 to 644.5)	713.7 (675.3 to 745.9)	0.00426	1.091 (1.046 to 1.153)	589.8 (541.8 to 610.6)	643.6 (602.8 to 664.2)	0.0219
GCTGACGACGGCGGCCGGAACGGTGAAGCCGGCCACGGTGCTGGTGCTCGGCGTCGGCGT	527	184101	184160	Rv0155	pntAa	PROBABLE NAD(P) TRANSHYDROGENASE (SUBUNIT ALPHA) PNTAA [FIRST PART; CATALYTIC PART] (PYRIDINE NUCLEOTIDE TRANSHYDROGENASE SUBUNIT ALPHA) (NICOTINAMIDE NUCLEOTIDE TRANSHYDROGENASE SUBUNIT ALPHA)	1.48 (1.394 to 1.563)	471.9 (450.1 to 508.5)	698.4 (650.8 to 768.6)	9.07e-06	1.023 (0.957 to 1.111)	478.3 (459.6 to 501.3)	489.6 (459.8 to 533.8)	0.531
CGATGAAGCCTGGCAGCGTGGTGGTGGATCTCGCCGGCGAGACGGGCGGCAACTGCGAAT	528	184451	184510	Rv0155	pntAa	PROBABLE NAD(P) TRANSHYDROGENASE (SUBUNIT ALPHA) PNTAA [FIRST PART; CATALYTIC PART] (PYRIDINE NUCLEOTIDE TRANSHYDROGENASE SUBUNIT ALPHA) (NICOTINAMIDE NUCLEOTIDE TRANSHYDROGENASE SUBUNIT ALPHA)	1.205 (1.166 to 1.247)	1,917 (1,881 to 1,955)	2,311 (2,220 to 2,390)	4.2e-05	1.766 (1.7 to 1.846)	1,716 (1,620 to 1,761)	3,030 (2,857 to 3,103)	1.44e-07
CCCAACACGTTGCACACCCCGCTGATGTCAGGAACCAACGCCATCCACGGCATTGTCGTT	529	184801	184860	Rv0156	pntAb	PROBABLE NAD(P) TRANSHYDROGENASE (SUBUNIT ALPHA) PNTAB [SECOND PART; INTEGRAL MEMBRANE PROTEIN] (PYRIDINE NUCLEOTIDE TRANSHYDROGENASE SUBUNIT ALPHA) (NICOTINAMIDE NUCLEOTIDE TRANSHYDROGENASE SUBUNIT ALPHA)	1.332 (1.254 to 1.393)	2,754 (2,540 to 2,929)	3,668 (3,428 to 3,808)	5.06e-05	1.278 (1.2 to 1.341)	2,470 (2,303 to 2,662)	3,155 (2,980 to 3,330)	0.000166
GGGAACCTGATCGCCGCGGCCGGCATGACCATCGCCGTGGCGGCCACGTTGGTCATGATC	530	185151	185210	Rv0157	pntB	PROBABLE NAD(P) TRANSHYDROGENASE (SUBUNIT BETA) PNTB [INTEGRAL MEMBRANE PROTEIN] (PYRIDINE NUCLEOTIDE TRANSHYDROGENASE SUBUNIT BETA) (NICOTINAMIDE NUCLEOTIDE TRANSHYDROGENASE SUBUNIT BETA)	1.566 (1.531 to 1.654)	361.6 (350.6 to 374.9)	566.2 (548.3 to 585.2)	2.47e-07	1.318 (1.262 to 1.386)	354 (342.1 to 371.1)	466.5 (446.6 to 482.4)	3.11e-05
CAAGTTGCAGGAGATCATCTCCGGGCGGCCGATCGGACTCGGCAAGGCGCAGCAGCCGAT	531	185501	185560	Rv0157	pntB	PROBABLE NAD(P) TRANSHYDROGENASE (SUBUNIT BETA) PNTB [INTEGRAL MEMBRANE PROTEIN] (PYRIDINE NUCLEOTIDE TRANSHYDROGENASE SUBUNIT BETA) (NICOTINAMIDE NUCLEOTIDE TRANSHYDROGENASE SUBUNIT BETA)	1.371 (1.355 to 1.385)	162.4 (157.5 to 167.8)	222.6 (218.4 to 226.9)	8.63e-08	2.345 (2.286 to 2.492)	177.9 (171.2 to 186.5)	417.1 (393.7 to 429.1)	9.88e-09
ACCTGATGGCTAAGGCGATGAACCGCTCCATTCCGGCGATCGTCGCGGGCGGTTTCGGCG	532	185851	185910	Rv0157	pntB	PROBABLE NAD(P) TRANSHYDROGENASE (SUBUNIT BETA) PNTB [INTEGRAL MEMBRANE PROTEIN] (PYRIDINE NUCLEOTIDE TRANSHYDROGENASE SUBUNIT BETA) (NICOTINAMIDE NUCLEOTIDE TRANSHYDROGENASE SUBUNIT BETA)	1.575 (1.497 to 1.678)	337.2 (318.7 to 360.3)	531.1 (505.2 to 577)	3.09e-06	2.711 (2.571 to 2.829)	348.7 (331.4 to 365)	945.4 (905.5 to 985.1)	3.89e-09
GACATCAACGACGAGTTCGCCCGCACCGACGTCACCATCGTGATCGGCGCCAACGACGTC	533	186201	186260	Rv0157	pntB	PROBABLE NAD(P) TRANSHYDROGENASE (SUBUNIT BETA) PNTB [INTEGRAL MEMBRANE PROTEIN] (PYRIDINE NUCLEOTIDE TRANSHYDROGENASE SUBUNIT BETA) (NICOTINAMIDE NUCLEOTIDE TRANSHYDROGENASE SUBUNIT BETA)	1.58 (1.534 to 1.629)	2,274 (2,248 to 2,306)	3,591 (3,495 to 3,696)	6.16e-07	1.251 (1.201 to 1.288)	1,758 (1,684 to 1,811)	2,200 (2,097 to 2,308)	0.000111
GACCCCAGGTGAGGTACCGGAAGAAGAACTCGATTTCGTCGCTCACGTCGTAGTCAGGAC	534	186551	186610	Rv0157A	Rv0157A	HYPOTHETICAL PROTEIN (FRAGMENT)	0.72 (0.682 to 0.752)	8,104 (7,522 to 8,472)	5,834 (5,491 to 6,145)	2.59e-05	0.552 (0.526 to 0.584)	6,974 (6,740 to 7,187)	3,848 (3,672 to 4,074)	8.54e-06
TGTGATCGGGCTCAACAAAGCAACGGTCTATCACTACTACGCCAGCAAGTCGCTGATCCT	535	186901	186960	Rv0158	Rv0158	PROBABLE TRANSCRIPTIONAL REGULATORY PROTEIN (POSSIBLY TETR-FAMILY)	2.221 (2.07 to 2.337)	10,057 (9,434 to 10,882)	22,332 (21,424 to 23,473)	2.18e-08	0.831 (0.768 to 0.926)	12,446 (11,572 to 14,028)	10,329 (9,734 to 10,770)	0.00174
ATGTGGTGGCGCTGGGGTACATCGGGATGACGCTGGGCAGCTACCGCTGGCTGCGGCCGA	536	187251	187310	Rv0158	Rv0158	PROBABLE TRANSCRIPTIONAL REGULATORY PROTEIN (POSSIBLY TETR-FAMILY)	1.365 (1.297 to 1.443)	2,640 (2,469 to 2,776)	3,604 (3,472 to 3,832)	1.86e-05	1.171 (1.146 to 1.235)	2,361 (2,265 to 2,436)	2,766 (2,715 to 2,943)	0.000478
TAGGGCGGCTTGGGGGCCTTGCACGGTCCCGGTCGCCAGGGCCGAGGCCACGGCGATCGG	537	187601	187660	Rv0159c	PE3	PE FAMILY PROTEIN	1.855 (1.812 to 1.938)	590.3 (565.4 to 626.7)	1,095 (1,042 to 1,198)	1.93e-08	1.199 (1.146 to 1.235)	575.4 (550.1 to 611.6)	689.9 (656.1 to 743.2)	0.000272
GGTCCGACAAGATATTGAGCGGGTACTGCGGGTTGTGGGCGTAGCCGTCGTATTGGCCGG	538	187951	188010	Rv0159c	PE3	PE FAMILY PROTEIN	2.951 (2.785 to 3.172)	3,307 (3,168 to 3,464)	9,761 (9,186 to 10,471)	1.22e-08	1.857 (1.742 to 2.01)	2,875 (2,690 to 3,043)	5,341 (4,993 to 5,787)	6.2e-07
ACACCCTGGGCGATGGATTGGTCCAGTGACAGGTTCCCGATAAACGGCCACCACTGCTCG	539	188301	188360	Rv0159c	PE3	PE FAMILY PROTEIN	0.883 (0.857 to 0.914)	3,704 (3,514 to 3,840)	3,272 (3,108 to 3,408)	0.00532	0.806 (0.781 to 0.833)	3,276 (3,169 to 3,476)	2,639 (2,489 to 2,763)	0.00043
TTGACATTCGCGCGCGTATTCGCTGAACAGCGCTGCAGCGGCCGACGACACCTCATCGGC	540	188651	188710	Rv0159c	PE3	PE FAMILY PROTEIN	0.84 (0.83 to 0.858)	820.5 (804.4 to 831)	689.2 (678.1 to 705.2)	0.000742	0.637 (0.613 to 0.672)	831.9 (809.4 to 854.4)	529.6 (521 to 545.4)	4.2e-06
GTCACCTGTGGCTGGCCGAAGTAGAAATTCAGGCCCGGGTTTATCGACGGGACCCACGGA	541	189001	189060	Rv0160c	PE4	PE FAMILY PROTEIN	0.676 (0.645 to 0.712)	2,871 (2,746 to 2,989)	1,940 (1,859 to 2,064)	9.3e-05	0.645 (0.602 to 0.693)	2,579 (2,421 to 2,705)	1,664 (1,578 to 1,803)	9.34e-05
AGTCAGGAACATGTAGTACTGGGTGTTGCCGGTATAGCCCGGGGAGGTCGGCAACGGCAC	542	189351	189410	Rv0160c	PE4	PE FAMILY PROTEIN	1.099 (1.01 to 1.176)	3,185 (2,876 to 3,426)	3,500 (3,213 to 3,839)	0.0674	1.089 (1.027 to 1.152)	2,834 (2,603 to 3,011)	3,087 (2,915 to 3,261)	0.0526
GCGAACCCATCGCCATCAGCGAATTGATGTAGTTGTTGATGATCGTGGCGCTCTGCGAGT	543	189701	189760	Rv0160c	PE4	PE FAMILY PROTEIN	3.574 (3.389 to 3.763)	2,931 (2,813 to 3,057)	10,475 (9,936 to 11,064)	4.81e-09	1.262 (1.15 to 1.385)	2,712 (2,489 to 3,002)	3,422 (3,084 to 3,677)	0.00184
GGCAGCCCGCCGGCCCCGCTGGATCCGTTGGGGCTCAACGGCGCACGGCCCAACAGCGTC	544	190051	190110	Rv0160c	PE4	PE FAMILY PROTEIN	1.448 (1.377 to 1.497)	825.6 (797.9 to 842.1)	1,196 (1,129 to 1,235)	3.42e-06	1.581 (1.556 to 1.633)	816.9 (793.3 to 851.8)	1,292 (1,271 to 1,343)	4.74e-08
CGTCGCCAGCATGTCAGGGGCTGTGACCAGGTGCGACATCTCCCCGTCCTTCCCAACGGA	545	190401	190460	Rv0160c	PE4	PE FAMILY PROTEIN	0.909 (0.849 to 0.945)	1,279 (1,232 to 1,309)	1,162 (1,078 to 1,214)	0.0234	0.892 (0.834 to 0.954)	1,288 (1,236 to 1,325)	1,149 (1,069 to 1,218)	0.0123
GCCGAAGTGCTGCGGGTGTGCCGGGACGCTGGAGCCTATGTCACCGTTCAAGGCGGCCGC	546	190751	190810	Rv0161	Rv0161	POSSIBLE OXIDOREDUCTASE	1.733 (1.666 to 1.792)	1,627 (1,513 to 1,716)	2,821 (2,695 to 2,983)	3.23e-08	1.889 (1.814 to 1.979)	1,489 (1,370 to 1,586)	2,812 (2,595 to 2,993)	1.95e-07
GCTGCCCGACGGTACGGTGCTGCGCCGGCACAGCCGGGTGCGTCGCGACAACACCGGCTA	547	191101	191160	Rv0161	Rv0161	POSSIBLE OXIDOREDUCTASE	0.952 (0.891 to 1.032)	141.4 (134.9 to 147.4)	134.6 (125.6 to 144)	0.233	1.146 (1.068 to 1.263)	149.5 (142.8 to 162.8)	171.4 (158.5 to 193)	0.018
CCGACCGGCTCGCCGACCTGCTCGGCGGTGCACGGATGTGCGGGGAGCCCGCGGTCGGTG	548	191451	191510	Rv0161	Rv0161	POSSIBLE OXIDOREDUCTASE	0.907 (0.832 to 0.966)	198.4 (189.6 to 212.1)	179.9 (167.1 to 193)	0.0577	0.781 (0.735 to 0.841)	206.4 (194.9 to 216.3)	161.2 (151.2 to 172.7)	0.00106
TGCGGCGGTAACGTCAGTTCAGAACATGGGGTGGGCAGCCGCAAGCGTGCCTACCTGGGA	549	191801	191860	Rv0161	Rv0161	POSSIBLE OXIDOREDUCTASE	1.056 (1.026 to 1.122)	1,175 (1,140 to 1,202)	1,241 (1,199 to 1,321)	0.106	0.816 (0.801 to 0.834)	1,120 (1,101 to 1,132)	913.5 (897.7 to 934.2)	0.000339
GCACCGCCGAACCCAGATAGCTGCCGATCAGTGACCGGCCTTCGGTGACAAAATCCAACG	550	192151	192210	Rv0163	adhE1	PROBABLE ZINC-TYPE ALCOHOL DEHYDROGENASE (E SUBUNIT) ADHE	0.928 (0.897 to 0.964)	682.1 (653.7 to 708.1)	633.1 (605 to 659.7)	0.0499	1.169 (1.103 to 1.209)	649.2 (625.3 to 672)	759 (725.3 to 804.8)	0.000795
ACGACGGCGACCGACTGGCCGGGCTGCGGATCACCGACGTTGAGTACCGCACCCCCACCG	551	192501	192560	Rv0163	adhE1	PROBABLE ZINC-TYPE ALCOHOL DEHYDROGENASE (E SUBUNIT) ADHE	0.8 (0.724 to 0.888)	707.8 (652.3 to 785.4)	566.9 (498.6 to 651.6)	0.00682	0.869 (0.793 to 0.941)	705.5 (661.5 to 756.9)	613.3 (562.3 to 684.8)	0.0261
GTCGACGCCGTCGCCGACCTGCTCGACGATTCCAGCGGCTTCATGACCGAGCAAGATCGG	552	192851	192910	Rv0163	adhE1	PROBABLE ZINC-TYPE ALCOHOL DEHYDROGENASE (E SUBUNIT) ADHE	0.745 (0.716 to 0.779)	812.6 (783.8 to 844.1)	605.4 (586.2 to 631.1)	7.16e-05	0.83 (0.801 to 0.859)	822.2 (778 to 863.8)	682.8 (657.5 to 703.7)	0.000821
GACATGTTCGGCCACCTCAACAACGCCGTCTACTACCAGCTGTTTGACACCGCGATAAAC	553	193201	193260	Rv0162c	Rv0163	CONSERVED HYPOTHETICAL PROTEIN	0.556 (0.534 to 0.579)	6,687 (6,415 to 6,848)	3,721 (3,522 to 3,906)	2.1e-06	0.565 (0.536 to 0.601)	5,868 (5,654 to 6,093)	3,312 (3,139 to 3,473)	4.21e-06
GACGGCTTGCGTAAGCGGATAAGCCGCGCCCAGATTGCGTTCAGGGCTGTGATTTTCGCC	554	193551	193610	Rv0162c	Rv0163	CONSERVED HYPOTHETICAL PROTEIN	0.499 (0.482 to 0.515)	6,305 (6,046 to 6,441)	3,145 (2,995 to 3,212)	2.41e-06	0.53 (0.509 to 0.55)	5,482 (5,349 to 5,693)	2,906 (2,775 to 2,997)	3.45e-06
AACCGTCATGCAGCAGGGTGAACTGTTTGCCAAGCAGGAGCAGCTGTTCAGTGTGGTGGC	555	193901	193960	Rv0164	TB18.5	CONSERVED HYPOTHETICAL PROTEIN TB18.5	0.573 (0.526 to 0.656)	2,690 (2,507 to 2,865)	1,543 (1,388 to 1,762)	7.29e-06	0.477 (0.448 to 0.512)	2,451 (2,358 to 2,564)	1,169 (1,076 to 1,260)	1.79e-05
ATGACTGTTCACCGCGTCCGCGCCCCATCGCGGGTCGGCCGCGAACACCTGCGCCCATAT	556	194251	194310	Rv0165c	Rv0165c	POSSIBLE TRANSCRIPTIONAL REGULATORY PROTEIN (PROBABLY GNTR-FAMILY)	1.006 (0.973 to 1.033)	1,620 (1,581 to 1,671)	1,629 (1,607 to 1,656)	0.848	0.711 (0.674 to 0.748)	1,527 (1,465 to 1,577)	1,085 (1,044 to 1,140)	2.4e-05
ACCATCCCCTCACCGCGCAGTTTCAGCAGCGCCTCCCGCACCGGCGTGACGCTGACTCCG	557	194601	194660	Rv0165c	Rv0165c	POSSIBLE TRANSCRIPTIONAL REGULATORY PROTEIN (PROBABLY GNTR-FAMILY)	1.278 (1.24 to 1.317)	2,074 (2,003 to 2,129)	2,651 (2,576 to 2,787)	2.99e-05	1.353 (1.312 to 1.409)	1,953 (1,906 to 2,051)	2,644 (2,546 to 2,765)	4.06e-07
CGCAAGGGATGCGCAAGTGAAAGGAAGGGAAGGAAGGGATAGTTGACCGCGCAACTGGCC	558	194951	195010	BT Rv0165c& Rv0166	BT-Rv0165c&fadD5	Rv0165c<TN>Rv0166 : BT-Rv0165c&fadD5	0.558 (0.516 to 0.614)	4,797 (4,409 to 5,223)	2,682 (2,372 to 3,098)	1e-05	0.471 (0.443 to 0.505)	4,149 (3,748 to 4,457)	1,954 (1,805 to 2,017)	7.82e-06
CGTACCACTGAATTTCCGGCTCACCCCAACCGAAATCGCCGTCCTGGTCGAAGACTGTGT	559	195301	195360	Rv0166	fadD5	PROBABLE FATTY-ACID-CoA LIGASE FADD5 (FATTY-ACID-CoA SYNTHETASE) (FATTY-ACID-CoA SYNTHASE)	0.615 (0.584 to 0.646)	4,379 (4,269 to 4,505)	2,695 (2,574 to 2,856)	3.61e-06	0.629 (0.604 to 0.669)	3,920 (3,761 to 4,093)	2,464 (2,335 to 2,563)	1.18e-05
GCGCCAATATCAACAGCGACGTCGGTTTCGTCGGCGTCCCGCTGTTCCATATCGCCGGAA	560	195651	195710	Rv0166	fadD5	PROBABLE FATTY-ACID-CoA LIGASE FADD5 (FATTY-ACID-CoA SYNTHETASE) (FATTY-ACID-CoA SYNTHASE)	0.973 (0.935 to 1.016)	708.3 (683.3 to 721.8)	689.5 (662.2 to 726.9)	0.443	1.035 (1.001 to 1.095)	715.4 (699.4 to 729.3)	740.4 (718.2 to 785.6)	0.282
ATGTCACCGGTCACCTGCATGCTGCTCGGCGAAGATGCGATCGCTAAGCGCGGATCGGTC	561	196001	196060	Rv0166	fadD5	PROBABLE FATTY-ACID-CoA LIGASE FADD5 (FATTY-ACID-CoA SYNTHETASE) (FATTY-ACID-CoA SYNTHASE)	1.883 (1.818 to 1.938)	762.9 (743.5 to 779.7)	1,436 (1,400 to 1,477)	4.36e-10	2.033 (1.94 to 2.079)	734.8 (721.4 to 757.5)	1,494 (1,400 to 1,548)	1.6e-08
TCCCGACATCGCCGAAGTCGCGGTCATCGGCCGGGCCGACGAGAAGTGGGGAGAGGTGCC	562	196351	196410	Rv0166	fadD5	PROBABLE FATTY-ACID-CoA LIGASE FADD5 (FATTY-ACID-CoA SYNTHETASE) (FATTY-ACID-CoA SYNTHASE)	0.916 (0.868 to 0.965)	613.9 (591 to 662.6)	562.5 (528.3 to 601.3)	0.0369	0.994 (0.889 to 1.087)	621.2 (578.4 to 666.6)	617.2 (553.4 to 677)	0.888
ACACTCCTGGCTGGCCATCGGGTAGATTCCTGTGGTCTCCGTTACTCCCTGTGAGTAACG	563	196701	196760	BT Rv0166& Rv0167	BT-fadD5&yrbE1A	TN>Rv0167 : BT-fadD5&yrbE1A	0.644 (0.604 to 0.703)	2,467 (2,384 to 2,555)	1,591 (1,488 to 1,793)	7e-06	0.711 (0.679 to 0.742)	2,259 (2,178 to 2,377)	1,607 (1,530 to 1,671)	3.61e-05
TCTCGATACCGCTGACGGTGCTGTTGATCTTCACGCTCAATATTCTGCTGGCCCAGTTCG	564	197051	197110	Rv0167	yrbE1A	CONSERVED HYPOTHETICAL INTEGRAL MEMBRANE PROTEIN YRBE1A	0.951 (0.877 to 0.993)	2,386 (2,262 to 2,526)	2,272 (2,053 to 2,392)	0.192	1.29 (1.211 to 1.329)	2,096 (2,065 to 2,130)	2,705 (2,518 to 2,776)	6.7e-05
AACGTTTCGGGCGGCGCCTACCTTGCCACGCTGACCTTGATCACCGGCCTGCCCGAGGTG	565	197401	197460	Rv0167	yrbE1A	CONSERVED HYPOTHETICAL INTEGRAL MEMBRANE PROTEIN YRBE1A	1.169 (1.124 to 1.212)	2,490 (2,371 to 2,602)	2,909 (2,766 to 3,072)	0.00116	1.398 (1.31 to 1.487)	2,170 (2,043 to 2,256)	3,032 (2,815 to 3,197)	2.81e-05
AGGCCGGCCAGCTCACCTGGTTCGCTTTGACCAGCATCGGGCAGATCGCGCACGCGCTGC	566	197751	197810	Rv0168	yrbE1B	CONSERVED HYPOTHETICAL INTEGRAL MEMBRANE PROTEIN YRBE1B	1.651 (1.536 to 1.79)	1,852 (1,639 to 1,996)	3,057 (2,750 to 3,308)	2.18e-05	2.711 (2.478 to 2.912)	1,614 (1,508 to 1,695)	4,376 (3,968 to 4,722)	3.32e-07
AGCGAGGAGATCGATGCCCTGGAAGTGATGGGCATCAAGTCGATCTCGTTTCTGGCCTCC	567	198101	198160	Rv0168	yrbE1B	CONSERVED HYPOTHETICAL INTEGRAL MEMBRANE PROTEIN YRBE1B	9.823 (9.504 to 10.18)	348.4 (340.2 to 358.6)	3,423 (3,310 to 3,530)	1.11e-15	20.98 (19.91 to 22.35)	291.6 (280.6 to 307.5)	6,117 (5,840 to 6,574)	8.6e-12
GGTCTCGGTGCAGGTCGTTGTCCTGTTTGCAGCGTTGGCGCTCTACGGTGTCGACCCGAA	568	198451	198510	Rv0168	yrbE1B	CONSERVED HYPOTHETICAL INTEGRAL MEMBRANE PROTEIN YRBE1B	1.757 (1.705 to 1.799)	1,799 (1,750 to 1,894)	3,161 (3,126 to 3,212)	5.94e-11	6.449 (6.235 to 6.611)	1,973 (1,864 to 2,035)	12,721 (12,589 to 13,047)	1.51e-14
TTCATCTTGGATGTGGATCCGCGTTACATCCACCTGATTCCGGCAAATGTGAACGCCGAC	569	198801	198860	Rv0169	mce1A	MCE-FAMILY PROTEIN MCE1A	4.482 (4.388 to 4.541)	2,572 (2,477 to 2,662)	11,526 (11,186 to 11,791)	7.54e-12	8.816 (8.176 to 9.678)	2,016 (1,788 to 2,262)	17,723 (16,861 to 18,297)	6.4e-09
GTCGCGCCACGACATTCAGCAATTGGCGGCTCTGGGCGACGTCTACGCCGACGCGGCGCC	570	199151	199210	Rv0169	mce1A	MCE-FAMILY PROTEIN MCE1A	1.795 (1.747 to 1.862)	1,275 (1,252 to 1,308)	2,289 (2,214 to 2,383)	4.06e-10	2.939 (2.886 to 3.03)	1,185 (1,163 to 1,213)	3,482 (3,389 to 3,643)	4.6e-15
CGAACTCAGAGATCCTATCCGGGATAGGTATCTCCTTGTTGTCTCCCCTGGCGTTAGCCA	571	199501	199560	Rv0169	mce1A	MCE-FAMILY PROTEIN MCE1A	9.003 (8.525 to 9.32)	673 (635.5 to 712.1)	6,067 (5,546 to 6,423)	2.25e-13	17.86 (16.82 to 18.45)	643.1 (600.6 to 692.2)	11,489 (10,872 to 11,852)	1.31e-12
GAGTACGTCTGGGGCCGTCAGGTAGGGGATAACACGATCAACCCATGAAAATCACTGGAA	572	199851	199910	Rv0169	mce1A	MCE-FAMILY PROTEIN MCE1A	1.626 (1.579 to 1.675)	2,389 (2,287 to 2,442)	3,885 (3,790 to 3,966)	1.06e-08	4.041 (3.866 to 4.238)	1,655 (1,529 to 1,725)	6,688 (6,139 to 6,933)	4.32e-10
ATCGGTAACCGGTACGTGGAGCTCAAACGGGGTGAGGGCAAGGGGGCCAACGATCTGCTG	573	200201	200260	Rv0170	mce1B	MCE-FAMILY PROTEIN MCE1B	0.918 (0.868 to 0.979)	3,766 (3,544 to 4,092)	3,459 (3,156 to 3,699)	0.0561	1.193 (1.135 to 1.246)	1,880 (1,781 to 1,956)	2,242 (2,127 to 2,313)	0.000671
CGAGACGGTCAATAACTTGGAGAATCTGATCACTGGGCTGAGGAACCACTCCGACCAGTT	574	200551	200610	Rv0170	mce1B	MCE-FAMILY PROTEIN MCE1B	0.717 (0.691 to 0.744)	5,612 (5,212 to 5,905)	4,027 (3,795 to 4,333)	1.85e-05	0.852 (0.806 to 0.869)	4,778 (4,616 to 5,194)	4,068 (3,959 to 4,240)	0.00141
TTAGCCAGCCGACGGGTAGGTGCACGCCGCAATGAGAACGCTGGAACCACCCAACCGAAT	575	200901	200960	Rv0170	mce1B	MCE-FAMILY PROTEIN MCE1B	1.207 (1.174 to 1.264)	4,807 (4,717 to 4,962)	5,801 (5,609 to 6,105)	4.71e-05	2.385 (2.337 to 2.459)	4,919 (4,846 to 5,104)	11,729 (11,497 to 11,957)	6.65e-14
TGCTCGAGATCGAGCCGCGCGGCGCCCAAGCGTTGCCGCCCGGGGGCGTTTTGCCGGTTG	576	201251	201310	Rv0171	mce1C	MCE-FAMILY PROTEIN MCE1C	1.226 (1.13 to 1.268)	453 (429.1 to 463.6)	555.8 (503.4 to 586.2)	0.000267	2.39 (2.136 to 2.627)	459.9 (435.4 to 512.4)	1,099 (1,019 to 1,253)	3.69e-07
CTGATCGCCGCGTTCAACGAGCGCGGCCGCGCGGTCGACGCCCTGCTGGGGAACATCTCC	577	201601	201660	Rv0171	mce1C	MCE-FAMILY PROTEIN MCE1C	0.522 (0.491 to 0.571)	1,416 (1,339 to 1,484)	739.7 (715.1 to 772.2)	1.41e-06	0.537 (0.512 to 0.565)	1,270 (1,220 to 1,360)	682.6 (654.8 to 735.3)	7.29e-06
GCTGCCGGCATACCGGTGGCCCGACCCCAATGGCACCCGGTTCCCCAACGGTGCGCCGCC	578	201951	202010	Rv0171	mce1C	MCE-FAMILY PROTEIN MCE1C	2.258 (2.119 to 2.394)	1,534 (1,452 to 1,623)	3,464 (3,274 to 3,629)	8.96e-08	3.591 (3.402 to 3.891)	1,440 (1,354 to 1,520)	5,172 (4,836 to 5,750)	1.46e-08
CACAGGAGGCTCCCCCCGGGGCACGCACGCTGCCCCTCGGGCCGGCGCCTGGTCCGGCTC	579	202301	202360	Rv0171	mce1C	MCE-FAMILY PROTEIN MCE1C	10.32 (9.782 to 10.9)	671.2 (622.2 to 706.8)	6,930 (6,391 to 7,509)	2.93e-11	13.02 (12.49 to 13.53)	821.3 (764 to 880)	10,696 (10,044 to 11,582)	3.04e-12
TGTATGTCGGAGACAAGGTCCAGATTATGGGCCTCCCGGTCGGTTCGATCGACAAGATCG	580	202651	202710	Rv0172	mce1D	MCE-FAMILY PROTEIN MCE1D	15.26 (14.29 to 16.26)	773.9 (769.4 to 785.5)	11,818 (11,028 to 12,639)	9.91e-17	17.54 (16.88 to 18.38)	698.2 (675.4 to 726.1)	12,249 (11,720 to 13,002)	7.2e-13
GCATTCGCCGACGGGCTGGCCGGCAAGGGTAAGCAAATCAACACCACGCTGAACAGCCTG	581	203001	203060	Rv0172	mce1D	MCE-FAMILY PROTEIN MCE1D	6.601 (6.413 to 6.729)	873 (824.6 to 913.5)	5,762 (5,631 to 5,970)	1.54e-12	4.702 (4.574 to 4.85)	694.7 (656.7 to 750.4)	3,266 (3,154 to 3,414)	3.13e-11
GCCCGATCCGTTGGATGGGTTGGAGACCGTCCTGCACATCTTCCCGACGCTGGCGGCGAA	582	203351	203410	Rv0172	mce1D	MCE-FAMILY PROTEIN MCE1D	1.397 (1.329 to 1.488)	1,841 (1,760 to 1,926)	2,571 (2,408 to 2,741)	1.79e-05	3.329 (3.252 to 3.586)	1,547 (1,510 to 1,622)	5,153 (5,002 to 5,615)	1.11e-09
CGGTGCCCGGCATCTGGGTGCCGGATACGCCGTTGTCACACCGCAACACGCAGCCCGGTT	583	203701	203760	Rv0172	mce1D	MCE-FAMILY PROTEIN MCE1D	1.218 (1.183 to 1.287)	420.3 (411 to 432.2)	512.3 (487.7 to 544.4)	3.24e-05	1.578 (1.525 to 1.685)	393.7 (383.7 to 408.4)	621.4 (595.8 to 658.2)	1.23e-06
GCAGGAGGGGGTCAATGATGAGCGTGCTGGCGCGGATGCGGGTGATGCGCCACCGAGCCT	584	204051	204110	Rv0172	mce1D	MCE-FAMILY PROTEIN MCE1D	1.528 (1.458 to 1.587)	1,242 (1,106 to 1,295)	1,898 (1,693 to 2,009)	1.34e-06	1.664 (1.591 to 1.724)	1,124 (1,082 to 1,158)	1,870 (1,781 to 1,930)	3.11e-07
ACCAGCCTGCTGGGTTCGCAGCACGTCGAGCTGGCCGCGCCGCCAGATCCGTCGCCGGTG	585	204401	204460	Rv0173	lprK	POSSIBLE MCE-FAMILY LIPOPROTEIN LPRK (MCE-FAMILY LIPOPROTEIN MCE1E)	1.344 (1.289 to 1.389)	870.4 (818.4 to 903.2)	1,170 (1,106 to 1,220)	1.54e-05	1.573 (1.508 to 1.642)	838.1 (787.6 to 871.6)	1,319 (1,244 to 1,363)	8.91e-07
CCTCAATCGGGTGCTCACCGACCTACCGCCATTGATCAAGCACTTTGCGGATAAGCAGGA	586	204751	204810	Rv0173	lprK	POSSIBLE MCE-FAMILY LIPOPROTEIN LPRK (MCE-FAMILY LIPOPROTEIN MCE1E)	1.017 (0.972 to 1.044)	3,156 (3,026 to 3,301)	3,209 (3,088 to 3,350)	0.593	1.605 (1.516 to 1.684)	2,573 (2,482 to 2,673)	4,131 (3,831 to 4,367)	2.28e-06
TCTCCGGTGCGTTGCGCGCCCTCGAGCAGTCTTTTGGCCGCGATCCCGAGACAATGATTC	587	205101	205160	Rv0173	lprK	POSSIBLE MCE-FAMILY LIPOPROTEIN LPRK (MCE-FAMILY LIPOPROTEIN MCE1E)	1.029 (0.992 to 1.051)	3,068 (2,971 to 3,129)	3,157 (3,009 to 3,234)	0.356	2.781 (2.664 to 2.96)	2,888 (2,787 to 2,994)	8,030 (7,522 to 8,337)	5.14e-09
CCGACCAGGGCGCACGAGTGACGATGAGCATCGCCAGCAACTACAAAATCCCCGTCGATG	588	205451	205510	Rv0174	mce1F	MCE-FAMILY PROTEIN MCE1F	0.97 (0.909 to 1.037)	1,464 (1,384 to 1,540)	1,422 (1,307 to 1,555)	0.397	2.305 (2.143 to 2.502)	1,186 (1,116 to 1,243)	2,735 (2,553 to 2,937)	4.83e-08
ATTGGCGACGTCAACGACATCATCGAGAACTCCGGGCCGATTTTGGACAGCCAGGTCAAC	589	205801	205860	Rv0174	mce1F	MCE-FAMILY PROTEIN MCE1F	0.642 (0.634 to 0.657)	3,012 (2,883 to 3,132)	1,934 (1,864 to 2,026)	5.21e-06	0.645 (0.633 to 0.669)	2,557 (2,455 to 2,640)	1,649 (1,612 to 1,705)	7.74e-06
CCAGCTGCCGCTCGCGCCGGCGATCAACTATCCGCCGCCGTGCTTGACGGGTTTTCTTCC	590	206151	206210	Rv0174	mce1F	MCE-FAMILY PROTEIN MCE1F	2.194 (2.027 to 2.418)	1,235 (1,184 to 1,289)	2,710 (2,510 to 2,997)	1.66e-06	3.247 (2.966 to 3.568)	1,248 (1,197 to 1,289)	4,051 (3,688 to 4,436)	7.79e-08
CCTCGATCAACACCGGTTTGAATCCGGCGCCCGCCGATCAGGTGCAAGGAACGCCCCCGC	591	206501	206560	Rv0174	mce1F	MCE-FAMILY PROTEIN MCE1F	1.11 (1.062 to 1.166)	1,197 (1,152 to 1,236)	1,329 (1,259 to 1,390)	0.0105	1.424 (1.332 to 1.548)	1,076 (1,036 to 1,113)	1,533 (1,447 to 1,641)	3.18e-05
CCGACCAGACTGGCCCGCAGGTGAAGGCGGCGGATTCGGCGGAATCTGACGCCGGAGAGC	592	206851	206910	Rv0175	Rv0175	PROBABLE CONSERVED MCE ASSOCIATED MEMBRANE PROTEIN	0.814 (0.8 to 0.829)	633.1 (623.6 to 650.1)	515.6 (503.4 to 531.3)	0.000284	0.826 (0.799 to 0.849)	614.1 (587 to 628.6)	507.1 (492.4 to 523.9)	0.000487
GCCCAGGCGTCGTTGTACACCAGCATGCTCGTCGAGGCGTATCAAGCGGCCAGCGTCCAC	593	207201	207260	Rv0175	Rv0175	PROBABLE CONSERVED MCE ASSOCIATED MEMBRANE PROTEIN	3.9 (3.776 to 4.035)	3,363 (3,306 to 3,519)	13,116 (12,790 to 13,490)	2.49e-11	7.7 (7.507 to 7.861)	3,460 (3,195 to 3,691)	26,632 (25,367 to 27,462)	1.04e-17
GTGCTGCCCGGGCTCGCCGTGGCGGCGACCATGGCGTTGACGGCTTTAACGGTGCCGCCG	594	207551	207610	Rv0176	Rv0176	PROBABLE CONSERVED MCE ASSOCIATED TRANSMEMBRANE PROTEIN	1.121 (1.095 to 1.184)	578.3 (547.4 to 609.7)	648.3 (626.8 to 685)	0.00305	2.181 (1.991 to 2.372)	602 (565.5 to 658.7)	1,313 (1,219 to 1,453)	1.32e-06
TGTCGAACCGGTGCAGCGGCCCGCGGTGATACGGCGACTGACGGCGGCGGTGGCATTGGC	595	207901	207960	Rv0176	Rv0176	PROBABLE CONSERVED MCE ASSOCIATED TRANSMEMBRANE PROTEIN	1.118 (1.021 to 1.2)	1,042 (935.6 to 1,158)	1,166 (1,039 to 1,288)	0.0294	2.426 (2.279 to 2.598)	974.6 (898.9 to 1,049)	2,365 (2,213 to 2,491)	8.99e-08
CAGCTCAGGCGACCATGCTGTTGTTCATGCAGGGTGAACGCGGTACACCACCCAATCAGC	596	208251	208310	Rv0176	Rv0176	PROBABLE CONSERVED MCE ASSOCIATED TRANSMEMBRANE PROTEIN	3.196 (3.1 to 3.324)	1,334 (1,306 to 1,354)	4,264 (4,180 to 4,362)	1.58e-14	7.824 (7.634 to 7.995)	941.1 (927.7 to 953.5)	7,364 (7,264 to 7,496)	6.34e-19
AGGATATCGTGATGCTCAGTGATGTCCGATCTTTCATGACCATGTTCACGTCACCGGATC	597	208601	208660	Rv0177	Rv0177	PROBABLE CONSERVED MCE ASSOCIATED PROTEIN	0.717 (0.681 to 0.771)	1,916 (1,843 to 1,998)	1,376 (1,284 to 1,529)	4.15e-05	1.163 (1.135 to 1.185)	1,603 (1,564 to 1,663)	1,864 (1,817 to 1,915)	0.000376
AGTCTGCTTCCGGTGATCTGACCCAAAAGTCCGTTGCCAACGGAGAGTCCACCGACACGG	598	208951	209010	Rv0178	Rv0178	PROBABLE CONSERVED MCE ASSOCIATED MEMBRANE PROTEIN	1.164 (1.125 to 1.208)	2,441 (2,353 to 2,564)	2,842 (2,748 to 3,017)	0.000271	1.446 (1.36 to 1.497)	1,677 (1,641 to 1,719)	2,424 (2,306 to 2,499)	4.27e-06
GCCAATGCGATCACGACGTTGTGGACCTACACGCCGGAGAACATGGACACCCTGGCCGAT	599	209301	209360	Rv0178	Rv0178	PROBABLE CONSERVED MCE ASSOCIATED MEMBRANE PROTEIN	2.03 (1.957 to 2.137)	2,422 (2,334 to 2,523)	4,918 (4,779 to 5,197)	2.97e-08	3.301 (3.129 to 3.492)	2,211 (2,129 to 2,389)	7,301 (7,026 to 7,724)	1.3e-09
GGATTTGACGCCGCAGGTGTAGCGGGACCGAGCCCGCCGGCGCTGCGAAGCCTTAGTTGA	600	209651	209710	Rv0178	Rv0178	PROBABLE CONSERVED MCE ASSOCIATED MEMBRANE PROTEIN	0.549 (0.537 to 0.572)	2,089 (1,982 to 2,175)	1,147 (1,089 to 1,232)	2.79e-06	0.347 (0.338 to 0.363)	2,035 (1,906 to 2,125)	706.3 (668.6 to 749.1)	1.82e-05
AGCTGGCCGGTATTGCCGGGGGATAACAGCCCGATTCCGGCCACGGCGACGAACCGTGCA	601	210001	210060	Rv0179c	lprO	POSSIBLE LIPOPROTEIN LPRO	0.625 (0.589 to 0.675)	1,729 (1,619 to 1,816)	1,081 (998.4 to 1,182)	8.02e-05	0.457 (0.435 to 0.5)	1,704 (1,644 to 1,776)	779 (729.8 to 838.4)	1.7e-05
GGCGTTGACCGCAATGGTGGGTCGCCCCATACGCTGCCACGCCTTAAGCGGCGGGTAGAT	602	210351	210410	Rv0179c	lprO	POSSIBLE LIPOPROTEIN LPRO	0.706 (0.679 to 0.739)	2,121 (1,997 to 2,209)	1,497 (1,388 to 1,568)	5.82e-05	0.514 (0.445 to 0.552)	2,014 (1,936 to 2,088)	1,036 (896 to 1,104)	4.72e-05
CGGTGGTGCAGGCGAGGGCGGCGCACACCGCCAACGCGGCGTAGCAAGCCGTCAATCGGC	603	210701	210760	Rv0179c	lprO	POSSIBLE LIPOPROTEIN LPRO	0.718 (0.704 to 0.729)	1,154 (1,115 to 1,210)	828.3 (797.6 to 869.1)	1.69e-05	0.622 (0.583 to 0.655)	1,065 (967.9 to 1,098)	661.9 (589.3 to 693)	2.12e-05
CAGCCCGATCGACGTCATGGTCAGGGCCTGGGACAGGCCGGCGTCGGCGTTTCCGTTCAG	604	211051	211110	Rv0180c	Rv0180c	PROBABLE CONSERVED TRANSMEMBRANE PROTEIN	0.582 (0.556 to 0.606)	2,222 (2,196 to 2,260)	1,293 (1,237 to 1,347)	6.7e-06	0.449 (0.432 to 0.477)	1,986 (1,944 to 2,057)	891.4 (851 to 930.2)	6.27e-06
AGGTGAGCAACGCCAGCACCACCATCACCGCCCACTTGACCAACAGCGTACGGAAGCGAG	605	211401	211460	Rv0180c	Rv0180c	PROBABLE CONSERVED TRANSMEMBRANE PROTEIN	0.927 (0.878 to 0.956)	3,895 (3,801 to 4,067)	3,611 (3,489 to 3,727)	0.0497	1.021 (0.961 to 1.132)	3,476 (3,302 to 3,598)	3,549 (3,291 to 4,006)	0.605
CCGTTGACCACCGTCAGTGCCCGGGTCAGCGTCTGGCCGGCGATGCTAGCTGCCAGCGTG	606	211751	211810	Rv0180c	Rv0180c	PROBABLE CONSERVED TRANSMEMBRANE PROTEIN	1.295 (1.27 to 1.312)	501.3 (478.3 to 514.6)	648.9 (636.3 to 661.5)	9.88e-07	1.489 (1.447 to 1.541)	519.6 (506.1 to 543.6)	773.4 (748.9 to 791)	3.13e-08
GTTTAGGATGCCGCCCAGATAGAGCGCGGCCAGCGCCGACATCAGGGCCAACGTGGTGGC	607	212101	212160	Rv0180c	Rv0180c	PROBABLE CONSERVED TRANSMEMBRANE PROTEIN	0.836 (0.801 to 0.86)	1,119 (1,066 to 1,157)	936 (885.3 to 966.8)	0.00133	1.045 (1.003 to 1.094)	1,051 (1,018 to 1,108)	1,098 (1,069 to 1,154)	0.184
GGGTGCGCAGGGCAGGCTGACCGTAGCGCCGGGCCGCAGCCGCGCGCCGTGCAACGAGGC	608	212451	212510	Rv0181c	Rv0181c	CONSERVED HYPOTHETICAL PROTEIN	0.901 (0.875 to 0.938)	279.9 (264 to 292.6)	252.2 (241.6 to 259)	0.0132	0.732 (0.692 to 0.793)	296.5 (281 to 308.5)	217 (205 to 233.5)	0.000379
CCCAGGTCACGATTTCCATGTCACGGTGTGGATGGGGATCAAAACCCGAAGCCGGTTCCA	609	212801	212860	Rv0181c	Rv0181c	CONSERVED HYPOTHETICAL PROTEIN	0.735 (0.676 to 0.789)	7,033 (6,170 to 7,738)	5,168 (4,682 to 5,694)	0.000599	0.54 (0.502 to 0.567)	6,207 (5,747 to 6,628)	3,355 (3,123 to 3,526)	1.47e-05
GGCACGCATGTACATGGCCGCGGCGGGCTGGCCGTTGGCGATCAACGAAATCAGGCGCAT	610	213151	213210	Rv0183	sigG	PROBABLE ALTERNATIVE RNA POLYMERASE SIGMA FACTOR SIGG (RNA POLYMERASE ECF TYPE SIGMA FACTOR)	0.501 (0.481 to 0.515)	1,431 (1,396 to 1,472)	718 (675.4 to 741.6)	2.07e-06	0.481 (0.468 to 0.503)	1,354 (1,320 to 1,402)	651.1 (628.9 to 682.4)	4.46e-06
TCGCGTCGGCCACCTCGGCCGATTTCCACTGCAGCACGTCGCGCAGCAGCAGTACGGCTC	611	213501	213560	Rv0183	sigG	PROBABLE ALTERNATIVE RNA POLYMERASE SIGMA FACTOR SIGG (RNA POLYMERASE ECF TYPE SIGMA FACTOR)	0.676 (0.636 to 0.713)	1,410 (1,372 to 1,437)	953.3 (898.5 to 1,007)	0.000162	0.576 (0.54 to 0.62)	1,382 (1,374 to 1,396)	796 (748.1 to 857)	5.24e-05
GCCTTCCAGGCCCGCAGCAGCGTCTCCTGAACAAGGTCTTCCGCGTCGTGCAGCGAGCCA	612	213851	213910	Rv0183	sigG	PROBABLE ALTERNATIVE RNA POLYMERASE SIGMA FACTOR SIGG (RNA POLYMERASE ECF TYPE SIGMA FACTOR)	0.993 (0.943 to 1.041)	4,403 (4,221 to 4,551)	4,374 (4,197 to 4,549)	0.839	0.811 (0.78 to 0.831)	3,904 (3,735 to 4,043)	3,166 (3,034 to 3,260)	0.000441
TCTGGGCGAGCATGCCCGCCGCTACGACCATGTCGCGCAGCGGCTCGGCGCGGCCGGCCT	613	214201	214260	Rv0182c	Rv0183	POSSIBLE LYSOPHOSPHOLIPASE	1.394 (1.322 to 1.425)	130.1 (127 to 135.2)	181.4 (169.8 to 187.3)	1.21e-07	0.825 (0.791 to 0.853)	133.2 (127 to 138.2)	109.8 (104.7 to 113.7)	0.000557
GCGTCGTGGTGCCCGGCCTGCCGGTGCAGGAACTGGATTTTACTGCCATCTCTCGCGACC	614	214551	214610	Rv0182c	Rv0183	POSSIBLE LYSOPHOSPHOLIPASE	1.13 (1.067 to 1.202)	2,359 (2,226 to 2,466)	2,666 (2,511 to 2,785)	0.00538	0.979 (0.926 to 1.028)	2,177 (2,088 to 2,338)	2,132 (1,992 to 2,236)	0.563
GTCGCCTGGCTCACCGAGCGGTTGTAGGCCGAGCCGACCTGTCGCAGCCCTCCACTAGTT	615	214901	214960	Rv0182c	Rv0183	POSSIBLE LYSOPHOSPHOLIPASE	1.208 (1.185 to 1.247)	2,302 (2,205 to 2,365)	2,781 (2,697 to 2,880)	3.79e-05	1.165 (1.122 to 1.215)	2,177 (2,069 to 2,266)	2,536 (2,383 to 2,649)	0.00147
GTGGCATCGAATTCGACGTTCGTGTACGCCTACGGGTTCGCCGAGGACATCGACACCAGC	616	215251	215310	Rv0184	Rv0184	CONSERVED HYPOTHETICAL PROTEIN	0.713 (0.701 to 0.735)	4,479 (4,371 to 4,555)	3,196 (3,076 to 3,330)	1.6e-05	0.683 (0.66 to 0.71)	4,056 (3,905 to 4,241)	2,771 (2,696 to 2,813)	1.03e-05
CCGGGCCACCGCGGGATACTCGTCGGCGGCACGGCGCGCCGGTGATCGAGCGGGACGGCA	617	215601	215660	Rv0184	Rv0184	CONSERVED HYPOTHETICAL PROTEIN	0.873 (0.83 to 0.908)	321.3 (301.2 to 346)	280.4 (264.9 to 295)	0.00447	0.721 (0.688 to 0.759)	346.3 (326.8 to 372)	249.7 (228 to 264.8)	9.62e-05
GCCGGTGCGCGTGCGGGCGCGCCGGGCGGCCACCGCGGCGCACTATGAAAACCATGGCGG	618	215951	216010	Rv0185	Rv0185	CONSERVED HYPOTHETICAL PROTEIN	0.846 (0.79 to 0.88)	163.8 (151.4 to 175)	138.8 (121.5 to 148.4)	0.00161	0.922 (0.861 to 0.968)	182.3 (170.1 to 194.5)	168.4 (149.5 to 181.4)	0.0619
CGGCCTGACCGGGGCCAGCGATCTGTGGCCGGTGCGCGATGAACGCATCCCACAGGGCGT	619	216301	216360	Rv0186	bglS	PROBABLE BETA-GLUCOSIDASE BGLS (GENTIOBIASE) (CELLOBIASE) (BETA-D-GLUCOSIDE GLUCOHYDROLASE)	0.975 (0.954 to 0.997)	652.1 (633.3 to 671.5)	636.2 (615.4 to 658.2)	0.437	1.174 (1.153 to 1.194)	617.3 (598.5 to 633.9)	724.3 (713.1 to 736.9)	0.000125
AGGACCCGTTGTTGAGTGCCACGATGGCCGCGGAGTCGATCATCGGGATTCAGCAGCAGG	620	216651	216710	Rv0186	bglS	PROBABLE BETA-GLUCOSIDASE BGLS (GENTIOBIASE) (CELLOBIASE) (BETA-D-GLUCOSIDE GLUCOHYDROLASE)	1.445 (1.335 to 1.559)	395.4 (376.6 to 418.5)	571.4 (528.5 to 619.7)	3.56e-05	2.524 (2.365 to 2.646)	390.2 (382.6 to 403.2)	984.9 (913.6 to 1,036)	3.33e-08
GCCGGCCTGGACCAAGAGTGCGGTGCGCAGATCGATGCAGTGCTGTGGCAGTCGGAAGCA	621	217001	217060	Rv0186	bglS	PROBABLE BETA-GLUCOSIDASE BGLS (GENTIOBIASE) (CELLOBIASE) (BETA-D-GLUCOSIDE GLUCOHYDROLASE)	0.823 (0.768 to 0.873)	1,215 (1,140 to 1,270)	999.3 (934.3 to 1,050)	0.00124	0.892 (0.861 to 0.955)	1,137 (1,090 to 1,166)	1,014 (979.2 to 1,077)	0.0138
GAGCGCCGTCACCCCGCCGGGGGGCTATGCGGGCGTGATACCGATCGGTGGGTCTGGCTT	622	217351	217410	Rv0186	bglS	PROBABLE BETA-GLUCOSIDASE BGLS (GENTIOBIASE) (CELLOBIASE) (BETA-D-GLUCOSIDE GLUCOHYDROLASE)	0.774 (0.754 to 0.811)	635.6 (602.5 to 665.4)	492.1 (459.1 to 522.4)	0.000155	0.712 (0.659 to 0.771)	641 (606.8 to 676.8)	456.3 (417 to 487.7)	0.000322
TGCCCTGGCGCGACTCGGTGAACGCCATCATGCAGGCCTGGTATCCGGGCCAGGCGGGTG	623	217701	217760	Rv0186	bglS	PROBABLE BETA-GLUCOSIDASE BGLS (GENTIOBIASE) (CELLOBIASE) (BETA-D-GLUCOSIDE GLUCOHYDROLASE)	0.764 (0.738 to 0.778)	1,695 (1,615 to 1,768)	1,295 (1,251 to 1,359)	8.39e-05	0.756 (0.735 to 0.776)	1,630 (1,556 to 1,681)	1,232 (1,175 to 1,285)	8.37e-05
AGCGTTACCAACACGGGCGACCGCAGCGGGGCGGATGTCCCGCAGCTGTATATGATCGCA	624	218051	218110	Rv0186	bglS	PROBABLE BETA-GLUCOSIDASE BGLS (GENTIOBIASE) (CELLOBIASE) (BETA-D-GLUCOSIDE GLUCOHYDROLASE)	1.745 (1.685 to 1.806)	461.1 (422.7 to 479.7)	804.4 (743.5 to 849.4)	2.3e-07	0.866 (0.837 to 0.899)	467.1 (464.7 to 470.9)	404.3 (391.8 to 420)	0.00314
GGGCCAATTCGTCGCCGCAGGTGCAGCGGTAGGCGTCACCGGCGCCAGCACAGTGGCATG	625	218401	218460	BT Rv0186& Rv0187	BT-bglS&Rv0187	TN>Rv0187 : BT-bglS&Rv0187	1.004 (0.966 to 1.049)	532 (504.3 to 557.3)	534.1 (505.1 to 560.1)	0.898	1.193 (1.135 to 1.272)	497.5 (483.2 to 509.7)	593.5 (564.9 to 626.7)	0.000584
TGGACAGCACACTGGTCGGCGACGATCCGGCGTTAGCCGCGGCATTGGCGGCCAGCGACG	626	218751	218810	Rv0187	Rv0187	PROBABLE O-METHYLTRANSFERASE	1.982 (1.887 to 2.074)	911.2 (860.2 to 948.7)	1,806 (1,720 to 1,903)	1.74e-07	0.806 (0.777 to 0.836)	869.3 (830.7 to 905.9)	700.3 (676.5 to 732.8)	0.000484
TTCGACCTGGTGTTCATCGACGCCGACAAAGAGAACAACGTCGCATATATTCAGTGGGCG	627	219101	219160	Rv0187	Rv0187	PROBABLE O-METHYLTRANSFERASE	0.668 (0.635 to 0.691)	3,546 (3,441 to 3,690)	2,370 (2,242 to 2,483)	2.08e-05	0.684 (0.657 to 0.734)	3,056 (2,963 to 3,143)	2,091 (1,993 to 2,257)	1.47e-05
CCAAAAGTTTTGCTGCATAACAGAAAGGTTGCAAAATGAGTACAGTCCATTCATCAATTG	628	219451	219510	BT Rv0187& Rv0188	BT-Rv0187&Rv0188	TN>Rv0188 : BT-Rv0187&Rv0188	0.65 (0.606 to 0.692)	3,530 (3,160 to 3,882)	2,298 (2,053 to 2,578)	8.16e-06	0.683 (0.656 to 0.722)	3,080 (2,981 to 3,131)	2,105 (2,038 to 2,234)	4.44e-05
CCAGGGGTCGCGGTGACGGCTGGCATGATGTGGTCGCACATCATCGCAGGTGCGGTGGTA	629	219801	219860	Rv0188	Rv0188	PROBABLE CONSERVED TRANSMEMBRANE PROTEIN	0.729 (0.704 to 0.744)	1,347 (1,310 to 1,394)	982.9 (940.7 to 1,032)	2.97e-05	0.837 (0.822 to 0.857)	1,288 (1,209 to 1,349)	1,079 (1,012 to 1,140)	0.000708
CGTCGAGCCGGATCCGGTCGCCGTTGCGCAGAAGTGCGATCGGTCCGCCGTCGACCGCCT	630	220151	220210	Rv0189c	ilvD	PROBABLE DIHYDROXY-ACID DEHYDRATASE ILVD (DAD)	0.895 (0.849 to 0.933)	85.98 (79.1 to 92.09)	76.87 (74.57 to 79.47)	0.0139	1.059 (1.029 to 1.067)	94.73 (91.23 to 98.98)	100.3 (96.75 to 104.8)	0.0782
TCGGGTGCCAGCGATCCGTGCAGGATGGTGATGCCACCGCTCGGGTGGATCGGGTTTGCC	631	220501	220560	Rv0189c	ilvD	PROBABLE DIHYDROXY-ACID DEHYDRATASE ILVD (DAD)	0.582 (0.572 to 0.593)	868.8 (843.8 to 884)	505.8 (492.5 to 521.7)	3.27e-06	0.656 (0.632 to 0.675)	866.4 (830.8 to 893.4)	568.7 (541 to 588.6)	7.27e-06
GGTCGAGCCGCCGAACGCCATTACCACCGCGATGGCGTTCTCGAACGCCTCCTTGGTGAG	632	220851	220910	Rv0189c	ilvD	PROBABLE DIHYDROXY-ACID DEHYDRATASE ILVD (DAD)	0.706 (0.664 to 0.773)	537.9 (514.3 to 556.7)	380.3 (355.2 to 417.7)	3.18e-05	0.674 (0.641 to 0.742)	540.1 (509.5 to 563.7)	363.8 (350.7 to 392)	1.81e-05
CGCTACCGTCGGAGAGCTTGGCCCGGCCGGGCAAAATAGAGCCCGCGTAGAGGAACACCG	633	221201	221260	Rv0189c	ilvD	PROBABLE DIHYDROXY-ACID DEHYDRATASE ILVD (DAD)	1.03 (0.957 to 1.116)	221.8 (212.5 to 228.4)	229 (211 to 250.6)	0.481	1.24 (1.208 to 1.274)	221.1 (213.8 to 228.7)	274.2 (260.7 to 285.1)	1.24e-05
CACGACGACGCGACCCCGATCTGTGGCTTCGCGAAGTCTTCGTCGTCCATGCCCACCGCC	634	221551	221610	Rv0189c	ilvD	PROBABLE DIHYDROXY-ACID DEHYDRATASE ILVD (DAD)	0.887 (0.851 to 0.93)	999.6 (972.5 to 1,035)	886.5 (851.8 to 933.3)	0.00989	0.794 (0.767 to 0.831)	976.9 (935.9 to 1,031)	775.4 (758.8 to 807)	0.000179
AAGGACAACTACGCCAAGCGGTTGCGTCGCGTCGAGGGGCAAGTGCGCGGCATCGCGCGA	635	221901	221960	Rv0190	Rv0190	CONSERVED HYPOTHETICAL PROTEIN	0.911 (0.866 to 0.955)	661.1 (621.3 to 684.8)	602.1 (563.8 to 629.6)	0.0319	1.159 (1.06 to 1.232)	644.4 (591.3 to 688)	747.4 (660.5 to 801.2)	0.00452
AACCATCGAACTTCGCGGCCGATTCCGCGCAGGACGCGATGACTGCCCCAACCGGAACCT	636	222251	222310	BT Rv0190& Rv0191	BT-Rv0190&Rv0191	TN>Rv0191 : BT-Rv0190&Rv0191	1.624 (1.546 to 1.689)	625.8 (594.3 to 661.4)	1,016 (959.7 to 1,059)	3.46e-08	0.751 (0.711 to 0.785)	681.4 (656.7 to 721.8)	511.6 (481.8 to 531.9)	0.000104
CTGGCGCCCAACTTCGCGGTGCTGGCCGCCGGGCGGGTGCTCTGCGCGGTCACCCATGGC	637	222601	222660	Rv0191	Rv0191	PROBABLE CONSERVED INTEGRAL MEMBRANE PROTEIN	0.859 (0.84 to 0.878)	1,397 (1,368 to 1,442)	1,200 (1,168 to 1,250)	0.00169	0.818 (0.79 to 0.833)	1,366 (1,336 to 1,392)	1,117 (1,080 to 1,138)	0.000371
GGTCAAGGTCAGTGTGCTCACGATGATCGCGGTAACCGGCCATTTCGTGTCCTACACCTA	638	222951	223010	Rv0191	Rv0191	PROBABLE CONSERVED INTEGRAL MEMBRANE PROTEIN	1.153 (1.127 to 1.185)	3,009 (2,912 to 3,045)	3,470 (3,406 to 3,551)	0.000418	0.459 (0.451 to 0.477)	2,786 (2,716 to 2,867)	1,280 (1,241 to 1,352)	3.84e-06
CGGCGGCGATGCGTAGCGGCGGCGACGACCCCGACGGGGCCTCAGGTTTGTATGTGACGG	639	223301	223360	Rv0191	Rv0191	PROBABLE CONSERVED INTEGRAL MEMBRANE PROTEIN	1.495 (1.43 to 1.586)	428.4 (399.8 to 456)	640.6 (598.5 to 682.5)	4.82e-06	1.061 (0.984 to 1.147)	451.9 (416.4 to 497.4)	479.7 (436.9 to 532.7)	0.23
CGCTCTGAACATAGCCGCAGTGGTTGCGGTGCTGATGCTGGGTGCTGGCGTTGCCGTGGC	640	223651	223710	Rv0192A	Rv0192A	CONSERVED SECRETED PROTEIN	1.055 (0.992 to 1.086)	850.4 (816 to 895.6)	897.2 (849.1 to 931)	0.112	1.492 (1.43 to 1.541)	803.8 (772.9 to 844.2)	1,200 (1,156 to 1,247)	1.69e-06
GGTCGGTGTGGCCAAGCCGATCGTCATCAACTTCGCGGTGCCGATCGCCGACCGGGCGAT	641	224001	224060	Rv0192	Rv0192	CONSERVED HYPOTHETICAL PROTEIN	2.252 (2.166 to 2.371)	432.8 (411.8 to 448.7)	974.2 (942.5 to 992)	4.76e-12	2.814 (2.735 to 2.9)	435.1 (423.3 to 445.5)	1,224 (1,197 to 1,243)	3.9e-10
ACTACGTGCTTGAGAAGTTCGCCACCGTGGTCATGGACTCCTCGACGTACGGGGTCCCGG	642	224351	224410	Rv0192	Rv0192	CONSERVED HYPOTHETICAL PROTEIN	1.09 (1.028 to 1.147)	3,534 (3,286 to 3,733)	3,851 (3,556 to 4,128)	0.0521	1.645 (1.551 to 1.728)	3,100 (2,952 to 3,241)	5,101 (4,769 to 5,397)	3.11e-06
TCGCGGCTCCCCTTACTGGAGCTTTACTGAAAGCAGGTCAGCGACAGCATCGTGTAGTGC	643	224701	224760	BT Rv0192& Rv0193c	BT-Rv0192&Rv0193c	Rv0192>TN<Rv0193c : BT-Rv0192&Rv0193c	0.307 (0.291 to 0.329)	7,146 (7,002 to 7,263)	2,199 (2,100 to 2,340)	2.18e-05	0.314 (0.306 to 0.332)	6,392 (6,160 to 6,644)	2,008 (1,944 to 2,062)	2.16e-05
ACGTAGACAGTCGGCCGGGCGGGGCTGCTGAATGTCGGCAAGCCAGCCCAGCAACCGCTC	644	225051	225110	Rv0193c	Rv0193c	HYPOTHETICAL PROTEIN	0.682 (0.649 to 0.7)	916.5 (895.5 to 974.1)	624.8 (583.1 to 649.1)	1.29e-05	0.607 (0.585 to 0.627)	930.3 (910.7 to 957)	564.8 (545.4 to 584.1)	5.87e-06
GCGGGGTTTTCTTCCACTTGAGGAGCAGTTCGGCAATCTCGTCAGCGGCGGCGCACAGGG	645	225401	225460	Rv0193c	Rv0193c	HYPOTHETICAL PROTEIN	0.773 (0.75 to 0.787)	7,313 (7,114 to 7,558)	5,655 (5,499 to 5,758)	6.25e-05	0.786 (0.759 to 0.813)	6,549 (6,250 to 7,032)	5,147 (5,045 to 5,236)	0.00014
TTGCGGATGCTGTCGGGGGTGGTGAAGATCGATGCATTTTCACTCGACCACGGCACCCCG	646	225751	225810	Rv0193c	Rv0193c	HYPOTHETICAL PROTEIN	0.538 (0.513 to 0.556)	3,690 (3,546 to 3,863)	1,985 (1,900 to 2,059)	5.57e-06	0.493 (0.465 to 0.518)	3,307 (3,142 to 3,455)	1,629 (1,530 to 1,687)	6.64e-06
CATTCCGGGGCTTCGCCGCAGGTCTAGGAAGCGGTGAATGAAACTGCGACTGCCCTCCCG	647	226101	226160	Rv0193c	Rv0193c	HYPOTHETICAL PROTEIN	0.829 (0.812 to 0.849)	3,651 (3,581 to 3,781)	3,027 (2,938 to 3,169)	0.000564	0.649 (0.635 to 0.665)	3,317 (3,219 to 3,425)	2,152 (2,087 to 2,245)	6.02e-06
CCAGCGGCAATATGTCATCGGCGGCGAACTTGGTCAGCTGGATTCCGTCGGAATTATCCG	648	226451	226510	Rv0193c	Rv0193c	HYPOTHETICAL PROTEIN	1.192 (1.125 to 1.265)	3,615 (3,451 to 3,793)	4,309 (4,049 to 4,666)	0.00153	0.887 (0.831 to 0.936)	3,170 (3,076 to 3,335)	2,815 (2,597 to 3,001)	0.00908
CCCGAAAGGGAAGACTTGATTTCCCGTTAGTTCAACCACCGGGTGATCGGCGCACTGAAC	649	226801	226860	BT Rv0193c& Rv0194	BT-Rv0193c&Rv0194	Rv0193c<TN>Rv0194 : BT-Rv0193c&Rv0194	0.5 (0.473 to 0.527)	5,127 (4,930 to 5,275)	2,566 (2,412 to 2,683)	8.39e-06	0.446 (0.425 to 0.465)	4,566 (4,245 to 4,799)	2,037 (1,937 to 2,135)	8.98e-06
CTGCGCATGGACGCCTTTCAGGCCCTGTTGCGGTGGGACGGCCGACAACAGGACCGGTGG	650	227151	227210	Rv0194	Rv0194	PROBABLE DRUGS-TRANSPORT TRANSMEMBRANE ATP-BINDING PROTEIN ABC TRANSPORTER	0.439 (0.411 to 0.454)	1,513 (1,465 to 1,589)	664.3 (641.4 to 683)	3.09e-06	0.562 (0.543 to 0.575)	1,406 (1,310 to 1,467)	789.6 (771.1 to 819)	2.47e-06
CAAGGCGTTCGGGCAGGAGGAGCGGGAGACGGTCAAGCTGGTGACGGCATCCCGCGCGCT	651	227501	227560	Rv0194	Rv0194	PROBABLE DRUGS-TRANSPORT TRANSMEMBRANE ATP-BINDING PROTEIN ABC TRANSPORTER	0.913 (0.84 to 0.969)	1,546 (1,420 to 1,696)	1,411 (1,270 to 1,550)	0.0837	0.935 (0.848 to 1.037)	1,427 (1,313 to 1,502)	1,336 (1,183 to 1,502)	0.195
CGCTGTCGCCGGAGGCTCGGTTATCACTGGAGTTCCAGCGGGTGTCCTTCGGATATGTGG	652	227851	227910	Rv0194	Rv0194	PROBABLE DRUGS-TRANSPORT TRANSMEMBRANE ATP-BINDING PROTEIN ABC TRANSPORTER	4.25 (4.044 to 4.411)	895 (876.1 to 936)	3,804 (3,701 to 3,895)	1.92e-15	2.501 (2.379 to 2.609)	788.6 (754.2 to 823.5)	1,972 (1,836 to 2,091)	1.05e-08
ACGGCGGCCCGGGCGGCGCACATCGAGGAGTTCGTCAACACTCTGCCGGACGGGTATCAG	653	228201	228260	Rv0194	Rv0194	PROBABLE DRUGS-TRANSPORT TRANSMEMBRANE ATP-BINDING PROTEIN ABC TRANSPORTER	1.085 (1.052 to 1.13)	1,081 (1,039 to 1,118)	1,172 (1,134 to 1,215)	0.0192	1.31 (1.273 to 1.353)	1,047 (1,003 to 1,090)	1,372 (1,318 to 1,416)	1.22e-06
CTGTCCCCGCTATCGGGAATTGCTGTCGCCCGCGCCGGATCTCGCCGATGACCTGGTTGT	654	228551	228610	Rv0194	Rv0194	PROBABLE DRUGS-TRANSPORT TRANSMEMBRANE ATP-BINDING PROTEIN ABC TRANSPORTER	1.383 (1.352 to 1.406)	2,000 (1,956 to 2,021)	2,767 (2,690 to 2,829)	2.59e-07	1.393 (1.366 to 1.418)	1,849 (1,788 to 1,870)	2,576 (2,499 to 2,636)	8.28e-08
TGGTCATTAGGTGGGTCGTGCAGTGGGGGAGTGCCATGGTCGCCGGATACACCGGTGAGC	655	228901	228960	Rv0194	Rv0194	PROBABLE DRUGS-TRANSPORT TRANSMEMBRANE ATP-BINDING PROTEIN ABC TRANSPORTER	0.917 (0.851 to 0.952)	3,214 (3,083 to 3,423)	2,947 (2,731 to 3,077)	0.0358	1.036 (0.983 to 1.065)	2,770 (2,705 to 2,877)	2,870 (2,747 to 2,976)	0.271
ACCTATCGGCGGGCGCGGCACCGGTTGGGGACGGTAACCGCCACGTTGCGTGAGTACGCG	656	229251	229310	Rv0194	Rv0194	PROBABLE DRUGS-TRANSPORT TRANSMEMBRANE ATP-BINDING PROTEIN ABC TRANSPORTER	0.806 (0.774 to 0.829)	839 (801.2 to 867)	676 (628 to 705.4)	0.000402	0.81 (0.784 to 0.838)	833.7 (804.5 to 852)	674.9 (658.4 to 703.5)	0.000362
CCAGCGTGCGGCGGTGGCGGCCGGGCGGATCCGGTCGCTGCTGAGCACGCGGACACCGTC	657	229601	229660	Rv0194	Rv0194	PROBABLE DRUGS-TRANSPORT TRANSMEMBRANE ATP-BINDING PROTEIN ABC TRANSPORTER	0.745 (0.643 to 0.846)	332.7 (297.3 to 384.3)	247.9 (221.3 to 291.2)	0.0043	0.727 (0.669 to 0.799)	332.6 (308.5 to 365.9)	241.6 (221.1 to 263.5)	0.00098
AGCAGTACGTCTTCGCCGGGACGGTCCGCGATGCCATCGCATACGGACGGCCCGATGCCA	658	229951	230010	Rv0194	Rv0194	PROBABLE DRUGS-TRANSPORT TRANSMEMBRANE ATP-BINDING PROTEIN ABC TRANSPORTER	0.568 (0.557 to 0.581)	692.5 (661.1 to 734.7)	393.4 (378.7 to 419.8)	2.45e-06	0.444 (0.434 to 0.463)	682.1 (660 to 703.6)	303 (298.1 to 311.4)	3.11e-06
GAACACGCCGACCGCATTGTCGTGCTCGAGCACGGCACCGTTGTCGAGGACGGCGCCCAC	659	230301	230360	Rv0194	Rv0194	PROBABLE DRUGS-TRANSPORT TRANSMEMBRANE ATP-BINDING PROTEIN ABC TRANSPORTER	1.636 (1.579 to 1.72)	1,221 (1,187 to 1,274)	1,998 (1,895 to 2,089)	2.29e-09	0.846 (0.838 to 0.866)	1,128 (1,091 to 1,163)	955.1 (933.4 to 989.9)	0.000986
GGTTCTCGGGTCCGGTCAGCGAGGTCCGGAGCGGGGCGGAAATTTCATTGAACAGCCGTA	660	230651	230710	BT Rv0194& Rv0195	BT-Rv0194&Rv0195	TN>Rv0195 : BT-Rv0194&Rv0195	0.911 (0.838 to 0.991)	1,206 (1,125 to 1,274)	1,098 (1,005 to 1,188)	0.0745	0.81 (0.763 to 0.876)	1,141 (1,099 to 1,181)	924.3 (853.1 to 979.5)	0.0019
CGCGCTTGGCAGGCTGGATGCGAAACCTCGGTCCTGCTCGTGCTGGCCACCACGATCACC	661	231001	231060	Rv0195	Rv0195	POSSIBLE TWO COMPONENT TRANSCRIPTIONAL REGULATORY PROTEIN (PROBABLY LUXR-FAMILY)	0.814 (0.783 to 0.848)	2,875 (2,744 to 3,070)	2,341 (2,265 to 2,481)	0.00078	0.751 (0.704 to 0.783)	2,744 (2,589 to 2,949)	2,061 (1,948 to 2,160)	0.00027
TGCCGAGCGTGAGGTGGCGGTGCTGCGTCTGCTAGCGGACGGCTTGAGCACGCACCAAGT	662	231351	231410	Rv0195	Rv0195	POSSIBLE TWO COMPONENT TRANSCRIPTIONAL REGULATORY PROTEIN (PROBABLY LUXR-FAMILY)	0.759 (0.737 to 0.786)	761.8 (706.5 to 836)	578.6 (539.9 to 631.2)	0.000164	0.708 (0.675 to 0.73)	753.8 (709.7 to 805.2)	533.5 (503.2 to 574.8)	4.64e-05
CGGGGAGCCCACGCCACCGCCATCTCGGATGTGCTGCAGCACAGCGGCGCACCGCGGGGG	663	231701	231760	Rv0196	Rv0196	POSSIBLE TRANSCRIPTIONAL REGULATORY PROTEIN	1.119 (1.058 to 1.196)	877.6 (840.3 to 918.4)	982.3 (934.2 to 1,052)	0.0142	1.252 (1.058 to 1.443)	814.9 (720.2 to 884.7)	1,021 (831.2 to 1,171)	0.0164
GCGGTTCATTGCCGACGGCATACCGCCGGATCGGGCGCACGAGCTGGCGGTGTTGGCGAC	664	232051	232110	Rv0196	Rv0196	POSSIBLE TRANSCRIPTIONAL REGULATORY PROTEIN	0.715 (0.694 to 0.743)	148.6 (143.3 to 158.4)	106.2 (103.3 to 110)	1.53e-05	0.935 (0.897 to 0.97)	149.8 (140.1 to 159.7)	140 (132.4 to 148.6)	0.0696
CAACCGGGCTCGCCTGAGCTCGCCGATGCGCCGCCGAGCCGATGGCACCTACGAGGAGAT	665	232401	232460	Rv0197	Rv0197	POSSIBLE OXIDOREDUCTASE	0.949 (0.875 to 1.005)	442.2 (414.8 to 481.6)	419.5 (382.9 to 464.7)	0.24	0.993 (0.901 to 1.057)	434.4 (393.9 to 450.1)	431.4 (377.3 to 469.6)	0.877
CGCAGAGCTTCCCGCGGGCCCGGGTCGTGCTCAACGAGATCGCCAAGGATCCCGGCCGGT	666	232751	232810	Rv0197	Rv0197	POSSIBLE OXIDOREDUCTASE	2.397 (2.22 to 2.717)	164 (157.2 to 171.3)	393.2 (366.6 to 448.6)	9.16e-07	2.018 (1.943 to 2.08)	178.1 (171.1 to 184.1)	359.3 (341.8 to 376.7)	2.07e-08
TTCGAAGACCTGGGAATCCAGCAGGCGCCCAACAGCACCGTCTGCTCCTATCTGAACAAG	667	233101	233160	Rv0197	Rv0197	POSSIBLE OXIDOREDUCTASE	0.884 (0.859 to 0.901)	2,645 (2,594 to 2,679)	2,338 (2,255 to 2,397)	0.00549	1.089 (1.073 to 1.124)	2,329 (2,243 to 2,416)	2,536 (2,472 to 2,592)	0.014
CATGACCGAGACGGCCAGGCTCGCCCACTACGTGCTGCCGGCGGCGTCGCAGTTCGAGAA	668	233451	233510	Rv0197	Rv0197	POSSIBLE OXIDOREDUCTASE	0.854 (0.82 to 0.883)	711.3 (696.9 to 725)	607.6 (579.2 to 627)	0.00157	0.726 (0.654 to 0.756)	728.3 (709.1 to 742)	529.4 (479.9 to 547.2)	5.08e-05
GTCTGGCCGGGGCGGCCGCGTTGTGGGGACTTGCCCAGAAGACGGCGATGGCCTACCCTG	669	233801	233860	Rv0197	Rv0197	POSSIBLE OXIDOREDUCTASE	1.049 (1.021 to 1.08)	878.8 (850.6 to 901.5)	922.3 (902 to 957.5)	0.129	1.002 (0.957 to 1.038)	845.6 (823.3 to 882.7)	847.5 (825.3 to 870.5)	0.941
CGCGACGCCAACGGGGCGCTGCGGGTCAGCGTCGAAGACGCCCAGGCCCTGGGACTGGCC	670	234151	234210	Rv0197	Rv0197	POSSIBLE OXIDOREDUCTASE	0.63 (0.593 to 0.672)	223.3 (205.5 to 236.1)	140.7 (129.7 to 146.9)	4.31e-05	0.526 (0.478 to 0.576)	231.7 (217.2 to 243.7)	121.9 (112.4 to 132.4)	4.93e-05
TCGCGGGGTCTTAGCCTAGTTCCAGATCCGGACCCTGCGCTGCGGGTCCAGAAACAGCGC	671	234501	234560	Rv0197	Rv0197	POSSIBLE OXIDOREDUCTASE	0.823 (0.788 to 0.877)	1,351 (1,318 to 1,384)	1,111 (1,064 to 1,185)	0.00188	0.893 (0.839 to 0.976)	1,249 (1,183 to 1,302)	1,116 (1,056 to 1,201)	0.0255
GCACATGAGGCGGGCCGGGGTGGTCGACGAGATCGCGCGGCGTGTAAGCGTGGTACTGCT	672	234851	234910	Rv0198c	Rv0198c	PROBABLE ZINC METALLOPROTEASE	0.971 (0.862 to 1.092)	2,248 (1,995 to 2,442)	2,183 (1,898 to 2,503)	0.651	1.005 (0.869 to 1.133)	2,025 (1,796 to 2,170)	2,034 (1,712 to 2,332)	0.95
AAAAGCTTGGCTAGCTCGCGGTCATGGTTGACGGCGTAGCCGCGCTGGACGTTACCGTAG	673	235201	235260	Rv0198c	Rv0198c	PROBABLE ZINC METALLOPROTEASE	0.933 (0.911 to 0.945)	1,400 (1,361 to 1,449)	1,307 (1,268 to 1,356)	0.0592	0.805 (0.769 to 0.832)	1,372 (1,343 to 1,420)	1,105 (1,065 to 1,127)	0.00028
CTGTGCGCCGGTAAGCGTGCGGCCGTAGAATTCGAAGTCCTCGGCGACCAGGGCGCGGGT	674	235551	235610	Rv0198c	Rv0198c	PROBABLE ZINC METALLOPROTEASE	0.597 (0.563 to 0.627)	1,209 (1,162 to 1,247)	721.6 (683.4 to 778)	7.5e-06	0.524 (0.505 to 0.568)	1,148 (1,092 to 1,181)	600.9 (586.6 to 628.5)	2.29e-06
CGATGCGGTCCGCGGTTTTGGCATGGTCACGGCTCTCGCCCCCGTACACCAGGCCGAACA	675	235901	235960	Rv0198c	Rv0198c	PROBABLE ZINC METALLOPROTEASE	0.894 (0.876 to 0.915)	1,488 (1,450 to 1,532)	1,330 (1,289 to 1,392)	0.00815	0.926 (0.894 to 0.959)	1,447 (1,425 to 1,495)	1,339 (1,274 to 1,379)	0.0503
CTGGCGTAGAGGTCGCCGATGCGCTGCGCATCGGTGCCTACCGCAGCACCTGCTTGGCTG	676	236251	236310	Rv0198c	Rv0198c	PROBABLE ZINC METALLOPROTEASE	0.607 (0.578 to 0.635)	158 (151.1 to 165.3)	95.96 (90.09 to 100.8)	6.66e-06	0.672 (0.641 to 0.708)	178.4 (164.2 to 193.5)	119.9 (109.6 to 129.6)	7.78e-05
GACTCGCGGCCCGACGCCGCGGAGGCCGCCGCGGCCGAACCCAAATCATCAGCCGGTCCG	677	236601	236660	Rv0199	Rv0199	PROBABLE CONSERVED MEMBRANE PROTEIN	3.774 (3.607 to 3.845)	474.8 (458.5 to 485)	1,793 (1,677 to 1,852)	2.81e-16	14.77 (13.92 to 15.27)	561.5 (540.6 to 599.5)	8,290 (8,047 to 8,664)	1.12e-12
GCACAGCAGCGGCAGGATCGAGGCGGTAGCGATCGATACGGTGCACCGCGAGCTGGATAC	678	236951	237010	Rv0199	Rv0199	PROBABLE CONSERVED MEMBRANE PROTEIN	5.105 (4.838 to 5.29)	778.7 (738.7 to 827.2)	3,977 (3,705 to 4,243)	1.63e-10	21.46 (20.3 to 22.85)	884.3 (815.7 to 970.5)	18,981 (17,561 to 20,200)	1.06e-11
CCTGTGGTGGGTTTCGACGTGCTCGGTGTTGGTGCTGCTGGTGGTCGAAGGTGTGGCAAT	679	237301	237360	Rv0200	Rv0200	POSSIBLE CONSERVED TRANSMEMBRANE PROTEIN	2.936 (2.841 to 3.002)	2,970 (2,885 to 3,058)	8,721 (8,472 to 9,064)	1.19e-14	7.341 (7.089 to 7.644)	4,507 (4,231 to 4,727)	33,068 (31,810 to 34,472)	1.77e-11
AGGAGCAATACGCCAAGTCCAGCGCCGATCTCGCACGGCGCGGTGTTACGGCCCAGGCCG	680	237651	237710	Rv0200	Rv0200	POSSIBLE CONSERVED TRANSMEMBRANE PROTEIN	1.618 (1.51 to 1.666)	328.9 (320.4 to 340.8)	532.2 (499.5 to 550.6)	7.88e-07	2.695 (2.593 to 2.813)	216.8 (205.4 to 230.4)	584.1 (566.3 to 597.2)	3.31e-14
GTCAGGTCCTGCGCTGTGACGCCAATGCGCGACGCGAATTCCTGTCGTTGCAGGCCAGAG	681	238001	238060	Rv0201c	Rv0201c	CONSERVED HYPOTHETICAL PROTEIN	0.799 (0.775 to 0.835)	3,224 (3,170 to 3,289)	2,578 (2,504 to 2,698)	0.000198	1.021 (0.976 to 1.044)	2,650 (2,592 to 2,730)	2,706 (2,598 to 2,763)	0.512
GGGTTGTTGCGGCGGTGCGGGGTGTGGCTCGGCTGCCAACGTCACCTCGCCTCCTCCAAC	682	238351	238410	Rv0201c	Rv0201c	CONSERVED HYPOTHETICAL PROTEIN	0.767 (0.734 to 0.799)	2,956 (2,872 to 3,031)	2,268 (2,167 to 2,370)	0.000313	0.916 (0.875 to 0.952)	2,591 (2,540 to 2,662)	2,374 (2,274 to 2,478)	0.0354
TTCCGCGCCGGTTGGGATCTGCAAGCGGTCACCGGTGGGCAATGCGACGTTGGTCGTCTC	683	238701	238760	Rv0202c	mmpL11	PROBABLE CONSERVED TRANSMEMBRANE TRANSPORT PROTEIN MMPL11	0.987 (0.96 to 1.026)	4,182 (4,049 to 4,296)	4,126 (4,027 to 4,183)	0.681	0.902 (0.869 to 0.945)	3,799 (3,685 to 3,885)	3,426 (3,353 to 3,505)	0.0144
GCACCATCCGCACATCCGCGCTGGGCGGGATCGCCGCGGCGAAGTCGTCAGGAATGACCA	684	239051	239110	Rv0202c	mmpL11	PROBABLE CONSERVED TRANSMEMBRANE TRANSPORT PROTEIN MMPL11	0.864 (0.828 to 0.909)	1,208 (1,163 to 1,271)	1,043 (1,003 to 1,118)	0.00395	0.768 (0.722 to 0.813)	1,141 (1,079 to 1,219)	875.9 (839.8 to 951.2)	0.000657
GCGTCGCGGGTCTGGCCCGTCTGCAGGAACCGCTCCCGGATTCGCGTAAGCAGGAAGATT	685	239401	239460	Rv0202c	mmpL11	PROBABLE CONSERVED TRANSMEMBRANE TRANSPORT PROTEIN MMPL11	0.674 (0.64 to 0.725)	2,115 (1,978 to 2,229)	1,424 (1,311 to 1,511)	0.000133	0.663 (0.637 to 0.723)	1,900 (1,842 to 2,008)	1,260 (1,186 to 1,392)	6.09e-05
GGTCGGCCCGCCGACGTCCACTTGTGCCGCGCCGGCAACCCGGGGTAGCTGGGTCCGCAT	686	239751	239810	Rv0202c	mmpL11	PROBABLE CONSERVED TRANSMEMBRANE TRANSPORT PROTEIN MMPL11	0.66 (0.639 to 0.694)	468.9 (457.3 to 474.9)	309.6 (299.8 to 327.3)	5.27e-06	0.658 (0.648 to 0.667)	480.7 (457 to 497.9)	316.5 (300.6 to 325.4)	4.94e-06
GCAGCAAGCTGTTGCCCAGCACCATCAAGGTTGCCGGTGCCGCCATGACAAGCAGCACGG	687	240101	240160	Rv0202c	mmpL11	PROBABLE CONSERVED TRANSMEMBRANE TRANSPORT PROTEIN MMPL11	0.842 (0.81 to 0.878)	2,169 (2,114 to 2,242)	1,826 (1,732 to 1,912)	0.00158	0.993 (0.954 to 1.031)	1,961 (1,909 to 2,000)	1,948 (1,839 to 2,025)	0.834
GCCAACCCCGAAGTGGCCATCGCGGCGTCGACCGCGTCGGGCGGCCGGCGTCCGCAACGC	688	240451	240510	Rv0202c	mmpL11	PROBABLE CONSERVED TRANSMEMBRANE TRANSPORT PROTEIN MMPL11	0.927 (0.9 to 0.943)	392.9 (384.9 to 397.2)	364.3 (349.3 to 374.4)	0.0424	0.909 (0.868 to 0.949)	395.3 (378.8 to 413.2)	359.5 (343.3 to 375.4)	0.0256
GCCCTGCCCGATGACATAGAGCCGCACTTTGCCGTTGGCAGTTTGCCCGGACTGATCGCC	689	240801	240860	Rv0202c	mmpL11	PROBABLE CONSERVED TRANSMEMBRANE TRANSPORT PROTEIN MMPL11	0.706 (0.69 to 0.724)	6,224 (6,055 to 6,483)	4,394 (4,221 to 4,589)	1.2e-05	0.722 (0.698 to 0.75)	5,222 (5,112 to 5,357)	3,770 (3,659 to 3,945)	1.91e-05
GCGACCCGGCGACTTCGAAACCGCCACCGGTTAGATTCCCCGACTGCGTCATCGCCAGGT	690	241151	241210	Rv0202c	mmpL11	PROBABLE CONSERVED TRANSMEMBRANE TRANSPORT PROTEIN MMPL11	0.636 (0.6 to 0.685)	4,881 (4,376 to 5,163)	3,105 (2,814 to 3,282)	7.9e-05	0.693 (0.656 to 0.724)	4,421 (4,216 to 4,640)	3,065 (2,880 to 3,218)	0.000164
TAAGGAGTCATCCATGAAGACAGGCACCGCGACGACGCGGCGCAGGCTGTTGGCAGTACT	691	241501	241560	BT Rv0202c& Rv0203	BT-mmpL11&Rv0203	Rv0202c<TN>Rv0203 : BT-mmpL11&Rv0203	1.376 (1.323 to 1.43)	2,040 (1,937 to 2,133)	2,808 (2,693 to 2,910)	1.15e-05	1.099 (1.075 to 1.116)	1,925 (1,881 to 1,980)	2,117 (2,068 to 2,157)	0.00732
CTCGGTGCTCGCTGCCGATCAGCGGCCTGCAGGCGATCGGTTTGATGCAGGCGGTGCAGG	692	241851	241910	Rv0203	Rv0203	POSSIBLE EXPORTED PROTEIN	0.871 (0.842 to 0.894)	2,265 (2,149 to 2,374)	1,974 (1,910 to 2,038)	0.00346	0.825 (0.791 to 0.85)	2,046 (1,905 to 2,155)	1,688 (1,578 to 1,779)	0.000722
GCTGATCAGCCGGTAGATCAACATCGCCGAGATGGCACTCGGCAAGGGCATGCCGCTGGA	693	242201	242260	Rv0204c	Rv0204c	PROBABLE CONSERVED TRANSMEMBRANE PROTEIN	0.517 (0.514 to 0.522)	2,219 (2,173 to 2,274)	1,148 (1,122 to 1,178)	2.1e-06	0.53 (0.516 to 0.564)	2,033 (1,919 to 2,134)	1,077 (1,023 to 1,118)	4.83e-06
AGTTGGCCCACGACAAAACTCTCCTGCCGATCCCCTCGATGAGCTCCGGCCGCGACGCCA	694	242551	242610	Rv0204c	Rv0204c	PROBABLE CONSERVED TRANSMEMBRANE PROTEIN	0.695 (0.676 to 0.726)	10,885 (10,468 to 11,429)	7,569 (7,370 to 7,949)	8.1e-06	1.026 (1.009 to 1.063)	12,207 (11,742 to 12,674)	12,529 (12,255 to 13,039)	0.407
TGCACCCCGGCGGATTTCAGCAGGGTTCGCTGAATCTGGGCGAAGCTGTGCATCGAGGCG	695	242901	242960	Rv0204c	Rv0204c	PROBABLE CONSERVED TRANSMEMBRANE PROTEIN	0.673 (0.661 to 0.688)	2,054 (2,024 to 2,089)	1,382 (1,351 to 1,431)	6.93e-06	0.574 (0.557 to 0.596)	1,950 (1,910 to 1,999)	1,120 (1,070 to 1,184)	3.06e-06
GCGATACATCGCTAACCGTGTCAGCCTCGTTGGGGGGTCGTGACCGGATCGTGCCGCCTG	696	243251	243310	BT Rv0204c& Rv0205	BT-Rv0204c&Rv0205	Rv0204c<TN>Rv0205 : BT-Rv0204c&Rv0205	0.792 (0.765 to 0.822)	3,296 (3,177 to 3,356)	2,612 (2,503 to 2,727)	0.000181	0.87 (0.821 to 0.955)	2,868 (2,738 to 2,993)	2,496 (2,271 to 2,786)	0.00691
CTGTCGCGGTGACGCTGGTCTTGTTGAGCGGTTTCGCGGTTCTCGGCGGCATCCTGACGT	697	243601	243660	Rv0205	Rv0205	PROBABLE CONSERVED TRANSMEMBRANE PROTEIN	1.133 (1.082 to 1.19)	850.5 (806.2 to 885.8)	963.6 (911.8 to 1,007)	0.00605	1.241 (1.155 to 1.309)	808.3 (751.2 to 876.4)	1,003 (935.4 to 1,070)	0.000639
ACGAAGGCCTTCCCGGCCAGCGTCCGTGACAGAGTGCGTGCGGCGGGGCGCGCCGGTTAT	698	243951	244010	Rv0205	Rv0205	PROBABLE CONSERVED TRANSMEMBRANE PROTEIN	1.853 (1.809 to 1.904)	522.6 (511.6 to 548.2)	968.9 (931.7 to 1,014)	6.91e-10	1.254 (1.183 to 1.312)	502 (487 to 519.7)	629.7 (598.1 to 660.3)	0.00012
GGTGTCGATTCACCCGCTGGCCGTGGTGCTGGCCATTGCCGCTGGCGGTGTGCTTGCCGG	699	244301	244360	Rv0205	Rv0205	PROBABLE CONSERVED TRANSMEMBRANE PROTEIN	1.328 (1.225 to 1.429)	1,060 (972.9 to 1,173)	1,408 (1,292 to 1,553)	0.000629	1.418 (1.272 to 1.612)	993.7 (923.8 to 1,102)	1,409 (1,275 to 1,580)	0.000455
CCGGGTCACCGGCTGCGTCTGTGGAGCGGTTCGCCGCAAGCGGCATAGCCCGGGTCTGAC	700	244651	244710	Rv0206c	mmpL3	POSSIBLE CONSERVED TRANSMEMBRANE TRANSPORT PROTEIN MMPL3	1.168 (1.102 to 1.257)	265.9 (256 to 282.6)	310.8 (294.3 to 342.8)	0.00238	1.614 (1.484 to 1.785)	269 (260.7 to 286.1)	434.1 (410.3 to 470.8)	8.22e-06
AGCCCAGCTGTGACCGGAGGACGTGCGGGACGCCCGTTGCTGACGGGCCGCTTGCGCTCG	701	245001	245060	Rv0206c	mmpL3	POSSIBLE CONSERVED TRANSMEMBRANE TRANSPORT PROTEIN MMPL3	0.791 (0.747 to 0.816)	1,227 (1,198 to 1,250)	971 (920.1 to 1,011)	0.000172	0.741 (0.713 to 0.761)	1,155 (1,118 to 1,185)	855.4 (810.1 to 870.7)	5.11e-05
GCCGCGCTCTCGCGCCTCGACCATCCGGGACACCAAGAACACCTCGTAGTCGGTGGATAG	702	245351	245410	Rv0206c	mmpL3	POSSIBLE CONSERVED TRANSMEMBRANE TRANSPORT PROTEIN MMPL3	0.876 (0.844 to 0.895)	1,729 (1,659 to 1,805)	1,514 (1,443 to 1,581)	0.00376	0.931 (0.855 to 1.009)	1,667 (1,593 to 1,758)	1,552 (1,439 to 1,690)	0.149
AGACCGTGATTCCTTTGGGCGGGGTGATCGCGCGCAGCTCGGTGAGCTTCTTCGACGCGT	703	245701	245760	Rv0206c	mmpL3	POSSIBLE CONSERVED TRANSMEMBRANE TRANSPORT PROTEIN MMPL3	0.938 (0.908 to 0.954)	1,536 (1,498 to 1,586)	1,440 (1,409 to 1,488)	0.0739	0.964 (0.891 to 1.007)	1,449 (1,397 to 1,512)	1,398 (1,276 to 1,462)	0.312
CTGATCCCGCCCAATGACAGCTTGCCCACCGGGATAATCAGCAAAATCATGATGATGACG	704	246051	246110	Rv0206c	mmpL3	POSSIBLE CONSERVED TRANSMEMBRANE TRANSPORT PROTEIN MMPL3	0.989 (0.962 to 1.015)	2,189 (2,150 to 2,243)	2,165 (2,114 to 2,229)	0.728	1.092 (1.067 to 1.126)	2,100 (2,084 to 2,124)	2,293 (2,238 to 2,361)	0.0132
GAAACCCTGCGGGAAGAGCAGCAGACCGATCGCCGACGCGACGATCAACACCGCCGAGAA	705	246401	246460	Rv0206c	mmpL3	POSSIBLE CONSERVED TRANSMEMBRANE TRANSPORT PROTEIN MMPL3	0.8 (0.782 to 0.82)	1,906 (1,796 to 2,005)	1,524 (1,458 to 1,593)	0.000184	0.741 (0.709 to 0.765)	1,827 (1,712 to 1,882)	1,354 (1,263 to 1,406)	4.97e-05
GCAGCGCCAGCACTTCCATTCGCCGTTGGTCGGTGGCGATGGTGCCGGTCAACGCCTCGG	706	246751	246810	Rv0206c	mmpL3	POSSIBLE CONSERVED TRANSMEMBRANE TRANSPORT PROTEIN MMPL3	1.051 (0.991 to 1.067)	2,550 (2,464 to 2,679)	2,678 (2,618 to 2,817)	0.127	1.088 (0.996 to 1.198)	2,191 (1,949 to 2,326)	2,383 (2,120 to 2,552)	0.0828
AAGATCGCGACGATGTGACCGCTTCGGTCTCGGCCGTAGACCTGGTCGCCCAGCACCGAT	707	247101	247160	Rv0206c	mmpL3	POSSIBLE CONSERVED TRANSMEMBRANE TRANSPORT PROTEIN MMPL3	0.731 (0.675 to 0.77)	980.9 (939.4 to 1,030)	717.4 (668.2 to 749.9)	0.000243	0.613 (0.564 to 0.672)	954.4 (919.9 to 1,024)	585.1 (548 to 631.9)	1.6e-05
AGCGAATCGAGGCCGATTCGAGGTAGTGGTTCCCGGAAAACACCAGCGATGTCCTCCAGG	708	247451	247510	Rv0207c	Rv0207c	CONSERVED HYPOTHETICAL PROTEIN	0.75 (0.732 to 0.774)	3,142 (3,017 to 3,243)	2,356 (2,277 to 2,433)	5.17e-05	0.776 (0.748 to 0.796)	2,773 (2,649 to 2,858)	2,151 (2,051 to 2,209)	0.000139
AGGGGCGATGTTGGTGAAGACGGTGGCCTCCGGTTCGGTCGAGATGCCTGGACGGCCGGC	709	247801	247860	Rv0207c	Rv0207c	CONSERVED HYPOTHETICAL PROTEIN	0.845 (0.828 to 0.855)	1,732 (1,667 to 1,797)	1,464 (1,423 to 1,512)	0.000878	0.93 (0.895 to 0.968)	1,632 (1,582 to 1,672)	1,518 (1,470 to 1,588)	0.0578
CTTTTTCCATAACAACTCGATGACTGCGCCGCCCCCAAGCTGGGCTTTCCTCTCGTACTT	710	248151	248210	Rv0208c	Rv0208c	HYPOTHETICAL METHLYTRANSFERASE (METHYLASE)	0.875 (0.827 to 0.906)	3,112 (2,853 to 3,274)	2,723 (2,521 to 2,842)	0.00812	1.141 (1.077 to 1.242)	2,699 (2,476 to 2,828)	3,079 (2,854 to 3,289)	0.00929
TGCCAAGGATCAGCCGGATGTTGATCCCGTCGGAGCCCACTTTGTCAATCGCGCAGAGCA	711	248501	248560	Rv0208c	Rv0208c	HYPOTHETICAL METHLYTRANSFERASE (METHYLASE)	1.012 (0.983 to 1.038)	1,260 (1,221 to 1,287)	1,276 (1,226 to 1,302)	0.692	1.183 (1.175 to 1.199)	1,197 (1,143 to 1,228)	1,416 (1,390 to 1,438)	7.52e-05
GTGTCGGGACGTAGCCCTACCCCGGGTTGCGCATGCATTTGTCCATGGTGGACCATCAGC	712	248851	248910	Rv0208c	Rv0208c	HYPOTHETICAL METHLYTRANSFERASE (METHYLASE)	1.74 (1.669 to 1.771)	873.4 (852 to 900.6)	1,520 (1,463 to 1,552)	8.9e-08	1.716 (1.645 to 1.762)	850.3 (827.5 to 878.8)	1,459 (1,412 to 1,492)	9.83e-10
TGCAGGGTGCTGGGAGCTCGTCGGGCATGACGGTGACACCGCAAGCACGCGCCGCCGACT	713	249201	249260	Rv0209	Rv0209	HYPOTHETICAL PROTEIN	1.398 (1.35 to 1.486)	719.5 (694.1 to 751.7)	1,006 (971.8 to 1,055)	9.5e-06	1.043 (0.999 to 1.102)	693 (649.2 to 716.8)	722.5 (683.6 to 759.6)	0.218
GGCTTTGACGCTCTCGACCGAGCCGTTGCGGGGTTTCTGGCGGCAGCCCTGCCGGTCCCT	714	249551	249610	Rv0209	Rv0209	HYPOTHETICAL PROTEIN	0.998 (0.977 to 1.016)	1,653 (1,586 to 1,709)	1,650 (1,609 to 1,700)	0.957	1.032 (0.974 to 1.072)	1,587 (1,564 to 1,603)	1,638 (1,556 to 1,689)	0.321
CCGGATGGCGGCCGCCGTCGACGTAGCCCTGGCCGTCGGGCTAGACGTTGGCCCGTTGGA	715	249901	249960	Rv0209	Rv0209	HYPOTHETICAL PROTEIN	0.786 (0.745 to 0.837)	159.3 (151.9 to 167.3)	125.1 (120.8 to 132)	0.00032	0.785 (0.75 to 0.841)	178.8 (166.7 to 193.9)	140.3 (130.9 to 151.5)	0.000917
GGCCGGGGTTAGCGGTGTGCGCGCGGCACTGGCCGAAAGGCTGCCGCAGCGTAGGTTCGT	716	250251	250310	Rv0210	Rv0210	HYPOTHETICAL PROTEIN	1.008 (0.962 to 1.092)	518 (484.8 to 550.8)	522.4 (498.1 to 565.3)	0.805	0.795 (0.765 to 0.833)	504.8 (482.7 to 523.2)	401.4 (385.4 to 431.2)	0.000301
CCGCCATCCAGAAACAGCTCGCCGATCCGGCTGTCGCGCGGCGAAACATGTTGCGTGCGT	717	250601	250660	Rv0210	Rv0210	HYPOTHETICAL PROTEIN	0.578 (0.543 to 0.605)	1,556 (1,468 to 1,622)	899.1 (825.7 to 940.8)	1.16e-05	0.589 (0.57 to 0.608)	1,527 (1,480 to 1,603)	899.5 (864.7 to 934.8)	5.77e-06
CGGGTCCAGGAGGTGGTCGCCGAGGTGGGCGAAGGTGCCGTCGCGCACCTTGCCGACGTC	718	250951	251010	Rv0210	Rv0210	HYPOTHETICAL PROTEIN	0.937 (0.886 to 1.005)	1,273 (1,228 to 1,341)	1,193 (1,131 to 1,253)	0.127	1.117 (1.02 to 1.307)	1,085 (964.2 to 1,221)	1,212 (1,023 to 1,376)	0.073
CCGCTGGACGGGTGAGGTGACGGCATCGCTGCGGTCCGTGGTGGAGCAGCTGGTCGCCAC	719	251301	251360	Rv0210	Rv0210	HYPOTHETICAL PROTEIN	0.891 (0.826 to 0.97)	1,908 (1,797 to 2,031)	1,699 (1,582 to 1,869)	0.0333	0.974 (0.908 to 1.058)	1,693 (1,590 to 1,835)	1,650 (1,495 to 1,831)	0.579
ACAAGTTCTGGGCGATAATCTGGATAAAAAGTGTCTCACTAGGTGAGCGGCCGTATCAGC	720	251651	251710	BT Rv0210& Rv0211	BT-Rv0210&pckA	TN>Rv0211 : BT-Rv0210&pckA	1.656 (1.6 to 1.684)	3,340 (3,225 to 3,413)	5,531 (5,353 to 5,736)	1.34e-09	1.406 (1.364 to 1.461)	2,968 (2,806 to 3,161)	4,171 (3,980 to 4,243)	2.17e-07
TCGGATCCGTCCGATGTCGCGCGGGTGGAGTCGCGGACGTACATCTGCTCGGCGAAAGAG	721	252001	252060	Rv0211	pckA	PROBABLE IRON-REGULATED PHOSPHOENOLPYRUVATE CARBOXYKINASE [GTP] PCKA (PHOSPHOENOLPYRUVATE CARBOXYLASE) (PEPCK)(PEP CARBOXYKINASE)	0.921 (0.888 to 0.961)	638.9 (616.1 to 674.6)	588.8 (562.8 to 609.5)	0.0384	1.139 (1.097 to 1.19)	640.3 (617.4 to 682.4)	729.4 (681.1 to 762.1)	0.00126
CCAAAAGGACGTGGCCTGGCCCTGCAGCGAAACCAAGTACATCACCCACTTCCCGGAGAC	722	252351	252410	Rv0211	pckA	PROBABLE IRON-REGULATED PHOSPHOENOLPYRUVATE CARBOXYKINASE [GTP] PCKA (PHOSPHOENOLPYRUVATE CARBOXYLASE) (PEPCK)(PEP CARBOXYKINASE)	1.423 (1.386 to 1.487)	569.1 (553.5 to 592.6)	810.3 (767.7 to 864.4)	1.9e-07	1.713 (1.67 to 1.733)	576.2 (558.2 to 587.1)	987.5 (947.1 to 1,009)	1.55e-10
GCCTGTACGCCGTCAACCCGGAATTCGGCTTCTTCGGGGTGGCGCCGGGCACCAACTGGA	723	252701	252760	Rv0211	pckA	PROBABLE IRON-REGULATED PHOSPHOENOLPYRUVATE CARBOXYKINASE [GTP] PCKA (PHOSPHOENOLPYRUVATE CARBOXYLASE) (PEPCK)(PEP CARBOXYKINASE)	0.783 (0.769 to 0.792)	2,874 (2,761 to 2,958)	2,251 (2,223 to 2,309)	0.000103	0.837 (0.821 to 0.851)	2,579 (2,504 to 2,624)	2,158 (2,127 to 2,211)	0.000703
ACGGTTCCGCTGGTCACCGAGGCGCGCGACTGGCAGCACGGGGTGTTCATCGGTGCGACC	724	253051	253110	Rv0211	pckA	PROBABLE IRON-REGULATED PHOSPHOENOLPYRUVATE CARBOXYKINASE [GTP] PCKA (PHOSPHOENOLPYRUVATE CARBOXYLASE) (PEPCK)(PEP CARBOXYKINASE)	0.943 (0.868 to 0.99)	1,075 (1,013 to 1,123)	1,014 (917.4 to 1,085)	0.142	0.924 (0.847 to 0.978)	1,040 (972.4 to 1,100)	960.7 (868.8 to 1,027)	0.0983
CGGCACCGTTCCCGCCGTGGAGGACTTGGACCTGGACGGACTGGACGTCGACGCCGCCGA	725	253401	253460	Rv0211	pckA	PROBABLE IRON-REGULATED PHOSPHOENOLPYRUVATE CARBOXYKINASE [GTP] PCKA (PHOSPHOENOLPYRUVATE CARBOXYLASE) (PEPCK)(PEP CARBOXYKINASE)	0.866 (0.825 to 0.913)	1,127 (1,073 to 1,179)	976.3 (949 to 1,049)	0.00469	0.933 (0.909 to 0.965)	1,050 (1,021 to 1,086)	979.8 (946.4 to 1,006)	0.0667
AATGATCGTCCCGCGGCGCGGAGAGCCTGCTCGCAGCGGGCGAAAAAGGTACCGCGTGCG	726	253751	253810	Rv0212c	nadR	POSSIBLE TRANSCRIPTIONAL REGULATORY PROTEIN NADR (PROBABLY ASNC-FAMILY)	1.745 (1.69 to 1.827)	361.7 (350.8 to 370.6)	631.4 (608.4 to 669.7)	1.37e-07	0.722 (0.688 to 0.747)	362.7 (344.2 to 384.1)	261.9 (248.7 to 274.5)	3.14e-05
CCACTTCGTTCGGAGCTTTTCCGCAACCGCCTGTGCCAGCGTGGTCTTCCCGGTGGATTC	727	254101	254160	Rv0212c	nadR	POSSIBLE TRANSCRIPTIONAL REGULATORY PROTEIN NADR (PROBABLY ASNC-FAMILY)	1.044 (1.022 to 1.075)	2,395 (2,296 to 2,476)	2,500 (2,372 to 2,581)	0.172	0.955 (0.906 to 0.997)	2,221 (2,166 to 2,301)	2,121 (2,024 to 2,226)	0.198
GATGGACCACGCGATCGAAGGGGAACAGCTCCCGCATCCATGCAACGCGCTGGGCGCCCG	728	254451	254510	Rv0212c	nadR	POSSIBLE TRANSCRIPTIONAL REGULATORY PROTEIN NADR (PROBABLY ASNC-FAMILY)	0.954 (0.904 to 0.994)	834.2 (788.9 to 884.3)	796.1 (756 to 832)	0.184	1.018 (0.972 to 1.075)	812.1 (772.7 to 871)	826.9 (791.7 to 880.7)	0.6
ACTGACCGAGGGGCCATTTCGCGGTGAGATAACCCGCGTCCGAGTACGCTTGGTACAACG	729	254801	254860	Rv0213c	Rv0213c	POSSIBLE METHYLTRANSFERASE (METHYLASE)	1.171 (1.134 to 1.207)	607.1 (570.5 to 644.2)	710.8 (674.2 to 751.4)	0.00095	1.068 (1.018 to 1.13)	602.5 (558.5 to 637.6)	643.7 (599.2 to 689.7)	0.0941
AAGTCCAGATCGACAACGGAGTCCAGCCGGATATCGACCATGAAGTTGACGCTGATCCCC	730	255151	255210	Rv0213c	Rv0213c	POSSIBLE METHYLTRANSFERASE (METHYLASE)	0.883 (0.826 to 0.945)	3,695 (3,325 to 3,965)	3,263 (3,008 to 3,555)	0.0286	0.999 (0.908 to 1.076)	3,209 (3,002 to 3,527)	3,207 (2,965 to 3,458)	0.987
GCGAGGCAACTCGTCAAGGTCGACCAGCGAGGAGGGTGTGCGCAGGATCTGTCCCTGCTC	731	255501	255560	Rv0213c	Rv0213c	POSSIBLE METHYLTRANSFERASE (METHYLASE)	0.845 (0.828 to 0.875)	806.6 (767.8 to 868.5)	681.4 (646.2 to 722.8)	0.00107	0.805 (0.782 to 0.821)	785.9 (764.6 to 836.7)	633.1 (602.9 to 668)	0.000213
TGGCCAGCCACGTCTCCTGCACGGACCCGTGGCCGGCGACCAGGCCGTTGACGGAGGTGA	732	255851	255910	Rv0213c	Rv0213c	POSSIBLE METHYLTRANSFERASE (METHYLASE)	0.767 (0.739 to 0.821)	305.8 (289.1 to 317.6)	234.5 (225.5 to 242)	8.48e-05	0.622 (0.605 to 0.634)	329.7 (324.4 to 337.7)	205.1 (196.8 to 210)	2.41e-06
CATCCTGTATCCGTCCGGGACGGTCATCAGCTTCGACGAGTTGGAGGCCCGCGCCAACCG	733	256201	256260	Rv0214	fadD4	PROBABLE FATTY-ACID-CoA LIGASE FADD4 (FATTY-ACID-CoA SYNTHETASE) (FATTY-ACID-CoA SYNTHASE)	1.121 (1.09 to 1.16)	982 (957.5 to 1,001)	1,101 (1,078 to 1,114)	0.00223	1.067 (1.038 to 1.123)	974.5 (956.5 to 999.9)	1,040 (1,009 to 1,080)	0.0571
TCGGCTGGATGACCTACCCGGAATGCGTTGCCGATCAACCAGACACCCCGATCGAGGACG	734	256551	256610	Rv0214	fadD4	PROBABLE FATTY-ACID-CoA LIGASE FADD4 (FATTY-ACID-CoA SYNTHETASE) (FATTY-ACID-CoA SYNTHASE)	1.132 (1.093 to 1.158)	2,613 (2,530 to 2,706)	2,959 (2,789 to 3,088)	0.00149	1.131 (1.093 to 1.155)	2,339 (2,283 to 2,397)	2,644 (2,539 to 2,685)	0.00158
GCGCAATTCGTCCCGGCCATGTTCGTCCGGATGCTGAAACTCCCTGAAGCAGTTCGTAAT	735	256901	256960	Rv0214	fadD4	PROBABLE FATTY-ACID-CoA LIGASE FADD4 (FATTY-ACID-CoA SYNTHETASE) (FATTY-ACID-CoA SYNTHASE)	0.864 (0.783 to 0.93)	2,449 (2,245 to 2,697)	2,118 (1,880 to 2,365)	0.0177	0.946 (0.869 to 1.043)	2,246 (2,067 to 2,378)	2,124 (1,978 to 2,302)	0.258
CAACGATCCGGCGAAAACCGCGGCGTCGCGCAACAAGCACGGCTGGGTAACCGTCGGCGA	736	257251	257310	Rv0214	fadD4	PROBABLE FATTY-ACID-CoA LIGASE FADD4 (FATTY-ACID-CoA SYNTHETASE) (FATTY-ACID-CoA SYNTHASE)	0.921 (0.88 to 0.969)	706 (679.7 to 727.3)	650 (620.8 to 681.7)	0.0463	1.451 (1.419 to 1.538)	686.9 (667.5 to 698.9)	996.9 (965.8 to 1,063)	4.26e-08
CGTTCGAACCGCAATTGCCGCGCACCGACACCGGAAAGCTCTACAAGAGCGGGCTGGTCG	737	257601	257660	Rv0214	fadD4	PROBABLE FATTY-ACID-CoA LIGASE FADD4 (FATTY-ACID-CoA SYNTHETASE) (FATTY-ACID-CoA SYNTHASE)	0.894 (0.867 to 0.93)	2,135 (2,089 to 2,234)	1,910 (1,831 to 2,029)	0.01	0.493 (0.47 to 0.514)	2,007 (1,953 to 2,057)	989.4 (957.7 to 1,031)	2.36e-06
CTGACGGGCCGCTGTGAGCTTGGTCGCCATGTCGGCCAGGTAATTGCCGACCGCCTGATG	738	257951	258010	Rv0215c	fadE3	PROBABLE ACYL-CoA DEHYDROGENASE FADE3	0.801 (0.78 to 0.82)	549.4 (523.2 to 571.7)	440.2 (417 to 467)	0.000188	0.689 (0.676 to 0.701)	569 (545.3 to 594.6)	392.1 (373.8 to 414.4)	1.02e-05
TGCCTTGGTGCCGCGGTGTGGCGTTCGGGTCGGTCTTGCACAGCACCGCGAAAAGTCCGG	739	258301	258360	Rv0215c	fadE3	PROBABLE ACYL-CoA DEHYDROGENASE FADE3	0.917 (0.878 to 0.95)	2,289 (2,221 to 2,351)	2,100 (2,017 to 2,183)	0.0326	0.922 (0.894 to 0.956)	2,065 (1,996 to 2,129)	1,904 (1,872 to 1,948)	0.0376
TAGCACGGCATCGACACCGGCGACCCGCCGTACTGTTCGTCGATCGCCAGGCCGTAGATG	740	258651	258710	Rv0215c	fadE3	PROBABLE ACYL-CoA DEHYDROGENASE FADE3	0.541 (0.489 to 0.6)	639 (593.5 to 684.3)	345.7 (311.9 to 383.1)	6.88e-05	0.504 (0.437 to 0.568)	637.4 (592.2 to 706)	321.4 (286.1 to 372.4)	0.000118
TCACACTGTCGCTGGGGCTGGCGGCCGCCCATCAGTCGATCGTGGGTAACCGGCTACGCC	741	259001	259060	Rv0216	Rv0216	DOUBLE HOTDOG HYDRATASE	0.805 (0.782 to 0.814)	1,577 (1,531 to 1,652)	1,269 (1,226 to 1,320)	0.000217	0.833 (0.805 to 0.857)	1,449 (1,392 to 1,482)	1,206 (1,187 to 1,229)	0.000634
GTGCTCGATTTCTACCGGTGCGCCATGCTGCCCGCCAGCCCCGATTGGAAACCCGGCGCT	742	259351	259410	Rv0216	Rv0216	DOUBLE HOTDOG HYDRATASE	1.098 (1.083 to 1.127)	2,308 (2,273 to 2,359)	2,535 (2,475 to 2,601)	0.00776	1.273 (1.219 to 1.312)	2,029 (1,966 to 2,108)	2,584 (2,417 to 2,694)	3.15e-05
GCTATTGCCTAACCTGGCGACCGTCCTGGACTGGGAATCCTGCGACCACACCGCTCCGGT	743	259701	259760	Rv0216	Rv0216	DOUBLE HOTDOG HYDRATASE	0.552 (0.543 to 0.566)	5,053 (4,938 to 5,131)	2,787 (2,723 to 2,855)	2.28e-06	0.526 (0.506 to 0.536)	4,502 (4,319 to 4,622)	2,368 (2,263 to 2,412)	3.43e-06
CCTGGCATGGCACCCCGGCTGCTGTCAGACGTTCGGCATAGGCCAGATCCTCGTCGTGGA	744	260051	260110	Rv0217c	lipW	POSSIBLE ESTERASE LIPW	0.536 (0.519 to 0.546)	2,498 (2,427 to 2,603)	1,339 (1,280 to 1,405)	2.83e-06	0.563 (0.539 to 0.578)	2,313 (2,212 to 2,452)	1,302 (1,227 to 1,362)	6.35e-06
GCCACCCGCGCGGGGTCCACCGCCGGCAGGCTGGCCAGCCAGGTCAACGCCGAGTAGCAG	745	260401	260460	Rv0217c	lipW	POSSIBLE ESTERASE LIPW	0.981 (0.968 to 0.991)	460.5 (447.2 to 469.9)	451.6 (435 to 462.5)	0.536	1.123 (1.091 to 1.149)	453.2 (447.3 to 459.2)	509.2 (494.8 to 521.9)	0.0021
CAGGGTGCGAGGACCGACCAGCTGTCGTGGGGTGACGACGGCGATGCGACGCAGGTCGGG	746	260751	260810	Rv0217c	lipW	POSSIBLE ESTERASE LIPW	0.565 (0.541 to 0.586)	3,424 (3,296 to 3,510)	1,934 (1,867 to 1,969)	2.49e-06	0.524 (0.507 to 0.535)	2,978 (2,903 to 3,037)	1,560 (1,526 to 1,624)	3.45e-06
CCTTTCGTCATCATCACCGGGCTACTTTCTTATATCGCCTATGCGCCGCAGCTGGGCCAG	747	261101	261160	Rv0218	Rv0218	PROBABLE CONSERVED TRANSMEMBRANE PROTEIN	0.615 (0.592 to 0.639)	13,819 (13,098 to 14,377)	8,496 (8,132 to 8,774)	2.61e-06	0.553 (0.512 to 0.589)	14,355 (13,472 to 15,662)	7,945 (7,457 to 8,407)	7.96e-07
CAGCTTCTACACCGGCCACTATTTTGGGGCTTGGGTCTTCATTGCGGGTTTCCTGTTGCA	748	261451	261510	Rv0218	Rv0218	PROBABLE CONSERVED TRANSMEMBRANE PROTEIN	0.55 (0.518 to 0.578)	7,044 (6,644 to 7,530)	3,871 (3,593 to 4,086)	9.91e-06	0.567 (0.532 to 0.605)	6,152 (5,840 to 6,626)	3,486 (3,245 to 3,785)	3.87e-05
TCAACAAGACCGCCGCCGCCGCCGGGATCACCGCGGAGGCCATTGGCCCCGACTGGCGGC	749	261801	261860	Rv0218	Rv0218	PROBABLE CONSERVED TRANSMEMBRANE PROTEIN	1.302 (1.163 to 1.429)	1,405 (1,285 to 1,522)	1,830 (1,618 to 2,062)	0.00132	1.776 (1.625 to 1.941)	1,264 (1,203 to 1,412)	2,244 (2,092 to 2,463)	2.92e-06
CTGTCGCTGGATCATGGCTACCCGGCCCGCATCATCGTTCCCGCACTGCCCGGTGTGCAC	750	262151	262210	Rv0218	Rv0218	PROBABLE CONSERVED TRANSMEMBRANE PROTEIN	1.496 (1.446 to 1.551)	2,513 (2,391 to 2,631)	3,760 (3,632 to 3,899)	2.09e-06	1.813 (1.78 to 1.857)	2,219 (2,158 to 2,327)	4,023 (3,961 to 4,153)	7.91e-09
GGCGCGACGTCTCGGCGCCCCGCCGCCGCCCGGAACTACCGGTACGCAACTACATTCGGA	751	262501	262560	Rv0219	Rv0219	PROBABLE CONSERVED TRANSMEMBRANE PROTEIN	0.916 (0.894 to 0.949)	1,577 (1,516 to 1,614)	1,444 (1,397 to 1,504)	0.0275	0.883 (0.8 to 0.936)	1,518 (1,473 to 1,585)	1,341 (1,209 to 1,439)	0.0217
TACATCAGATGGTTGCTACGTGCCCGTCCCGCTGACTATATGCTGGCCTTGAGTGTCGCC	752	262851	262910	Rv0220	lipC	PROBABLE ESTERASE LIPC	1.722 (1.636 to 1.816)	6,751 (6,551 to 6,961)	11,627 (11,055 to 12,172)	3e-08	1.225 (1.178 to 1.275)	6,640 (6,366 to 6,860)	8,137 (7,766 to 8,440)	1.81e-05
CCGTCGCGTCCTCTACGGCGACGACCCGGCCCAGTTGCTCGACGTATGGCGCCGCAAAGA	753	263201	263260	Rv0220	lipC	PROBABLE ESTERASE LIPC	1.074 (1.066 to 1.084)	852.6 (846.8 to 857.1)	915.7 (907 to 925.3)	0.0284	1.195 (1.164 to 1.238)	815 (791.2 to 847.4)	974.1 (953.7 to 1,002)	0.000104
GGCTCACCGCCAACGACCCGCAATATCAGGCCGAGCTGCCAGAGGGCTCCGACACGTCGG	754	263551	263610	Rv0220	lipC	PROBABLE ESTERASE LIPC	0.709 (0.688 to 0.73)	4,363 (4,248 to 4,482)	3,093 (3,012 to 3,171)	2.19e-05	0.623 (0.6 to 0.648)	3,859 (3,770 to 4,017)	2,406 (2,288 to 2,522)	1.62e-05
GGTGCGGGCCACGGCTTCGACCTGCTAGACGGCGCTCGCACCGGCCCGACGGCACACGCG	755	263901	263960	Rv0220	lipC	PROBABLE ESTERASE LIPC	0.956 (0.916 to 1.011)	695.8 (668.3 to 734.5)	665 (631 to 715.2)	0.198	0.567 (0.544 to 0.596)	689.5 (653.9 to 706.1)	390.7 (371.1 to 414.9)	1.98e-05
TTGATGTCCCGTTGAAGTTCCATCACCCGATGTGGCGGGAGCACTGCCAGGTCGATCTCA	756	264251	264310	Rv0221	Rv0221	CONSERVED HYPOTHETICAL PROTEIN. POSSIBLE TRIACYLGLYCEROL SYNTHASE (DIACYLGLYCEROL ACYLTRANSFERASE).	0.831 (0.799 to 0.877)	1,768 (1,693 to 1,842)	1,470 (1,425 to 1,550)	0.00133	0.502 (0.47 to 0.535)	1,621 (1,560 to 1,690)	814.4 (771.7 to 854.4)	5.89e-06
TCCGCGGCGTTCATCGACCACTTGCGCCACCTCGGCCGGATTCCTGCAACCATCCGGTAC	757	264601	264660	Rv0221	Rv0221	CONSERVED HYPOTHETICAL PROTEIN. POSSIBLE TRIACYLGLYCEROL SYNTHASE (DIACYLGLYCEROL ACYLTRANSFERASE).	1.575 (1.514 to 1.629)	1,212 (1,184 to 1,228)	1,910 (1,851 to 1,947)	2.6e-09	1.259 (1.197 to 1.312)	1,171 (1,146 to 1,185)	1,474 (1,410 to 1,514)	7.99e-06
CTCACCGGAGCGGATCTCCGGTAACCGCTTCACCGGAATGCTGGTGGCGCTGCCTGCCGA	758	264951	265010	Rv0221	Rv0221	CONSERVED HYPOTHETICAL PROTEIN. POSSIBLE TRIACYLGLYCEROL SYNTHASE (DIACYLGLYCEROL ACYLTRANSFERASE).	2.779 (2.662 to 2.856)	64.29 (62.27 to 66.44)	178.7 (166.6 to 184.4)	7.56e-10	3.446 (3.229 to 3.613)	74.54 (69.54 to 77.63)	256.6 (249.9 to 265.9)	1.27e-14
TCACGGTGTGGAGTTATGTCGATCAGCTCAATATCTCGGTGTTAACCGATGGTTCCACCG	759	265301	265360	Rv0221	Rv0221	CONSERVED HYPOTHETICAL PROTEIN. POSSIBLE TRIACYLGLYCEROL SYNTHASE (DIACYLGLYCEROL ACYLTRANSFERASE).	1.264 (1.164 to 1.397)	160.5 (145.9 to 170.7)	202.9 (184.2 to 221.2)	0.00077	3.227 (2.954 to 3.489)	166 (157.7 to 173.1)	535.6 (499 to 576.8)	6.69e-08
GATCAGCTTGACGGCGATGCCGGCCTGTCGGTGGCAATCCTGACCGGTGGGGGCGGTTCG	760	265651	265710	Rv0222	echA1	PROBABLE ENOYL-CoA HYDRATASE ECHA1 (ENOYL HYDRASE) (UNSATURATED ACYL-CoA HYDRATASE) (CROTONASE)	1.074 (1.012 to 1.148)	344.9 (321.4 to 380.9)	370.1 (348.5 to 388.3)	0.0569	1.535 (1.499 to 1.658)	336.3 (310.3 to 361.4)	516 (490.1 to 539.1)	1.58e-06
GACCGGTGACAACCTACCGGCCGAACGCGCGCACGAGCTGGGGCTCGTCAACGTTTTGGC	761	266001	266060	Rv0222	echA1	PROBABLE ENOYL-CoA HYDRATASE ECHA1 (ENOYL HYDRASE) (UNSATURATED ACYL-CoA HYDRATASE) (CROTONASE)	0.826 (0.785 to 0.893)	157.6 (153.6 to 166.6)	130.1 (123.2 to 143)	0.00245	0.766 (0.718 to 0.793)	167.3 (162.2 to 178.3)	128.1 (118.5 to 136.2)	0.000274
AGTGTTCGACACCCTCGGGCCCGTTCTCGCGGCCGATTCCGGAGTTCTTGTAGCCGCCGA	762	266351	266410	Rv0223c	Rv0223c	PROBABLE ALDEHYDE DEHYDROGENASE	1.183 (1.149 to 1.208)	1,249 (1,187 to 1,291)	1,478 (1,426 to 1,528)	0.000185	1.064 (1.05 to 1.094)	1,244 (1,185 to 1,264)	1,324 (1,294 to 1,338)	0.0559
CACACCAACCGAGCGCCCTCCTCGATGCCCTTGGCGATGTAGCCTTCAACGCGAGTCCGC	763	266701	266760	Rv0223c	Rv0223c	PROBABLE ALDEHYDE DEHYDROGENASE	1.485 (1.467 to 1.502)	1,096 (1,044 to 1,131)	1,627 (1,584 to 1,685)	1.24e-08	1.623 (1.56 to 1.674)	1,110 (1,067 to 1,135)	1,801 (1,717 to 1,888)	4.22e-07
TCGGCCGACGGCCGAGCTGCCGGTGAAGGTAAACATGTCGATGTCCGGGTTAGACGTCAG	764	267051	267110	Rv0223c	Rv0223c	PROBABLE ALDEHYDE DEHYDROGENASE	0.857 (0.839 to 0.865)	3,217 (3,126 to 3,269)	2,758 (2,699 to 2,820)	0.00146	0.908 (0.881 to 0.932)	2,848 (2,763 to 2,927)	2,586 (2,505 to 2,652)	0.0186
CGGCAAAGTAGTTCATCGCCCCCATCGAACCCATCCAGTGCATCGTCTCGATGATGGTCG	765	267401	267460	Rv0223c	Rv0223c	PROBABLE ALDEHYDE DEHYDROGENASE	0.717 (0.682 to 0.756)	10,092 (9,826 to 10,423)	7,234 (6,902 to 7,580)	1.67e-05	0.592 (0.565 to 0.621)	10,300 (9,588 to 11,306)	6,092 (5,555 to 6,471)	1.21e-06
GCACTGTCAGACATATGCGCCGCTCCTCCTCATCGCTGCGCTCGGCATCGTCGCCGGCGG	766	267751	267810	Rv0223c	Rv0223c	PROBABLE ALDEHYDE DEHYDROGENASE	0.901 (0.89 to 0.92)	12,096 (11,812 to 12,400)	10,901 (10,819 to 11,036)	0.0113	0.902 (0.879 to 0.935)	13,459 (12,903 to 14,448)	12,140 (11,777 to 12,378)	0.0154
AGGTAGTGGCTGAGGCCCATCTCGTGCCCGCCGAATGGCCCCAGCCAAACCGTGTAGGAC	767	268101	268160	Rv0224c	Rv0224c	POSSIBLE METHYLTRANSFERASE (METHYLASE)	0.721 (0.689 to 0.767)	1,638 (1,585 to 1,700)	1,182 (1,130 to 1,252)	0.000167	0.668 (0.629 to 0.699)	1,590 (1,554 to 1,649)	1,063 (1,015 to 1,127)	2.5e-05
GCCAACTGGCGGCTCGCTATGTGTGGCCAGCCACAGATCGCCGATCATTGCTGCGGTGTC	768	268451	268510	Rv0224c	Rv0224c	POSSIBLE METHYLTRANSFERASE (METHYLASE)	0.991 (0.921 to 1.033)	579 (541.3 to 614)	574.1 (518.9 to 621.2)	0.782	1.303 (1.234 to 1.352)	595.5 (552 to 624.8)	775.7 (725.4 to 816.5)	4.26e-05
CGCTATCCCGGTGCGCCACGGCATGAACTGGTCGACGGGGTGCGGATCAGTCGTGCCGGC	769	268801	268860	Rv0225	Rv0225	POSSIBLE CONSERVED PROTEIN	0.972 (0.932 to 0.991)	1,097 (1,076 to 1,115)	1,066 (1,020 to 1,087)	0.39	1.018 (1.004 to 1.042)	1,040 (1,016 to 1,059)	1,059 (1,032 to 1,085)	0.553
GGCGCGGGATCTGATCGCCCTCGGTGTGGACAGCGAGCGGATCGCTGTGGTGCGCAACGG	770	269151	269210	Rv0225	Rv0225	POSSIBLE CONSERVED PROTEIN	1.199 (1.103 to 1.241)	649.9 (627.9 to 669.7)	779.3 (715.8 to 805.1)	0.000812	1.164 (1.137 to 1.197)	671.6 (660 to 682.5)	782.2 (758.6 to 805.9)	0.000246
TGTTGCCCTCACGTAAAGAGGGATGGGGGCTCGCGGTCATCGAGGCGGCCCAGCACGGCG	771	269501	269560	Rv0225	Rv0225	POSSIBLE CONSERVED PROTEIN	0.623 (0.6 to 0.659)	1,191 (1,144 to 1,238)	742.3 (717.1 to 792.5)	1.27e-05	0.629 (0.6 to 0.676)	1,083 (1,051 to 1,123)	681.3 (654.4 to 721.1)	2.81e-05
TCGCCGGCGTGTCTTCGCAGTGGTGTAAGTGTCGGCGCACCCAATAGCCGGCCGCGCCAG	772	269851	269910	Rv0226c	Rv0226c	PROBABLE CONSERVED TRANSMEMBRANE PROTEIN	0.805 (0.786 to 0.84)	743.9 (686.6 to 786.5)	599 (574.2 to 636.1)	0.000291	0.957 (0.904 to 1.035)	722.4 (598.6 to 778.3)	691.2 (627.8 to 732.8)	0.239
GTCACCCCGGAAATGACCAGATCACCTGTGGTCAGCACATCGGCGCGAACCCAACGGGGG	773	270201	270260	Rv0226c	Rv0226c	PROBABLE CONSERVED TRANSMEMBRANE PROTEIN	1.055 (1.023 to 1.097)	1,619 (1,527 to 1,697)	1,707 (1,634 to 1,807)	0.106	1.377 (1.28 to 1.448)	1,454 (1,388 to 1,512)	2,004 (1,852 to 2,175)	2.89e-05
CCACTTCTGTCCGTCGCGCAGCACGCCCAGGCCGGGTGCGGCATCGACCACCACCCGTAG	774	270551	270610	Rv0226c	Rv0226c	PROBABLE CONSERVED TRANSMEMBRANE PROTEIN	1.004 (0.972 to 1.032)	695.6 (679.7 to 711.9)	698.9 (661.9 to 728.6)	0.886	1.026 (0.992 to 1.046)	710.4 (696.8 to 735.2)	729 (696.1 to 753.7)	0.405
TGGTCAACGACGAGCCCAGCGCCGACGCCGTCAGCCAGGGCAGCGCACCCACCAGCGCGG	775	270901	270960	Rv0226c	Rv0226c	PROBABLE CONSERVED TRANSMEMBRANE PROTEIN	0.858 (0.754 to 0.974)	1,701 (1,518 to 1,874)	1,460 (1,254 to 1,691)	0.0571	0.949 (0.854 to 1.083)	1,547 (1,453 to 1,676)	1,468 (1,303 to 1,638)	0.396
ACAAACTGGCCGGCTGCCCCCGCTGCGGGTAGTGCCGTTGCGACCAGTCGGGCCGCGCCC	776	271251	271310	Rv0226c	Rv0226c	PROBABLE CONSERVED TRANSMEMBRANE PROTEIN	0.794 (0.776 to 0.806)	872.7 (858.2 to 882.1)	692.7 (675.2 to 701.2)	0.000147	0.838 (0.809 to 0.862)	861.5 (838.5 to 881.4)	722.4 (697.4 to 741.4)	0.000781
GGGATGCCCCGCGTCCGGCGGTGGGGGCGGCTGCGCCGAACCGAGTCGGGGCGGATCCGA	777	271601	271660	Rv0227c	Rv0227c	PROBABLE CONSERVED MEMBRANE PROTEIN	0.716 (0.675 to 0.765)	307 (276.7 to 334.9)	219.7 (201.9 to 241)	0.000271	0.688 (0.613 to 0.745)	322.5 (298.8 to 364.3)	221.8 (203.6 to 249.5)	0.000434
CTTCGGTGGAGGTGACCTGGTAGTCGGCAAACGTGACCTCTGGTTTGAGTGGGTCACGAG	778	271951	272010	Rv0227c	Rv0227c	PROBABLE CONSERVED MEMBRANE PROTEIN	0.538 (0.498 to 0.574)	4,078 (3,789 to 4,306)	2,192 (2,020 to 2,327)	3.7e-05	0.492 (0.45 to 0.52)	3,598 (3,427 to 3,916)	1,771 (1,653 to 1,862)	1.41e-05
TCAAACGCCTTCTGTGCGATGGGGTCGAAATAGGGGTATGTCTTCTTCTCGGTGTGAAAC	779	272301	272360	Rv0227c	Rv0227c	PROBABLE CONSERVED MEMBRANE PROTEIN	0.998 (0.904 to 1.129)	3,889 (3,440 to 4,273)	3,880 (3,456 to 4,314)	0.968	0.916 (0.808 to 1.031)	3,438 (3,081 to 3,806)	3,150 (2,782 to 3,553)	0.197
GACCACGATGTGCTCGGTGGCTAGCGACGCCGAGTCGAGTGCCGTTCCAGTGCCGTCGCT	780	272651	272710	Rv0227c	Rv0227c	PROBABLE CONSERVED MEMBRANE PROTEIN	0.821 (0.78 to 0.859)	964.6 (899.1 to 1,004)	792.1 (739.9 to 829.1)	0.00195	0.896 (0.851 to 0.927)	965.1 (905.1 to 1,033)	864.4 (825.9 to 910.9)	0.0132
CGCTCCGACCTGACCAAGCGAGGCAAAACCCGTTTGACCCTAACAGCAGAGCGTATGGGC	781	273001	273060	BT Rv0227c& Rv0228	BT-Rv0227c&Rv0228	Rv0227c<TN>Rv0228 : BT-Rv0227c&Rv0228	0.948 (0.909 to 0.981)	2,179 (2,124 to 2,289)	2,067 (1,952 to 2,199)	0.137	1.088 (1.047 to 1.129)	1,912 (1,859 to 1,965)	2,081 (1,980 to 2,154)	0.0184
GCGGTCACACCCGCGAACCGGTCCGTATCTGCGATCGCGGGTGGCGCGCATCATGCCGGC	782	273351	273410	Rv0228	Rv0228	PROBABLE INTEGRAL MEMBRANE ACYLTRANSFERASE	0.875 (0.846 to 0.897)	487.7 (477.4 to 503.9)	426.9 (417.7 to 437.7)	0.0034	1.017 (0.978 to 1.045)	463.5 (448.1 to 468.9)	471.4 (445.8 to 488)	0.596
GGATCAACCCGTTGACCTGGCCGCCGGCGTTCTTCTCGTGGTTCGCCGCGGGAATGTTGC	783	273701	273760	Rv0228	Rv0228	PROBABLE INTEGRAL MEMBRANE ACYLTRANSFERASE	1.048 (1.023 to 1.077)	452.9 (444.1 to 461.2)	474.4 (455.8 to 491.1)	0.141	1.223 (1.163 to 1.268)	464.8 (454.8 to 479.4)	568.5 (530.7 to 578.6)	0.000203
ATCTGGCATCTGGCCGCGCTGGCCATGGTGTTTCCCGTGATCGGAGCGTTCCCGTTTACC	784	274051	274110	Rv0228	Rv0228	PROBABLE INTEGRAL MEMBRANE ACYLTRANSFERASE	0.668 (0.651 to 0.678)	2,787 (2,738 to 2,820)	1,862 (1,809 to 1,891)	7.19e-06	0.586 (0.578 to 0.605)	2,461 (2,425 to 2,500)	1,442 (1,409 to 1,485)	4.21e-06
GCCCGTGTTCCTCGCCGGCCGCGGCAATGAGCAGGTCCGGGATTTTGCGACCGCGCTGAC	785	274401	274460	Rv0229c	Rv0229c	POSSIBLE CONSERVED MEMBRANE PROTEIN WITH PIN DOMAIN	1.288 (1.245 to 1.317)	1,109 (1,073 to 1,140)	1,427 (1,394 to 1,467)	1.2e-05	1.211 (1.186 to 1.242)	1,020 (987.7 to 1,051)	1,234 (1,206 to 1,266)	3.82e-05
CCAGCGTGTCGAGAGCGGCGGCGACGCGTTGAACTCGCTGAGACGTGGCTTGCCGCAGGG	786	274751	274810	Rv0229c	Rv0229c	POSSIBLE CONSERVED MEMBRANE PROTEIN WITH PIN DOMAIN	0.985 (0.937 to 1.041)	537.8 (511.5 to 565)	530 (494.3 to 564.6)	0.651	0.948 (0.88 to 1.038)	524.9 (498.4 to 550.2)	497.9 (458.7 to 544.2)	0.235
TGGAGGTAATGCCAATTCGGCATCGCCACCGGCACCAGCTCCTCGGGAAGCGCGTCGAAA	787	275101	275160	Rv0230c	php	PROBABLE PHOSPHOTRIESTERASE PHP (PARATHION HYDROLASE) (PTE) (ARYLDIALKYLPHOSPHATASE) (PARAOXONASE) (A-ESTERASE) (ARYLTRIPHOSPHATASE) (PARAOXON HYDROLASE)	0.689 (0.671 to 0.71)	2,464 (2,424 to 2,507)	1,697 (1,654 to 1,740)	1.02e-05	0.761 (0.733 to 0.777)	2,245 (2,220 to 2,282)	1,708 (1,644 to 1,742)	6.12e-05
GGTGCGTTTGTGTGCTTGGGCGACCGCGCGCAACACCCGCTCGACACCAGGGGTGAGGCC	788	275451	275510	Rv0230c	php	PROBABLE PHOSPHOTRIESTERASE PHP (PARATHION HYDROLASE) (PTE) (ARYLDIALKYLPHOSPHATASE) (PARAOXONASE) (A-ESTERASE) (ARYLTRIPHOSPHATASE) (PARAOXON HYDROLASE)	0.882 (0.845 to 0.917)	1,132 (1,079 to 1,177)	997.5 (946.7 to 1,027)	0.00609	0.961 (0.942 to 0.989)	1,091 (1,047 to 1,177)	1,048 (1,007 to 1,098)	0.24
CTAGCCGGGCGATGGCGCCGGCCACCCGCTTGTCCTCGTCGCCCCAGGCTTCCGGGTAGT	789	275801	275860	Rv0230c	php	PROBABLE PHOSPHOTRIESTERASE PHP (PARATHION HYDROLASE) (PTE) (ARYLDIALKYLPHOSPHATASE) (PARAOXONASE) (A-ESTERASE) (ARYLTRIPHOSPHATASE) (PARAOXON HYDROLASE)	1.099 (1.072 to 1.155)	1,463 (1,412 to 1,504)	1,608 (1,542 to 1,661)	0.0101	1.064 (1.028 to 1.096)	1,466 (1,412 to 1,518)	1,561 (1,473 to 1,619)	0.0668
GGGAAGGCCCGGCTCAAGCACGACGACCACGAGCGGATCTGGTACTCGGACTTCCTGGAC	790	276151	276210	Rv0231	fadE4	PROBABLE ACYL-CoA DEHYDROGENASE FADE4	0.906 (0.888 to 0.941)	1,737 (1,694 to 1,781)	1,575 (1,516 to 1,670)	0.0167	0.554 (0.542 to 0.576)	1,652 (1,624 to 1,685)	914.8 (881.1 to 957.5)	2.32e-06
GATCCTTACCCCCAGCGACGGCGGCTGGACCGCCAACGGCGAGAAGTACTACATCGGCAA	791	276501	276560	Rv0231	fadE4	PROBABLE ACYL-CoA DEHYDROGENASE FADE4	0.751 (0.725 to 0.773)	5,042 (4,827 to 5,286)	3,785 (3,663 to 3,881)	4.38e-05	0.706 (0.673 to 0.732)	4,513 (4,315 to 4,680)	3,185 (3,109 to 3,273)	1.69e-05
ACGAGTCGGTCACCCACGCGGCCAACCGTCACCTGTACGGCACTGTGGTGACCGACTTCA	792	276851	276910	Rv0231	fadE4	PROBABLE ACYL-CoA DEHYDROGENASE FADE4	0.727 (0.692 to 0.747)	2,554 (2,439 to 2,647)	1,856 (1,772 to 1,911)	6.53e-05	0.578 (0.557 to 0.604)	2,425 (2,327 to 2,537)	1,401 (1,311 to 1,453)	8.37e-06
CTACTCGGCAAATTCATGCCCAACTACCTGTTCGCTCCCGACTCCACGCTGCCGGTCATC	793	277201	277260	Rv0231	fadE4	PROBABLE ACYL-CoA DEHYDROGENASE FADE4	0.736 (0.723 to 0.747)	7,416 (7,168 to 7,686)	5,457 (5,256 to 5,678)	2.01e-05	0.756 (0.736 to 0.791)	6,986 (6,858 to 7,241)	5,281 (5,098 to 5,484)	3.94e-05
CGACGAGGCCTTGATCGACGAGATCTTCGGCGTACTGGTTCGGGACTTCAACACCCATGC	794	277551	277610	Rv0231	fadE4	PROBABLE ACYL-CoA DEHYDROGENASE FADE4	1.253 (1.206 to 1.325)	1,709 (1,633 to 1,807)	2,142 (2,082 to 2,255)	2.96e-05	2.193 (2.084 to 2.271)	1,491 (1,428 to 1,537)	3,269 (3,071 to 3,450)	2.77e-08
GCCGACGGTGACGTGGGCGCGTGTCGATCCGGCTCGCCGTGCCGCCGTGGTGGAAGCCGC	795	277901	277960	Rv0232	Rv0232	PROBABLE TRANSCRIPTIONAL REGULATORY PROTEIN (PROBABLY TETR/ACRR-FAMILY)	0.976 (0.895 to 1.048)	1,325 (1,197 to 1,478)	1,294 (1,141 to 1,436)	0.598	0.989 (0.893 to 1.098)	1,266 (1,173 to 1,389)	1,252 (1,131 to 1,428)	0.855
TGGAGGTCGACACCGATGCCCGCATCAGCGTGCGCAGCGTCCTGCACCGCCACTACCTGG	796	278251	278310	Rv0232	Rv0232	PROBABLE TRANSCRIPTIONAL REGULATORY PROTEIN (PROBABLY TETR/ACRR-FAMILY)	1.151 (1.053 to 1.229)	452.6 (427.9 to 483.4)	521 (480 to 562.4)	0.00885	1.357 (1.293 to 1.419)	440.5 (413.9 to 462.1)	597.6 (563.4 to 634.5)	3.92e-05
CGGGCTCGCTCGCCGCGGGCGGACTCAACTGGGCGAGCCTGCCACTGAAGCTGTTCGCCG	797	278601	278660	Rv0233	nrdB	PROBABLE RIBONUCLEOSIDE-DIPHOSPHATE REDUCTASE (BETA CHAIN) NRDB (RIBONUCLEOTIDE REDUCTASE SMALL CHAIN)	0.888 (0.856 to 0.915)	2,076 (2,026 to 2,137)	1,844 (1,755 to 1,935)	0.00702	0.728 (0.708 to 0.789)	1,907 (1,846 to 1,994)	1,389 (1,314 to 1,503)	6.93e-05
CGCTATCTCGACGACTTGCCCGCCTACCGCCAAATCTTCTACGCGGAGTTGCCGGAGTGC	798	278951	279010	Rv0233	nrdB	PROBABLE RIBONUCLEOSIDE-DIPHOSPHATE REDUCTASE (BETA CHAIN) NRDB (RIBONUCLEOTIDE REDUCTASE SMALL CHAIN)	0.831 (0.809 to 0.859)	3,309 (3,164 to 3,429)	2,752 (2,626 to 2,904)	0.000682	0.872 (0.839 to 0.908)	2,946 (2,857 to 3,154)	2,570 (2,418 to 2,674)	0.00384
GCGCCTCATCGAGGAGGGCTTTGCGCTGTACGGCGACCAGCCCCCATTCGACCTGTCCAA	799	279301	279360	Rv0233	nrdB	PROBABLE RIBONUCLEOSIDE-DIPHOSPHATE REDUCTASE (BETA CHAIN) NRDB (RIBONUCLEOTIDE REDUCTASE SMALL CHAIN)	0.66 (0.633 to 0.682)	821.9 (789.9 to 844)	542.7 (518.4 to 556.3)	1.87e-05	0.583 (0.555 to 0.61)	812.5 (771.6 to 845.6)	473.7 (447.3 to 494.7)	4.69e-06
TGTGCGGACAGTTCCCGGCCATAGCCCGAGCGCTTGACCCCGCCGAACGGCAATTCGGGA	800	279651	279710	Rv0234c	gabD1	PROBABLE SUCCINATE-SEMIALDEHYDE DEHYDROGENASE [NADP+] DEPENDENT (SSDH) GABD1	1.141 (1.112 to 1.177)	1,095 (1,075 to 1,115)	1,250 (1,230 to 1,295)	0.000771	1.362 (1.298 to 1.4)	986.4 (933.2 to 1,020)	1,344 (1,268 to 1,370)	9.88e-06
CGCCGCGGCAGCATCCTCGACTTGCTTGGCAACCTCGTTGCGGCCCTGCTCGGTGGCCAG	801	280001	280060	Rv0234c	gabD1	PROBABLE SUCCINATE-SEMIALDEHYDE DEHYDROGENASE [NADP+] DEPENDENT (SSDH) GABD1	1.06 (1.04 to 1.086)	646.6 (634 to 668.5)	685.4 (673.7 to 706.9)	0.0682	1.112 (1.096 to 1.138)	630.6 (613.2 to 649.3)	701.6 (672.3 to 727.7)	0.00325
TTCCGGTCAGCGTGGCCGCCGCGACCCGGGGATCACGCAGGATGGCTTCGACGGCTCCCG	802	280351	280410	Rv0234c	gabD1	PROBABLE SUCCINATE-SEMIALDEHYDE DEHYDROGENASE [NADP+] DEPENDENT (SSDH) GABD1	0.93 (0.907 to 0.951)	709.8 (680.8 to 738.1)	660.2 (630.5 to 680.9)	0.0516	1.121 (1.098 to 1.152)	710 (698 to 724.4)	796.2 (779.6 to 817.9)	0.00215
TAGCGAAAACCCTTGGCGCACTTCAGTGCCTCGGCTTTGGCCGCGGCCAGCGTCTTGCCC	803	280701	280760	Rv0234c	gabD1	PROBABLE SUCCINATE-SEMIALDEHYDE DEHYDROGENASE [NADP+] DEPENDENT (SSDH) GABD1	0.711 (0.695 to 0.734)	702.3 (676.6 to 739.7)	499.2 (477.5 to 535.6)	2.68e-05	0.651 (0.628 to 0.674)	726.8 (698.6 to 762.7)	473.4 (460.3 to 493.3)	5.63e-06
CCCGAGCAGGAGGTGTCGGGGCCTCCTATCGGCTGGGGTGGGCTCTATCACGGGCAGGAC	804	281051	281110	Rv0234c	gabD1	PROBABLE SUCCINATE-SEMIALDEHYDE DEHYDROGENASE [NADP+] DEPENDENT (SSDH) GABD1	0.731 (0.712 to 0.769)	988.3 (943.6 to 1,021)	723 (688.1 to 776.8)	3.38e-05	0.781 (0.738 to 0.87)	931.8 (895.3 to 954.6)	728.3 (684.4 to 804.3)	0.00132
CACGGTAGTGCGTAGCCCGGTGAGATGGCGGCGAACCACATGAGCCAGTCCAGCCGCAGA	805	281401	281460	Rv0235c	Rv0235c	PROBABLE CONSERVED TRANSMEMBRANE PROTEIN	0.657 (0.631 to 0.695)	1,490 (1,440 to 1,544)	978.4 (940.9 to 1,036)	2.09e-05	0.704 (0.667 to 0.758)	1,407 (1,314 to 1,473)	991.1 (921.7 to 1,050)	0.0002
CGGCGGTGCCGACAGCGCCGGCTGGGCCGGCATCGGCAGCAGCGCCGCGGCCGAAGATGT	806	281751	281810	Rv0235c	Rv0235c	PROBABLE CONSERVED TRANSMEMBRANE PROTEIN	0.552 (0.476 to 0.629)	58.3 (50.43 to 67.45)	32.18 (27.45 to 38.35)	0.000282	0.602 (0.492 to 0.69)	71.34 (59.05 to 86.36)	42.94 (35.07 to 50.46)	0.000851
CGCGCATCTTGATCAATCCGGCACCGAATTCGACCCGGAACAGCAGCCAGCGCGCCAACA	807	282101	282160	Rv0235c	Rv0235c	PROBABLE CONSERVED TRANSMEMBRANE PROTEIN	0.915 (0.865 to 0.971)	848.1 (796.9 to 909.5)	776.4 (708.4 to 824.6)	0.0354	0.933 (0.874 to 0.99)	816.6 (766.4 to 863.7)	762.2 (697.1 to 817.1)	0.115
GACTGTCCAGCCAGATACCGCGGCACCGGCAGCATGCCGTGCTCTCCGATGAGGGGCCGG	808	282451	282510	Rv0235c	Rv0235c	PROBABLE CONSERVED TRANSMEMBRANE PROTEIN	0.828 (0.768 to 0.888)	1,897 (1,764 to 1,996)	1,572 (1,437 to 1,717)	0.00286	0.81 (0.784 to 0.844)	1,750 (1,678 to 1,835)	1,417 (1,377 to 1,476)	0.000463
CGGCCAGGATCAGCCCGCCCGCAGCCAGTCCGACGGTGACCCGGTCACGTAGTCGCTCCC	809	282801	282860	Rv0236c	Rv0236c	PROBABLE CONSERVED TRANSMEMBRANE PROTEIN	1.036 (0.97 to 1.125)	1,724 (1,576 to 1,802)	1,787 (1,626 to 1,924)	0.356	1.329 (1.215 to 1.43)	1,535 (1,308 to 1,672)	2,039 (1,775 to 2,181)	0.000149
TGCCACCCGTTGACGGCGATCGGTGTCAGCCGGGCCCCGGTGCTCGTGCGGGCCACCCAG	810	283151	283210	Rv0236c	Rv0236c	PROBABLE CONSERVED TRANSMEMBRANE PROTEIN	1.074 (1.04 to 1.093)	567.3 (554.5 to 579.9)	609.1 (589.9 to 619.8)	0.0317	1.349 (1.335 to 1.37)	567.1 (553.6 to 587.4)	765.1 (750.5 to 781.6)	2.8e-07
GTGCACGAACCGGCCCGCGACGGCGACGACCGGGCCGTGATCGCAATCCACGGTGAGCGC	811	283501	283560	Rv0236c	Rv0236c	PROBABLE CONSERVED TRANSMEMBRANE PROTEIN	0.775 (0.735 to 0.816)	254.5 (237.5 to 268.8)	197.2 (182.6 to 211.7)	0.000445	0.638 (0.597 to 0.69)	267.9 (257 to 276.3)	171 (160.7 to 184.4)	8.72e-05
GCAGCCCGGTCACCACGGTGGGCCGCGGCAGGGTCAGCGTCAGCGTCGGCGGGGTTTTGT	812	283851	283910	Rv0236c	Rv0236c	PROBABLE CONSERVED TRANSMEMBRANE PROTEIN	0.868 (0.819 to 0.931)	563.2 (537 to 594.3)	488.8 (454.5 to 513.9)	0.0107	0.876 (0.846 to 0.904)	532.6 (518.2 to 551.9)	466.7 (450.5 to 489.4)	0.00567
GGTCTGCCCAGCAGTTCGGATCCCAGGTCCCAGCCCGCGATCGCCGAACCCGGCGGCGGC	813	284201	284260	Rv0236c	Rv0236c	PROBABLE CONSERVED TRANSMEMBRANE PROTEIN	0.956 (0.925 to 0.976)	1,392 (1,356 to 1,439)	1,332 (1,278 to 1,394)	0.195	1.094 (1.069 to 1.12)	1,329 (1,291 to 1,385)	1,454 (1,409 to 1,532)	0.0106
GGTCACCGGACGGTCGAAATCCACCTGCAGCCACTGCCCAACGGCGGCCTGCAGCGCGTT	814	284551	284610	Rv0236c	Rv0236c	PROBABLE CONSERVED TRANSMEMBRANE PROTEIN	1.301 (1.269 to 1.338)	629.4 (603 to 643)	818.8 (806.6 to 827.2)	9.68e-07	2.425 (2.277 to 2.508)	646.6 (581.4 to 673.6)	1,569 (1,392 to 1,645)	1.11e-08
AGCCGGCAGCTCGAGCGTCCGCGGTCATCAGCACCGGACCCAGCGGGGGCTGGCCCTGCA	815	284901	284960	Rv0236c	Rv0236c	PROBABLE CONSERVED TRANSMEMBRANE PROTEIN	1.04 (1.001 to 1.081)	219.9 (213.6 to 232.5)	228.8 (215.2 to 241.6)	0.219	1.314 (1.27 to 1.388)	223.5 (217.6 to 235.8)	293.8 (277.8 to 308.6)	3.5e-05
TTGCGTACCAGCACATAGGAAATGCCTTGGCGGGCAAGGGTATCGGCCAGCCCCGCCGAC	816	285251	285310	Rv0236c	Rv0236c	PROBABLE CONSERVED TRANSMEMBRANE PROTEIN	1.239 (1.215 to 1.281)	863.6 (844 to 887.2)	1,070 (1,044 to 1,098)	8.41e-06	1.78 (1.719 to 1.878)	810.9 (791.5 to 831.6)	1,444 (1,393 to 1,522)	2.34e-07
CAGCGAGGTGCTGACCATCAGCGCGGTCAGGGCTACCACCGCCACCGCTACTCGCTTGTC	817	285601	285660	Rv0236c	Rv0236c	PROBABLE CONSERVED TRANSMEMBRANE PROTEIN	0.944 (0.887 to 1.027)	737.7 (688.1 to 806.5)	697 (625.3 to 797)	0.209	1.129 (1.055 to 1.24)	748.2 (686.9 to 796.4)	846.5 (765.7 to 939.7)	0.00712
CCAGCCCGGCCGCTGCGACCAGGCAGGTGCCCAGGATGGCCGCCGATCCGGTGACCAACG	818	285951	286010	Rv0236c	Rv0236c	PROBABLE CONSERVED TRANSMEMBRANE PROTEIN	0.741 (0.66 to 0.882)	566.7 (514.3 to 642.7)	420.4 (366.9 to 520)	0.00357	0.913 (0.812 to 1.027)	554 (501.8 to 615.1)	505.6 (452.2 to 572.1)	0.143
GCGCCCATCAGCGCCACCGCCAGCCCGGCTTGGGCGGCCAGCGCGCGCACCGAGCGGCCA	819	286301	286360	Rv0236c	Rv0236c	PROBABLE CONSERVED TRANSMEMBRANE PROTEIN	0.857 (0.776 to 0.935)	456.4 (424.2 to 492.8)	390.8 (356.8 to 429.8)	0.0176	0.884 (0.792 to 0.953)	443.7 (408.6 to 465.9)	392.6 (344.5 to 430.6)	0.0335
ATACCCGTAGGCCTGGTTCTGCGCCTGCCCGAACGGCAGGTCGCTGTTCCACAGGTTGGT	820	286651	286710	Rv0236c	Rv0236c	PROBABLE CONSERVED TRANSMEMBRANE PROTEIN	2.999 (2.873 to 3.143)	454.8 (438.9 to 466)	1,365 (1,308 to 1,443)	1.41e-09	1.877 (1.751 to 2.026)	440.2 (422.7 to 465.4)	826.1 (753.8 to 872.4)	9.42e-07
AAGATCGCGGCCGCGCCCAGCAACAGACCAACCACCACGCTTGCGGCGGCGGGCGCGACG	821	287001	287060	Rv0236A	Rv0236A	SMALL SECRETED PROTEIN	3.857 (3.68 to 4.137)	391.6 (375.1 to 416.8)	1,511 (1,425 to 1,670)	1.91e-09	2.35 (2.141 to 2.474)	330.6 (306.1 to 350.6)	777.5 (678.6 to 839.5)	1.22e-07
CCGGCGCTGCTGTCCCCCCGTGACAAGCTGGCCCAGCTGCTGGTGGTCGGCGTGCGAGAT	822	287351	287410	Rv0237	lpqI	PROBABLE CONSERVED LIPOPROTEIN LPQI	1.684 (1.627 to 1.767)	1,263 (1,210 to 1,312)	2,126 (2,045 to 2,186)	8.22e-09	2.016 (1.917 to 2.079)	1,230 (1,190 to 1,279)	2,480 (2,355 to 2,610)	3.35e-08
CATCGACTTCGCCCCGGTGGTCGACGTCACCGACGCCCCGGATGACACGGTGATCGGGGA	823	287701	287760	Rv0237	lpqI	PROBABLE CONSERVED LIPOPROTEIN LPQI	1.353 (1.33 to 1.383)	450.5 (428.7 to 462.1)	609.4 (579.4 to 632)	4.29e-07	1.901 (1.815 to 1.975)	467.6 (445.3 to 494.7)	888.4 (871.2 to 924.6)	3.76e-11
CGGTGAACCTGCTGCGCACCGGCACGGGATACGGCGCACCGCCGTTCGATGGTCCAGTGT	824	288051	288110	Rv0237	lpqI	PROBABLE CONSERVED LIPOPROTEIN LPQI	0.858 (0.818 to 0.887)	832.2 (812.5 to 850.1)	714.1 (689.1 to 747.9)	0.00242	0.845 (0.799 to 0.88)	821 (802.1 to 839.7)	693.8 (656 to 728.3)	0.00141
GCTACAGGGGCCCAAAAGGGGCTGGCGATGGCAGGTGGTACCAAGCGACTACCGCGTGCT	825	288401	288460	BT Rv0237& Rv0238	BT-lpqI&Rv0238	TN>Rv0238 : BT-lpqI&Rv0238	1.118 (1.061 to 1.181)	1,447 (1,396 to 1,495)	1,617 (1,547 to 1,714)	0.012	1.147 (1.102 to 1.163)	1,302 (1,153 to 1,371)	1,492 (1,421 to 1,567)	0.000617
CGTGATGTACACCCAGGCCACCAGCTCCCAAGCGTTCGCGCACACGGTGCGTGAGGGGCG	826	288751	288810	Rv0238	Rv0238	POSSIBLE TRANSCRIPTIONAL REGULATORY PROTEIN (PROBABLY TETR-FAMILY)	0.864 (0.834 to 0.934)	2,004 (1,942 to 2,053)	1,731 (1,656 to 1,896)	0.00459	0.921 (0.89 to 0.954)	1,815 (1,773 to 1,856)	1,673 (1,618 to 1,732)	0.0409
TGTATGATTCGAACGCAAGTCCAGCTCCCAGATGAGCTTTACCGGGACGCCAAGCGGGTC	827	289101	289160	BT Rv0238& Rv0240	BT-Rv0238&Rv0240	TN>Rv0240 : BT-Rv0238&Rv0240	1.055 (0.992 to 1.162)	1,137 (1,099 to 1,195)	1,204 (1,112 to 1,371)	0.221	0.956 (0.928 to 0.969)	876.1 (843.6 to 921.7)	837.7 (800 to 870.4)	0.19
TCGCAGTCTGCGAACTCGTGCTTATGGAGCTGTATCAATTGCTGCGGAATCCTACGGTGG	828	289451	289510	Rv0240	Rv0240	CONSERVED HYPOTHETICAL PROTEIN WITH PIN DOMAIN	2.452 (2.407 to 2.523)	1,079 (1,066 to 1,102)	2,646 (2,573 to 2,714)	5.6e-14	2.71 (2.623 to 2.779)	973.2 (936.8 to 1,023)	2,637 (2,567 to 2,712)	1.54e-14
CGTGGCCCCGGCTATAGACCCCGCACGGTAGCGGTCAGGTGGGGGTATCCCTTGGCCATA	829	289801	289860	BT Rv0240& Rv0241c	BT-Rv0240&Rv0241c	Rv0240>TN<Rv0241c : BT-Rv0240&Rv0241c	3.937 (3.313 to 4.502)	1,166 (1,141 to 1,185)	4,616 (3,886 to 5,290)	4.72e-07	10.64 (9.49 to 11.59)	1,340 (1,212 to 1,430)	14,255 (13,201 to 15,855)	3.03e-08
GGGTAGCTTGGGCTTTTTTTGCGGCGGCGGTTTGGGTTCGCCGGACAAGCTGGTGCGTTG	830	290151	290210	Rv0241c	Rv0241c	DOUBLE HOTDOG HYDRATASE	0.888 (0.863 to 0.917)	779.6 (766.9 to 801.3)	692.3 (663.4 to 710)	0.00789	0.997 (0.972 to 1.025)	759 (744.5 to 770.1)	756.5 (739.3 to 778.4)	0.919
CGGTGACCGCCGCGTAGGCCGCGACGTTGGCGGGGTCGATCGGCAGCTCCTCGACGGTCA	831	290501	290560	Rv0241c	Rv0241c	DOUBLE HOTDOG HYDRATASE	0.757 (0.706 to 0.801)	1,103 (1,051 to 1,188)	836 (786.7 to 899.3)	0.000294	0.755 (0.705 to 0.831)	1,077 (1,018 to 1,200)	814.1 (759.9 to 941.5)	0.00091
GATGAATCCCGGTGCCACGGCGTTGATCGTGATGCCTTTCGCGGCCAGGCCGGGTGCCAG	832	290851	290910	Rv0242c	fabG4	PROBABLE 3-OXOACYL-[ACYL-CARRIER PROTEIN] REDUCTASE FABG4 (3-KETOACYL-ACYL CARRIER PROTEIN REDUCTASE)	0.879 (0.863 to 0.891)	1,158 (1,131 to 1,191)	1,018 (994.2 to 1,048)	0.00386	0.883 (0.857 to 0.897)	1,116 (1,071 to 1,148)	985 (937.1 to 1,010)	0.00535
TCTTGTCGACGGCATCGTCGGCGGTGACGTCGAGCCACAGCGCGGTGCCGCCCACCTTGC	833	291201	291260	Rv0242c	fabG4	PROBABLE 3-OXOACYL-[ACYL-CARRIER PROTEIN] REDUCTASE FABG4 (3-KETOACYL-ACYL CARRIER PROTEIN REDUCTASE)	0.749 (0.716 to 0.781)	189.5 (176.8 to 202.1)	142 (131.4 to 155.9)	7.3e-05	0.755 (0.682 to 0.85)	197.1 (185.1 to 220.6)	148.9 (138.3 to 172.3)	0.00147
AACGCCGTTGTCGCACCGCGGCGCAGTTCCTTGCCCAGCGAGCGGGTGAAGCCCTCCAGC	834	291551	291610	Rv0242c	fabG4	PROBABLE 3-OXOACYL-[ACYL-CARRIER PROTEIN] REDUCTASE FABG4 (3-KETOACYL-ACYL CARRIER PROTEIN REDUCTASE)	1.007 (0.96 to 1.045)	633.5 (617 to 646.5)	638 (604.4 to 659.7)	0.83	1.096 (1.041 to 1.162)	643 (625.5 to 657.9)	704.6 (676.3 to 741.2)	0.0143
TGGCGGTTCGCCTGCTCGATAGCGGCGAAGCGTCTCGGGTTGCGGAACACCCAATTGCCT	835	291901	291960	Rv0242c	fabG4	PROBABLE 3-OXOACYL-[ACYL-CARRIER PROTEIN] REDUCTASE FABG4 (3-KETOACYL-ACYL CARRIER PROTEIN REDUCTASE)	0.478 (0.47 to 0.491)	2,297 (2,211 to 2,411)	1,098 (1,069 to 1,132)	2.38e-06	0.433 (0.4 to 0.467)	2,236 (2,138 to 2,428)	969.2 (888.2 to 1,073)	2.17e-05
ATCGGACGGTGCCTACGCGGATGCGTCCAACCAGGACATGTTCACCGCGGCGCTGAGCGG	836	292251	292310	Rv0243	fadA2	PROBABLE ACETYL-CoA ACYLTRANSFERASE FADA2 (3-KETOACYL-CoA THIOLASE) (BETA-KETOTHIOLASE)	0.662 (0.63 to 0.695)	1,493 (1,435 to 1,549)	989.2 (941.1 to 1,038)	9.5e-06	0.6 (0.571 to 0.624)	1,366 (1,298 to 1,478)	818.5 (803.4 to 853.5)	2.99e-06
TGCTCAAGCTGCGCCGATCTAGGTCCAACGTGCAACGCCTCAAGCTGGTGGGCACGCTGC	837	292601	292660	Rv0243	fadA2	PROBABLE ACETYL-CoA ACYLTRANSFERASE FADA2 (3-KETOACYL-CoA THIOLASE) (BETA-KETOTHIOLASE)	0.86 (0.839 to 0.88)	1,581 (1,538 to 1,620)	1,359 (1,321 to 1,409)	0.00177	0.985 (0.971 to 1.001)	1,448 (1,409 to 1,480)	1,427 (1,396 to 1,470)	0.638
ACGATGACGGCCGGCAATTCGACTCCGCTGACCGACGGCGCCTCGGTGGCATTGCTGGCC	838	292951	293010	Rv0243	fadA2	PROBABLE ACETYL-CoA ACYLTRANSFERASE FADA2 (3-KETOACYL-CoA THIOLASE) (BETA-KETOTHIOLASE)	0.855 (0.84 to 0.875)	568.5 (556.9 to 576.3)	486.2 (475.7 to 495.9)	0.00145	0.793 (0.776 to 0.826)	563.8 (542.4 to 582.3)	447.3 (436.6 to 463.1)	0.000189
CAAGCTCAACGTCAACGGGTCGTCGTTGGCCGCCGGGCACCCCTTCGCGGCGACCGGTGG	839	293301	293360	Rv0243	fadA2	PROBABLE ACETYL-CoA ACYLTRANSFERASE FADA2 (3-KETOACYL-CoA THIOLASE) (BETA-KETOTHIOLASE)	0.959 (0.927 to 1.039)	1,431 (1,395 to 1,453)	1,373 (1,332 to 1,484)	0.251	1.058 (1.001 to 1.125)	1,298 (1,159 to 1,391)	1,373 (1,301 to 1,451)	0.102
GGGGCAATCCCCTGGAAAGGGCCGCCGCTGGTGGGAGGGGACCCAGCGGCGGTCTTTTTG	840	293651	293710	BT Rv0243& Rv0244c	BT-fadA2&fadE5	Rv0243>TN<Rv0244c : BT-fadA2&fadE5	0.65 (0.589 to 0.734)	50.69 (47.46 to 54.76)	32.91 (30.48 to 35.69)	2.86e-05	0.559 (0.523 to 0.582)	52.11 (50.73 to 53.22)	29.13 (27.2 to 30.27)	7.72e-06
CGATGATGAGGTCACCGACGCTCATCAAGAAGCGCACCGAACCCAAGCCCACCTTGTAGA	841	294001	294060	Rv0244c	fadE5	PROBABLE ACYL-CoA DEHYDROGENASE FADE5	0.825 (0.791 to 0.873)	766.4 (744.8 to 781.8)	632.5 (608 to 676.9)	0.0011	0.769 (0.731 to 0.84)	776.3 (735 to 799.8)	596.9 (572.9 to 634.8)	0.000157
AAGAAGCCGGATCCACCCAGGGTTTGCAGGCTTTCAGTGAGCTTGGCGTAAGCCTGTTCG	842	294351	294410	Rv0244c	fadE5	PROBABLE ACYL-CoA DEHYDROGENASE FADE5	0.593 (0.575 to 0.613)	2,621 (2,513 to 2,763)	1,553 (1,503 to 1,635)	6.81e-06	0.515 (0.481 to 0.536)	2,425 (2,333 to 2,491)	1,250 (1,160 to 1,305)	8.37e-06
CGTCGCGATGGCCTTCGTGCCGACCATCATGCGGGCCTGCTCAATGACCTCGAACATCTG	843	294701	294760	Rv0244c	fadE5	PROBABLE ACYL-CoA DEHYDROGENASE FADE5	0.665 (0.658 to 0.68)	1,687 (1,635 to 1,749)	1,122 (1,078 to 1,166)	7.82e-06	0.516 (0.489 to 0.551)	1,659 (1,583 to 1,711)	856.4 (818.8 to 918.2)	6.62e-06
GCTTGACGCCGTCGATGTGCCAGGACCCGTCGGCCTGTTGGACAGCTTTGGTTCGGGCAG	844	295051	295110	Rv0244c	fadE5	PROBABLE ACYL-CoA DEHYDROGENASE FADE5	0.901 (0.887 to 0.918)	1,683 (1,611 to 1,743)	1,516 (1,472 to 1,549)	0.0109	1.073 (1.024 to 1.121)	1,565 (1,504 to 1,632)	1,678 (1,582 to 1,756)	0.0596
TCCGGCAGCATCACCGAGTGGGTTTTCGGGTCGAAAACGGGCGGGTTGCGGTCCCCTTCG	845	295401	295460	Rv0244c	fadE5	PROBABLE ACYL-CoA DEHYDROGENASE FADE5	1.036 (0.987 to 1.062)	1,723 (1,678 to 1,787)	1,784 (1,737 to 1,829)	0.273	0.86 (0.849 to 0.868)	1,597 (1,538 to 1,661)	1,373 (1,321 to 1,407)	0.00167
TGATGTGAGCTACATTGCACCAACTAACTAACCAACCGGTTGGGTTAGCGGTGATCCTGG	846	295751	295810	BT Rv0244c& Rv0245	BT-fadE5&Rv0245	Rv0244c<TN>Rv0245 : BT-fadE5&Rv0245	1.474 (1.404 to 1.542)	2,390 (2,238 to 2,484)	3,525 (3,244 to 3,792)	3.64e-06	1.295 (1.24 to 1.372)	2,137 (2,089 to 2,180)	2,769 (2,657 to 2,928)	2.89e-06
GTGCGGCAAGGCTTGGCAGCCAGTACCTTTGTCCCGGTCTCGCTGGAACCGCCGCTGGTG	847	296101	296160	Rv0245	Rv0245	POSSIBLE OXIDOREDUCTASE	1.256 (1.224 to 1.279)	1,633 (1,570 to 1,688)	2,050 (2,020 to 2,085)	3.86e-06	1.43 (1.383 to 1.521)	1,480 (1,430 to 1,551)	2,117 (2,052 to 2,282)	7.4e-06
CATTGTGTTCCATCGCAGCGTGCTCCGCCGACTCGGCGTCTAAACGTCTATACGGACGCC	848	296451	296510	Rv0245	Rv0245	POSSIBLE OXIDOREDUCTASE	1.026 (0.95 to 1.115)	2,357 (2,124 to 2,535)	2,418 (2,210 to 2,587)	0.587	1.05 (0.929 to 1.222)	2,099 (1,823 to 2,268)	2,203 (1,876 to 2,468)	0.445
GGTGGAGCGTGGCAAAAACGTCGCATCGGGTGAGCAGCGCCGATGGCATGAGTAAGCGTA	849	296801	296860	BT Rv0245& Rv0246	BT-Rv0245&Rv0246	TN>Rv0246 : BT-Rv0245&Rv0246	0.969 (0.939 to 0.996)	2,189 (2,083 to 2,237)	2,121 (2,073 to 2,184)	0.337	0.737 (0.711 to 0.76)	1,960 (1,898 to 2,039)	1,446 (1,352 to 1,513)	3.49e-05
ATCCTATTGGTGGTCAATGTGACGCTGATCGGGGTCGTTTCGGCGATCTCCTTCGTCGCC	850	297151	297210	Rv0246	Rv0246	PROBABLE CONSERVED INTEGRAL MEMBRANE PROTEIN	0.813 (0.777 to 0.862)	5,160 (4,866 to 5,414)	4,195 (3,952 to 4,469)	0.00181	0.698 (0.642 to 0.737)	4,482 (4,059 to 4,721)	3,128 (2,817 to 3,286)	0.000208
TGGTTGGTATCGTCGGTACCTGCTTGTGCAGGTACTCTTTGGCTCGGTCGTGCTCGGGTC	851	297501	297560	Rv0246	Rv0246	PROBABLE CONSERVED INTEGRAL MEMBRANE PROTEIN	1.356 (1.258 to 1.445)	2,963 (2,748 to 3,153)	4,016 (3,828 to 4,202)	4.3e-05	1.199 (1.105 to 1.297)	2,700 (2,447 to 2,939)	3,237 (3,034 to 3,419)	0.00167
AACTGTGGATTGCCCGTGACGCCGAACCCGGCCTGCGAACATCCCTCATCTCCTTCGGCC	852	297851	297910	Rv0246	Rv0246	PROBABLE CONSERVED INTEGRAL MEMBRANE PROTEIN	0.937 (0.883 to 0.984)	5,884 (5,536 to 6,185)	5,512 (5,204 to 5,878)	0.0904	0.906 (0.867 to 0.947)	5,245 (5,037 to 5,459)	4,750 (4,556 to 4,941)	0.0189
TTGTCGGTGATCTTGATGTTTTCTGGGCACACTTCGGTGCAGCACTTGGTGATATTGCAG	853	298201	298260	Rv0247c	Rv0247c	PROBABLE SUCCINATE DEHYDROGENASE [IRON-SULFUR SUBUNIT] (SUCCINIC DEHYDROGENASE)	0.76 (0.723 to 0.801)	4,935 (4,597 to 5,175)	3,752 (3,534 to 3,929)	0.000492	0.804 (0.76 to 0.865)	4,107 (3,847 to 4,433)	3,302 (3,183 to 3,439)	0.000436
GACGTCGGTAACAAGATCGCGAATCACCGGAAACGTCCGCATTGGGGTGACCGTGACGAT	854	298551	298610	Rv0247c	Rv0247c	PROBABLE SUCCINATE DEHYDROGENASE [IRON-SULFUR SUBUNIT] (SUCCINIC DEHYDROGENASE)	0.776 (0.753 to 0.799)	6,398 (6,177 to 6,645)	4,969 (4,794 to 5,119)	7.69e-05	0.768 (0.733 to 0.788)	5,758 (5,519 to 6,099)	4,424 (4,257 to 4,561)	6.86e-05
CGGTGTAGTATTTCTCCAACTCCGAGATCTCGAAGAGCTCCAGCAAGTCGGGTCGCATGG	855	298901	298960	Rv0248c	Rv0248c	PROBABLE SUCCINATE DEHYDROGENASE [IRON-SULFUR SUBUNIT] (SUCCINIC DEHYDROGENASE)	0.63 (0.615 to 0.643)	7,052 (6,886 to 7,202)	4,444 (4,309 to 4,579)	2.84e-06	0.561 (0.543 to 0.58)	6,320 (6,012 to 6,625)	3,544 (3,409 to 3,664)	1.48e-06
AGCTCGGCCAAAAGAGTCAGCGCCCTGGATATTTCGTCGGCGTTGCGGATGATACCGACC	856	299251	299310	Rv0248c	Rv0248c	PROBABLE SUCCINATE DEHYDROGENASE [IRON-SULFUR SUBUNIT] (SUCCINIC DEHYDROGENASE)	0.713 (0.702 to 0.732)	2,684 (2,626 to 2,803)	1,913 (1,872 to 1,958)	2.08e-05	0.64 (0.617 to 0.658)	2,421 (2,352 to 2,468)	1,549 (1,485 to 1,606)	9.5e-06
GCCGGTGTCCGCGTCTACTTCGACACCGCCCATCACGTAGTGACACGTCGGCCCGACTTC	857	299601	299660	Rv0248c	Rv0248c	PROBABLE SUCCINATE DEHYDROGENASE [IRON-SULFUR SUBUNIT] (SUCCINIC DEHYDROGENASE)	1.338 (1.292 to 1.403)	1,094 (1,053 to 1,131)	1,464 (1,394 to 1,542)	7.97e-06	1.131 (1.055 to 1.182)	1,080 (1,065 to 1,101)	1,222 (1,149 to 1,271)	0.00266
ACATGAAGCGAGAGTTCTCCGAGTTTTTGAGCACTCCGCCGTCGCCGCGAACACCCTCAG	858	299951	300010	Rv0248c	Rv0248c	PROBABLE SUCCINATE DEHYDROGENASE [IRON-SULFUR SUBUNIT] (SUCCINIC DEHYDROGENASE)	0.818 (0.786 to 0.836)	2,314 (2,277 to 2,365)	1,892 (1,836 to 1,944)	0.000448	0.944 (0.917 to 0.97)	2,112 (2,044 to 2,163)	1,994 (1,926 to 2,072)	0.108
ACTTTGATCCGCGCTTCGTAGTCGCCGAGCTCGGCGTGGTCCTCCTGCTGCAGCGAGACA	859	300301	300360	Rv0248c	Rv0248c	PROBABLE SUCCINATE DEHYDROGENASE [IRON-SULFUR SUBUNIT] (SUCCINIC DEHYDROGENASE)	0.742 (0.722 to 0.758)	1,389 (1,354 to 1,435)	1,031 (1,006 to 1,056)	4.48e-05	0.927 (0.883 to 0.971)	1,318 (1,276 to 1,366)	1,222 (1,181 to 1,287)	0.0521
TTCGGCCATGACCGTGTGGGCCTTGCCGAATAGGGATTTGCACACGACGGCTACTTTCAA	860	300651	300710	Rv0248c	Rv0248c	PROBABLE SUCCINATE DEHYDROGENASE [IRON-SULFUR SUBUNIT] (SUCCINIC DEHYDROGENASE)	0.812 (0.786 to 0.829)	1,819 (1,779 to 1,867)	1,478 (1,431 to 1,533)	0.00029	0.85 (0.825 to 0.887)	1,694 (1,671 to 1,778)	1,440 (1,393 to 1,484)	0.00185
GCTTGAGCCGACCGCCGGTGGCGTGCCGGCACGAATGGCACGAGATGGTGTATGCCCACA	861	301001	301060	Rv0249c	Rv0249c	PROBABLE SUCCINATE DEHYDROGENASE [MEMBRANE ANCHOR SUBUNIT] (SUCCINIC DEHYDROGENASE)	0.85 (0.825 to 0.88)	1,147 (1,109 to 1,176)	974.5 (965.1 to 982.5)	0.00129	0.775 (0.757 to 0.791)	1,079 (1,055 to 1,096)	836.5 (825 to 849)	8.59e-05
ATCGCTCCCAACGGAATCCACCCTGGAAAATGCCCGAACCAGACGCCGAGATGACTGGCG	862	301351	301410	Rv0249c	Rv0249c	PROBABLE SUCCINATE DEHYDROGENASE [MEMBRANE ANCHOR SUBUNIT] (SUCCINIC DEHYDROGENASE)	0.725 (0.683 to 0.751)	2,350 (2,266 to 2,388)	1,704 (1,574 to 1,790)	4.04e-05	0.71 (0.685 to 0.742)	2,108 (2,048 to 2,185)	1,496 (1,426 to 1,578)	4.84e-05
AGAACGGCCCCCTTTTTCTGGGGGGCTCGGTTGTTCAGTACCTGTGACCTCCGACACCCT	863	301701	301760	BT Rv0249c& Rv0251c	BT-Rv0249c&hsp	TN>Rv0249c : BT-Rv0249c&hsp	0.445 (0.418 to 0.477)	1,459 (1,386 to 1,521)	649.9 (592.2 to 706.4)	7.85e-06	0.365 (0.341 to 0.392)	1,458 (1,416 to 1,491)	532.2 (488.3 to 579.1)	2.05e-05
TGTTACAGATCACAGTACGCTCCCGATACTAGCTATCGACGGACGGAGTCGTTGGGTCTA	864	302051	302110	BT Rv0249c& Rv0251c	BT-Rv0249c&hsp	TN>Rv0249c : BT-Rv0249c&hsp	1.117 (1.085 to 1.165)	3,905 (3,792 to 3,995)	4,362 (4,239 to 4,490)	0.00291	0.895 (0.861 to 0.923)	3,534 (3,399 to 3,696)	3,164 (3,009 to 3,238)	0.011
GATCACCAGGCGGCTCACCGGCTGGCCAGGGTCAAGCTCGACGTTGACGTCCTTGTCGAC	865	302401	302460	Rv0251c	hsp	HEAT SHOCK PROTEIN HSP (HEAT-STRESS-INDUCED RIBOSOME-BINDING PROTEIN A)	0.706 (0.683 to 0.736)	758.3 (728.5 to 787.9)	535.3 (511.3 to 561.2)	5.07e-05	0.613 (0.58 to 0.65)	754.4 (713.8 to 783.7)	462.3 (433.9 to 486.5)	2.54e-05
GGCGTTCACCGGAAGCGAACACTGTCACACAGCCGGTCGCCAGGTGTGATCACAGCGTCA	866	302751	302810	BT Rv0251c& Rv0252	BT-hsp&nirB	Rv0251c<TN>Rv0252 : BT-hsp&nirB	0.936 (0.895 to 0.965)	856.1 (807.9 to 895.7)	802 (747.4 to 838.7)	0.081	0.802 (0.778 to 0.827)	841.4 (796 to 887.1)	674.6 (645 to 693.4)	0.000229
CCGGTGACCAGCGGGTTCGGTTGCTACTAAACACCCGAGTCACCCAGATTGACCGGGCAA	867	303101	303160	Rv0252	nirB	PROBABLE NITRITE REDUCTASE [NAD(P)H] LARGE SUBUNIT [FAD FLAVOPROTEIN] NIRB	0.868 (0.859 to 0.876)	1,723 (1,673 to 1,775)	1,495 (1,480 to 1,521)	0.00221	0.826 (0.812 to 0.85)	1,634 (1,596 to 1,701)	1,350 (1,307 to 1,407)	0.000498
TTGATGGCCCAACAGATCGACGAGGCCGGGGGTGCACTACTGGCCAGGATGATCGCCGAT	868	303451	303510	Rv0252	nirB	PROBABLE NITRITE REDUCTASE [NAD(P)H] LARGE SUBUNIT [FAD FLAVOPROTEIN] NIRB	0.662 (0.643 to 0.676)	797.6 (779.6 to 821.2)	527.8 (514.8 to 539.5)	8.55e-06	0.556 (0.542 to 0.573)	781 (734.3 to 814.1)	434.4 (422.2 to 455.1)	3.38e-06
CGGGCCCGGATACACCAGCGCCGAGGTGGTGGCCGACCGACTGCTGGACGGGTCGGCCGA	869	303801	303860	Rv0252	nirB	PROBABLE NITRITE REDUCTASE [NAD(P)H] LARGE SUBUNIT [FAD FLAVOPROTEIN] NIRB	1.078 (1.004 to 1.157)	395.5 (371.8 to 414.9)	426.4 (395 to 457.3)	0.0919	1.274 (1.157 to 1.401)	391.6 (363.9 to 430.4)	498.8 (459.5 to 556.5)	0.00132
CTTTAGGTGTTGGGGCGCTGCCGGATTCGGCCCAGATCTGCTCGTGCAACAACGTCACCA	870	304151	304210	Rv0252	nirB	PROBABLE NITRITE REDUCTASE [NAD(P)H] LARGE SUBUNIT [FAD FLAVOPROTEIN] NIRB	0.806 (0.796 to 0.821)	2,866 (2,732 to 3,004)	2,310 (2,249 to 2,412)	0.000204	0.746 (0.701 to 0.775)	2,563 (2,439 to 2,650)	1,913 (1,749 to 2,041)	7.73e-05
GCATCCACCGGCTCCGACCACATTTTGGACGGCGAGCAGGCCTCGCTACAAGATTCCAAC	871	304501	304560	Rv0252	nirB	PROBABLE NITRITE REDUCTASE [NAD(P)H] LARGE SUBUNIT [FAD FLAVOPROTEIN] NIRB	0.706 (0.679 to 0.772)	2,597 (2,467 to 2,742)	1,835 (1,730 to 2,050)	5.04e-05	0.619 (0.599 to 0.635)	2,409 (2,339 to 2,440)	1,492 (1,424 to 1,529)	7.92e-06
CGGTCAGCAGGATTCGGTGCAGCTGGCCATCGACCTGGAACTGCGTTATCGCGGGCTACG	872	304851	304910	Rv0252	nirB	PROBABLE NITRITE REDUCTASE [NAD(P)H] LARGE SUBUNIT [FAD FLAVOPROTEIN] NIRB	0.786 (0.766 to 0.81)	1,798 (1,743 to 1,822)	1,413 (1,386 to 1,442)	0.000121	0.828 (0.798 to 0.861)	1,655 (1,588 to 1,721)	1,369 (1,358 to 1,389)	0.000621
TCTGCGAGGACTCGCTGGGTCTGGCCGAGGAATTCGAGGCCGCGATGCAACGCCATGTCG	873	305201	305260	Rv0252	nirB	PROBABLE NITRITE REDUCTASE [NAD(P)H] LARGE SUBUNIT [FAD FLAVOPROTEIN] NIRB	0.858 (0.825 to 0.893)	205.4 (201.6 to 211)	176.2 (172.1 to 181.6)	0.00199	0.998 (0.959 to 1.06)	220.9 (213.5 to 228.5)	220.6 (210.2 to 236.1)	0.961
TCAGGTGGCACTGTTCCGGCTCGACGACGGCTCGGTGCACGCGGTCGGTAACGTCGACCC	874	305551	305610	Rv0253	nirD	PROBABLE NITRITE REDUCTASE [NAD(P)H] SMALL SUBUNIT NIRD	1.733 (1.678 to 1.855)	620.7 (608.7 to 637.2)	1,075 (1,022 to 1,130)	3.46e-07	4.16 (3.861 to 4.52)	602.5 (579.1 to 623.3)	2,507 (2,287 to 2,699)	2.24e-09
CCCAGTAGATCGCGAAACAGCACGCCCGAAGAATGGGATGGCACCACCCCGAGGCCGACC	875	305901	305960	Rv0254c	cobU	PROBABLE BIFUNCTIONAL COBALAMIN BIOSYNTHESIS PROTEIN COBU: COBINAMIDE KINASE + COBINAMIDE PHOSPHATE GUANYLYLTRANSFERASE	1.536 (1.5 to 1.57)	947.8 (935.9 to 955.1)	1,456 (1,418 to 1,484)	1.16e-07	3.472 (3.341 to 3.614)	849.1 (814 to 887.4)	2,949 (2,792 to 3,061)	1.86e-10
GCCAGGCGCGACGTAGACGACGTCGGCCGCATCGCCCAACAACGCTTCGGCGTGCGTGGA	876	306251	306310	Rv0254c	cobU	PROBABLE BIFUNCTIONAL COBALAMIN BIOSYNTHESIS PROTEIN COBU: COBINAMIDE KINASE + COBINAMIDE PHOSPHATE GUANYLYLTRANSFERASE	1.793 (1.773 to 1.814)	113 (109.5 to 116.6)	202.6 (198.6 to 206.2)	1.93e-10	0.991 (0.949 to 1.044)	122.3 (114.8 to 130.8)	121.2 (115.7 to 129.1)	0.782
CGAACACCGGTCCGTCGCGCGCGCCGCCGAGGAACTCCTCGGCGGTGTCACCGCGGGTGA	877	306601	306660	Rv0255c	cobQ1	PROBABLE COBYRIC ACID SYNTHASE COBQ1	0.875 (0.815 to 0.906)	554.1 (537.3 to 587.3)	484.9 (458.5 to 509.4)	0.00715	0.911 (0.872 to 0.976)	554.2 (527 to 579.8)	505 (476.3 to 533)	0.0374
GCCCGGGTGCCCGGCAACACGATCAGATCGGCATCGTCCAGCGCGCGGGGGTCGGAAGCG	878	306951	307010	Rv0255c	cobQ1	PROBABLE COBYRIC ACID SYNTHASE COBQ1	0.876 (0.827 to 0.917)	320.8 (310.6 to 334.9)	281.4 (261.5 to 301.9)	0.00499	0.858 (0.798 to 0.903)	336.4 (319.5 to 348.3)	288.7 (263.8 to 302.9)	0.00311
AGCCAGCAACGCGACGGTGCCCAGGAACGCAGCGAACACCCCGCCGCGGTCGATGTCACC	879	307301	307360	Rv0255c	cobQ1	PROBABLE COBYRIC ACID SYNTHASE COBQ1	0.757 (0.721 to 0.798)	1,661 (1,537 to 1,767)	1,257 (1,158 to 1,346)	0.000408	0.764 (0.722 to 0.814)	1,610 (1,547 to 1,667)	1,231 (1,161 to 1,306)	0.000188
TAGCCGCGAGTGCCTGCACCCATTGCGCCCGACCGATCTCCACGCCCGTGCCGTCGGGGC	880	307651	307710	Rv0255c	cobQ1	PROBABLE COBYRIC ACID SYNTHASE COBQ1	1.158 (1.115 to 1.209)	2,769 (2,656 to 2,895)	3,206 (3,041 to 3,358)	0.0018	1.451 (1.377 to 1.516)	2,547 (2,414 to 2,666)	3,696 (3,511 to 3,845)	6.08e-06
TGGGTTGTTCCGGCGAAACCCAGGGTTCCCGCTCCTTGAGGCGAACCCGTCGGGTCGTGG	881	308001	308060	Rv0256c	PPE2	PPE FAMILY PROTEIN	0.994 (0.958 to 1.025)	453.6 (435.6 to 474.1)	450.9 (426 to 467.3)	0.852	1.156 (1.083 to 1.208)	449.2 (426.4 to 480.7)	519.2 (485.4 to 544.5)	0.000683
CGCGGTCACGGCCGTGGGGGCCGGGGCTGGGGCTGGAGTTGGGGTGGGGGTCGGGATACT	882	308351	308410	Rv0256c	PPE2	PPE FAMILY PROTEIN	0.974 (0.928 to 1.049)	700.4 (482.2 to 854.5)	685.2 (463.5 to 847.4)	0.452	0.897 (0.852 to 0.981)	619.4 (562.3 to 717.1)	555.6 (494.6 to 646.5)	0.0312
CCGCCGCCAGATCCGCCCCGATGAATGCGAAGGTTTGCGACAGGAAGGCGACATAAGATC	883	308701	308760	Rv0256c	PPE2	PPE FAMILY PROTEIN	2.573 (2.423 to 2.69)	2,682 (2,580 to 2,758)	6,901 (6,589 to 7,181)	7.62e-09	1.526 (1.465 to 1.589)	2,336 (2,245 to 2,422)	3,565 (3,404 to 3,675)	1.5e-06
GCCACCGCCGCGGTCGAGACCGCTTGATAGCTGGCCATCGTGGTGGCGGCCTGGATCCAC	884	309051	309110	Rv0256c	PPE2	PPE FAMILY PROTEIN	1.088 (1.027 to 1.144)	348.3 (323.7 to 361.3)	379 (350.6 to 395.4)	0.0362	1.078 (1.02 to 1.149)	358.3 (348.2 to 370.5)	386.2 (365.4 to 410.1)	0.0569
GGCCAGCTCGTCGGCCGTCTCCGCGTAGGCGATGCTCAACGAGTGCCACCCCTCGGCCGA	885	309401	309460	Rv0256c	PPE2	PPE FAMILY PROTEIN	1.145 (1.102 to 1.179)	688.3 (659.7 to 714.6)	788 (761.7 to 815.9)	0.000956	1.175 (1.122 to 1.212)	704.2 (688.6 to 721.1)	827.3 (789.3 to 858)	0.00082
GTGGCCGTGGCTTACGAGGGTCGCTCCCCGGTGACAGTGGCGGGACCGCGCCGGATTCTC	886	309751	309810	Rv0257	Rv0257	CONSERVED HYPOTHETICAL PROTEIN	1.512 (1.462 to 1.558)	1,296 (1,253 to 1,353)	1,959 (1,929 to 2,035)	3.57e-08	1.52 (1.28 to 1.635)	1,211 (1,078 to 1,291)	1,842 (1,517 to 1,982)	0.000104
GGAGCTCGGCGTCGGTGAGTCGCTTCGGTCGGCCGGGGCGGCGCGATTCGGGTTCGACCA	887	310101	310160	BT Rv0257& Rv0258c	BT-Rv0257&Rv0258c	Rv0257>TN<Rv0258c : BT-Rv0257&Rv0258c	1.066 (1.001 to 1.118)	2,525 (2,346 to 2,657)	2,692 (2,461 to 2,866)	0.117	1.105 (1.022 to 1.174)	2,253 (2,132 to 2,371)	2,490 (2,321 to 2,630)	0.0458
ATGGCAATCTTGTCGGCCCCGAGCATCTTGAGCAACGGGTTGAAGACCGGTCCGATGAAC	888	310451	310510	Rv0258c	Rv0258c	CONSERVED HYPOTHETICAL PROTEIN	0.464 (0.445 to 0.484)	3,936 (3,778 to 4,069)	1,828 (1,740 to 1,942)	2.58e-06	0.428 (0.395 to 0.456)	3,437 (3,152 to 3,753)	1,472 (1,325 to 1,579)	2.29e-05
CGTGCCATGCCAGCGGTGCAGCCGTTGCTGACGTGCTACCGCGCTGCGAAATCGGTTCGC	889	310801	310860	Rv0259c	Rv0259c	CONSERVED HYPOTHETICAL PROTEIN	0.722 (0.668 to 0.792)	1,923 (1,788 to 2,015)	1,389 (1,275 to 1,554)	0.000606	0.586 (0.55 to 0.638)	1,810 (1,765 to 1,852)	1,061 (1,004 to 1,158)	1.23e-05
CCGCTGCGAGGATCACTGAATCGCCAGGACGCCAACCGGATTCCACCAGCTGCTGGGTGA	890	311151	311210	Rv0259c	Rv0259c	CONSERVED HYPOTHETICAL PROTEIN	0.849 (0.816 to 0.878)	1,133 (1,088 to 1,174)	961.2 (918.3 to 1,008)	0.00137	0.856 (0.79 to 0.889)	1,020 (949.2 to 1,142)	873.2 (831.4 to 966.9)	0.00588
GTCAAGATCAGGTTCATACGTCATCGTGCCGGCTGTCAACGGCGAGACGGTAGCCACGTT	891	311501	311560	Rv0259c	Rv0259c	CONSERVED HYPOTHETICAL PROTEIN	2.303 (2.229 to 2.435)	324.4 (319.7 to 331.5)	747.1 (715.3 to 798.3)	4.46e-09	3.926 (3.8 to 4.195)	328.1 (310.6 to 349.1)	1,288 (1,235 to 1,334)	3.02e-12
CGGGCTAAGGCTCCCAACCGCATTCGCTCGGGAGCCGACGTCGGGACGCCCTTTCGGATC	892	311851	311910	Rv0260c	Rv0260c	POSIBLE TRANSCRIPTIONAL REGULATORY PROTEIN	2.299 (2.04 to 2.472)	59.12 (56.5 to 62.16)	136 (121.8 to 146.7)	2.57e-08	2.51 (2.355 to 2.692)	62.81 (58.64 to 67.81)	157.7 (149.9 to 165.7)	3.26e-12
GGCGGCACCGTGCAGCTGGACGGCAATACGCGTACGGGACACCCCCGATTCGAGCAGATA	893	312201	312260	Rv0260c	Rv0260c	POSIBLE TRANSCRIPTIONAL REGULATORY PROTEIN	1.208 (1.176 to 1.24)	184.5 (178.4 to 191.4)	222.9 (216.9 to 228.3)	2.67e-05	2.501 (2.39 to 2.631)	210 (204.4 to 214.4)	525.1 (504.8 to 548.6)	3.94e-09
AGACCTCGGCGCCCTGGCGGCGAAGCAATGCGCACAGCTCTTCGGCGCGGCGAGCGGATG	894	312551	312610	Rv0260c	Rv0260c	POSIBLE TRANSCRIPTIONAL REGULATORY PROTEIN	0.6 (0.563 to 0.639)	859 (824.8 to 892.4)	515.1 (484.7 to 542.6)	1.71e-05	0.509 (0.472 to 0.565)	869.3 (799.2 to 909.7)	442.4 (402.9 to 482.5)	3.24e-05
GCCGTGCCACTGGTCAGGTAGGACTCTCGCAGAGCCAGGTTGACGCCCACTCCGCCGAGC	895	312901	312960	Rv0261c	narK3	PROBABLE INTEGRAL MEMBRANE NITRITE EXTRUSION PROTEIN NARK3 (NITRITE FACILITATOR)	0.609 (0.584 to 0.628)	5,621 (5,367 to 5,761)	3,426 (3,248 to 3,522)	5.41e-06	0.566 (0.538 to 0.59)	4,999 (4,762 to 5,356)	2,829 (2,675 to 3,009)	1.51e-05
GACTCGGCCGCCACCGATACGGTCGGCGAGCTTGCCGCCATATATTCGGGACAGCGATCC	896	313251	313310	Rv0261c	narK3	PROBABLE INTEGRAL MEMBRANE NITRITE EXTRUSION PROTEIN NARK3 (NITRITE FACILITATOR)	0.686 (0.645 to 0.728)	1,503 (1,435 to 1,566)	1,031 (962.9 to 1,094)	0.00011	0.565 (0.523 to 0.622)	1,439 (1,378 to 1,530)	812.9 (747.3 to 871.6)	2.34e-05
AGGGCTCGCGGTCACCGGCCGTTGCGATCACCAGCAGGCCGACCAACTGCACCATCGGCA	897	313601	313660	Rv0261c	narK3	PROBABLE INTEGRAL MEMBRANE NITRITE EXTRUSION PROTEIN NARK3 (NITRITE FACILITATOR)	0.801 (0.779 to 0.816)	818.4 (805.7 to 833.8)	655.6 (641.7 to 672.3)	0.000205	0.736 (0.719 to 0.752)	822.8 (796.2 to 848.7)	605.6 (592.1 to 620.4)	2.75e-05
GCGGTGGCGCCGAGCAGGAACTTGTCGCCGGCGGAAAAGCCGTACACCGATGTGGGCATG	898	313951	314010	Rv0261c	narK3	PROBABLE INTEGRAL MEMBRANE NITRITE EXTRUSION PROTEIN NARK3 (NITRITE FACILITATOR)	0.749 (0.714 to 0.8)	1,158 (1,110 to 1,212)	868 (816.9 to 925.8)	0.000403	0.673 (0.637 to 0.746)	1,088 (1,053 to 1,152)	732 (697.6 to 801.5)	0.000157
GGAGCGGATTACCAGACGTCGCCCGCGCGCCAATCGCACATCAGCTCCGCCGAGGTGTCC	899	314301	314360	BT Rv0261c& Rv0262c	BT-narK3&aac	TN>Rv0261c : BT-narK3&aac	0.896 (0.891 to 0.912)	889.3 (870.3 to 896.9)	797.3 (785.6 to 816.9)	0.00865	0.798 (0.785 to 0.812)	882.9 (862.8 to 901.9)	704.8 (688.7 to 722.2)	0.000163
TCGCCGCTGGATCACCGCGGCATGCGCGATGATCGCCCCGTGATGCCAGATCAGGGCGTG	900	314651	314710	Rv0262c	aac	AMINOGLYCOSIDE 2'-N-ACETYLTRANSFERASE AAC (AAC(2')-IC)	0.474 (0.462 to 0.498)	1,181 (1,158 to 1,205)	559.5 (546.4 to 593.8)	3.73e-06	0.39 (0.376 to 0.398)	1,176 (1,150 to 1,190)	458.4 (446.7 to 465.2)	4.39e-06
TTCCGGTGATCGGGTGATCCGGCCCCAGGATCACCGGTAATCCGTTGGGCGGCACCTGGA	901	315001	315060	Rv0263c	Rv0263c	CONSERVED HYPOTHETICAL PROTEIN	0.676 (0.654 to 0.7)	1,077 (1,052 to 1,097)	728.7 (693.6 to 758.6)	8.09e-06	0.857 (0.832 to 0.887)	1,016 (985.7 to 1,077)	870.9 (837.7 to 899.2)	0.00228
ATCGCCGACATCACGTCGTAGCTGCGTGACCCCAGCACGGGCTCCACACAGACGCCGCCG	902	315351	315410	Rv0263c	Rv0263c	CONSERVED HYPOTHETICAL PROTEIN	1.004 (0.954 to 1.044)	1,270 (1,234 to 1,300)	1,274 (1,214 to 1,323)	0.91	1.154 (1.095 to 1.216)	1,201 (1,160 to 1,249)	1,387 (1,301 to 1,453)	0.00134
TCCGGCACGGCCGAGGTCTTCGACGAGGGCCAGCGGTCCGCTGCGCAGGATTTCCAGTGT	903	315701	315760	Rv0263c	Rv0263c	CONSERVED HYPOTHETICAL PROTEIN	0.865 (0.83 to 0.914)	390.7 (373 to 431.5)	338.3 (319.7 to 376.7)	0.00336	0.908 (0.866 to 0.959)	404.8 (390 to 446.5)	367.5 (343.9 to 406.2)	0.0289
CATCCGGTGGCGGTGTGGGCGTTGATGACCGCTGCGGTGGTCAGGCCGGTGCAGCGGGCG	904	316051	316110	Rv0264c	Rv0264c	CONSERVED HYPOTHETICAL PROTEIN	0.97 (0.95 to 1.001)	1,710 (1,655 to 1,782)	1,660 (1,594 to 1,720)	0.358	1.458 (1.402 to 1.522)	1,493 (1,389 to 1,540)	2,176 (2,089 to 2,268)	4.34e-06
CAATGCCGCGTCCATAAAGACGTCCATCACACTCATGCGTCGACGGTAGCGCTGCAATCT	905	316401	316460	Rv0264c	Rv0264c	CONSERVED HYPOTHETICAL PROTEIN	0.83 (0.805 to 0.85)	3,876 (3,707 to 4,066)	3,218 (3,064 to 3,387)	0.000568	0.924 (0.896 to 0.959)	3,384 (3,278 to 3,519)	3,125 (3,030 to 3,279)	0.0441
GCGCGGAATGACGCCGCGCTGATCGACGGCGAAGGGTTTGATGCTGTCGGCGATCACCAG	906	316751	316810	Rv0265c	Rv0265c	PROBABLE PERIPLASMIC IRON-TRANSPORT LIPOPROTEIN	0.751 (0.704 to 0.822)	1,452 (1,340 to 1,540)	1,091 (992.4 to 1,212)	0.000692	0.686 (0.648 to 0.727)	1,375 (1,319 to 1,438)	943.2 (892.6 to 1,002)	0.000146
CGTCCACCCCGGCGTTGATCGCCACGATCAGGTCGGGTTTTAAGGCGGCGATTCGGTCGA	907	317101	317160	Rv0265c	Rv0265c	PROBABLE PERIPLASMIC IRON-TRANSPORT LIPOPROTEIN	0.803 (0.776 to 0.817)	2,388 (2,359 to 2,444)	1,918 (1,864 to 1,961)	0.000203	0.827 (0.787 to 0.851)	2,233 (2,155 to 2,311)	1,847 (1,780 to 1,892)	0.000623
GCTGCAGCCTCGGCGACCTGCAAGAATCCCCGGCGGCTGCATCCCTGTCGCACAGCGTGA	908	317451	317510	Rv0265c	Rv0265c	PROBABLE PERIPLASMIC IRON-TRANSPORT LIPOPROTEIN	1.306 (1.255 to 1.336)	734.9 (694.7 to 755.1)	959.8 (901 to 995.2)	7.43e-06	1.636 (1.598 to 1.668)	725.8 (705.7 to 766.1)	1,187 (1,155 to 1,232)	8.71e-09
GCGACCGGCGCCCCCGCTGCCCTGACGTACGGCGAACTCGCGCAGCAACACCGGGTAGCG	909	317801	317860	Rv0266c	oplA	PROBABLE 5-OXOPROLINASE OPLA (5-OXO-L-PROLINASE) (PYROGLUTAMASE) (5-OPASE)	2.01 (1.951 to 2.092)	929.2 (875.8 to 972.3)	1,867 (1,826 to 1,904)	1.37e-08	1.96 (1.924 to 2.017)	910.5 (873.9 to 962.6)	1,785 (1,717 to 1,892)	2.12e-08
ACGGGCGCAGGCAACCGTCGTTGAGCGGGATGTCGTCGGCGACCAGGGTCCGGAACACGT	910	318151	318210	Rv0266c	oplA	PROBABLE 5-OXOPROLINASE OPLA (5-OXO-L-PROLINASE) (PYROGLUTAMASE) (5-OPASE)	1.302 (1.257 to 1.342)	605.1 (580.2 to 641.9)	787.9 (759.7 to 813.5)	1.68e-06	1.346 (1.308 to 1.384)	613.7 (588.7 to 639.5)	825.9 (808.2 to 836.4)	2.24e-07
TTGGCGGCGATCTGCGCGCGCAGATCGGCGAGGTTGGTGTCGGGATTGCGGGAACCGAAC	911	318501	318560	Rv0266c	oplA	PROBABLE 5-OXOPROLINASE OPLA (5-OXO-L-PROLINASE) (PYROGLUTAMASE) (5-OPASE)	0.89 (0.847 to 0.946)	588.9 (552.7 to 651.2)	524.2 (493.9 to 587.5)	0.013	0.928 (0.873 to 0.994)	574.1 (528.4 to 620.6)	532.7 (490.2 to 581.6)	0.0883
CAAGCGCCGGCGGATCACTTCCTTGACGGTGGTGCCCATCGAGCCGAGGTGCACCGGAAT	912	318851	318910	Rv0266c	oplA	PROBABLE 5-OXOPROLINASE OPLA (5-OXO-L-PROLINASE) (PYROGLUTAMASE) (5-OPASE)	1.215 (1.199 to 1.233)	526.5 (519.6 to 537.3)	639.8 (626.4 to 658.3)	2.23e-05	1.609 (1.524 to 1.69)	533.7 (512 to 560.3)	858.2 (821.9 to 889.2)	4.01e-08
TGGTGGCGTTGGCCTCGGCGATGATCGCCGGACCGGTCAGCACGTCGCCCGGCCGCATCG	913	319201	319260	Rv0266c	oplA	PROBABLE 5-OXOPROLINASE OPLA (5-OXO-L-PROLINASE) (PYROGLUTAMASE) (5-OPASE)	0.966 (0.935 to 0.989)	410.4 (392.1 to 428.1)	396.5 (366.8 to 421.3)	0.297	1.28 (1.266 to 1.31)	413.6 (395.2 to 423.8)	529.5 (507.3 to 551.4)	1.86e-06
ACCACCCGGATGCGCTCACCCGGGACGCCCTCGTCCAGCAACTCGGCGCGGGCGGCTCGT	914	319551	319610	Rv0266c	oplA	PROBABLE 5-OXOPROLINASE OPLA (5-OXO-L-PROLINASE) (PYROGLUTAMASE) (5-OPASE)	0.923 (0.888 to 0.967)	752.4 (721.1 to 784.1)	694.1 (668.1 to 727.8)	0.0423	1.319 (1.238 to 1.398)	760.6 (727.5 to 806)	1,004 (958.1 to 1,063)	2.98e-06
CAGATATCCCTCGGCGACCTGCTCGGGTGACCGGTCGTCGCCGGTCCGCGCGGCGATGTC	915	319901	319960	Rv0266c	oplA	PROBABLE 5-OXOPROLINASE OPLA (5-OXO-L-PROLINASE) (PYROGLUTAMASE) (5-OPASE)	1.216 (1.17 to 1.256)	203.6 (184.6 to 215.7)	247.4 (234.2 to 262.6)	3.68e-05	1.349 (1.316 to 1.387)	212.5 (202.1 to 219.5)	286.6 (277 to 296.6)	2.1e-07
GGGTCGTGAAGACGCGTTCGTACTCGCCGGCGTAGTGCGACACGTCGGTCGAGGTGCCGC	916	320251	320310	Rv0266c	oplA	PROBABLE 5-OXOPROLINASE OPLA (5-OXO-L-PROLINASE) (PYROGLUTAMASE) (5-OPASE)	0.543 (0.53 to 0.568)	1,067 (1,029 to 1,103)	579.2 (551 to 616.7)	2.35e-06	0.586 (0.572 to 0.593)	1,073 (1,045 to 1,104)	628.4 (609.1 to 647.9)	2.95e-06
GCGAAGCCGATGCGCTGCGCCAGCGTACCGATTTCTCGCTCGTGTCCCGGGTAGAGGTAA	917	320601	320660	Rv0266c	oplA	PROBABLE 5-OXOPROLINASE OPLA (5-OXO-L-PROLINASE) (PYROGLUTAMASE) (5-OPASE)	0.936 (0.861 to 1.003)	731.9 (677.4 to 797.6)	684.9 (625.2 to 746.3)	0.195	0.861 (0.791 to 0.945)	731.2 (647.2 to 799.5)	629.4 (557 to 711.1)	0.0296
GCCCATCCGCACCGCGTCGACGCGCGTGCCCGCCTCGCCGTTCGCTAGCAGCGCACGGAT	918	320951	321010	Rv0266c	oplA	PROBABLE 5-OXOPROLINASE OPLA (5-OXO-L-PROLINASE) (PYROGLUTAMASE) (5-OPASE)	2.141 (1.821 to 2.501)	600.3 (535 to 677.4)	1,286 (1,099 to 1,536)	3.53e-05	1.606 (1.492 to 1.771)	628.2 (578.6 to 684.3)	1,010 (903.4 to 1,139)	2.74e-05
TCGCCCGCTTGTCGACAGGAGACCTAACCGATGGCACTCACCACCGCCCCGGCAATCGAT	919	321301	321360	BT Rv0266c& Rv0267	BT-oplA&narU	Rv0266c<TN>Rv0267 : BT-oplA&narU	0.926 (0.869 to 1.023)	3,815 (3,627 to 3,990)	3,537 (3,240 to 3,968)	0.0748	1.059 (1.004 to 1.099)	3,412 (3,293 to 3,509)	3,615 (3,412 to 3,733)	0.089
GCCGTACACCTTCGCGATCCCGATCTTTGGTGGCCGCAACTGGACGACCGTCTCGGCGGC	920	321651	321710	Rv0267	narU	PROBABLE INTEGRAL MEMBRANE NITRITE EXTRUSION PROTEIN NARU (NITRITE FACILITATOR)	2.009 (1.89 to 2.099)	778.6 (759.6 to 807)	1,564 (1,486 to 1,637)	2.67e-08	2.57 (2.459 to 2.665)	759.9 (706 to 802.2)	1,953 (1,858 to 2,020)	1.76e-09
TGGCCGTCGCCGCCGCGGTGTGCGCATTCCTGTTTATGAACAACCTCACGGAGGCCAAGG	921	322001	322060	Rv0267	narU	PROBABLE INTEGRAL MEMBRANE NITRITE EXTRUSION PROTEIN NARU (NITRITE FACILITATOR)	1.953 (1.879 to 1.998)	600.9 (591.2 to 616.9)	1,174 (1,138 to 1,199)	1.64e-08	1.837 (1.779 to 1.907)	563.1 (543.4 to 590.6)	1,034 (1,020 to 1,057)	2.69e-11
TCGGTGCAGTCGGTCAATCTGCCGGTGTTCTTCGTCAGCTTCATGTTCTTGTTCGTTGCC	922	322351	322410	Rv0267	narU	PROBABLE INTEGRAL MEMBRANE NITRITE EXTRUSION PROTEIN NARU (NITRITE FACILITATOR)	1.026 (0.956 to 1.1)	2,799 (2,523 to 3,039)	2,871 (2,639 to 3,076)	0.555	0.972 (0.892 to 1.059)	2,320 (2,140 to 2,513)	2,255 (2,070 to 2,464)	0.568
CATGGGCCAGGTGGGGGTGTAGTTAGCCCGGCGGCGGTCTCACGTTGTGAGCCACGCGCA	923	322701	322760	Rv0267	narU	PROBABLE INTEGRAL MEMBRANE NITRITE EXTRUSION PROTEIN NARU (NITRITE FACILITATOR)	1.23 (1.139 to 1.311)	1,698 (1,486 to 1,801)	2,091 (1,786 to 2,280)	0.000472	1.113 (1.053 to 1.173)	1,483 (1,400 to 1,557)	1,650 (1,551 to 1,728)	0.0137
AGTAACGGTGATGACACGCGCTGCGTCGTCGACGATGTAAACAACGCGATAGTTGCCGAG	924	323051	323110	Rv0268c	Rv0268c	HYPOTHETICAL PROTEIN	2.474 (2.303 to 2.612)	561.2 (509.1 to 595.3)	1,388 (1,301 to 1,526)	3.64e-08	1.955 (1.854 to 2.013)	567.4 (548.2 to 584.1)	1,110 (1,047 to 1,166)	3.61e-08
GACGTGCTGCAGGTTGATCCGGATCCGATACCAGATCGAACTCGGCCCGCGCATGCCGTC	925	323401	323460	Rv0269c	Rv0269c	CONSERVED HYPOTHETICAL PROTEIN	1.01 (1.002 to 1.023)	1,088 (1,044 to 1,119)	1,099 (1,057 to 1,133)	0.732	1.13 (1.117 to 1.138)	1,061 (1,038 to 1,081)	1,198 (1,174 to 1,221)	0.00112
AGTGCAGCGGCGTGGACACCCGGGCATCCGGGGTGGCCCGCACCGAGTAGGCCGACGCGA	926	323751	323810	Rv0269c	Rv0269c	CONSERVED HYPOTHETICAL PROTEIN	1.04 (0.965 to 1.149)	76.01 (69.09 to 83.61)	79 (71.18 to 86.11)	0.354	1.43 (1.342 to 1.513)	75.6 (68.88 to 82.98)	108.1 (100.3 to 117.8)	4.09e-05
TCCAAGTCCACCCGCAGCTCGTCGGGATGATCGAGGTCGCCGGCGAGCACCGGATGCGGA	927	324101	324160	Rv0269c	Rv0269c	CONSERVED HYPOTHETICAL PROTEIN	0.62 (0.569 to 0.675)	3,076 (2,883 to 3,256)	1,907 (1,766 to 2,030)	0.000114	0.567 (0.537 to 0.601)	2,843 (2,701 to 2,926)	1,614 (1,507 to 1,722)	1.88e-05
GAAGACGACCCTGCCCGGATGCGTGACGATGACCTGGCGTCCGTGCACGTCCAGCGACAC	928	324451	324510	Rv0269c	Rv0269c	CONSERVED HYPOTHETICAL PROTEIN	1.555 (1.407 to 1.664)	714.1 (647 to 764.6)	1,110 (993.2 to 1,178)	1.82e-05	1.604 (1.357 to 1.764)	673.1 (569.2 to 739.3)	1,081 (867.4 to 1,198)	0.000115
GCCGTCATCGACGAAGAAGGCACGCTCACGTTTTCCGAACTCGACGAGGCCGCACACGCG	929	324801	324860	Rv0270	fadD2	PROBABLE FATTY-ACID-CoA LIGASE FADD2 (FATTY-ACID-CoA SYNTHETASE) (FATTY-ACID-CoA SYNTHASE)	1.624 (1.507 to 1.76)	693.1 (617 to 757.8)	1,125 (1,025 to 1,214)	2.24e-05	2.242 (2.017 to 2.424)	655.4 (608.7 to 715.1)	1,469 (1,335 to 1,582)	1.18e-06
GGGCAGCTCCGACGAAACGTTGGCCGAGCTGATTGCGCACAGCAGCACCGCGCCCGCCCC	930	325151	325210	Rv0270	fadD2	PROBABLE FATTY-ACID-CoA LIGASE FADD2 (FATTY-ACID-CoA SYNTHETASE) (FATTY-ACID-CoA SYNTHASE)	0.707 (0.678 to 0.73)	1,185 (1,154 to 1,228)	837.4 (797.6 to 886.5)	2.14e-05	0.625 (0.602 to 0.67)	1,142 (1,117 to 1,180)	714.2 (691.9 to 770)	1.51e-05
TCGTTGTACCAGTGATGCTGTCGCGGATCCTCGACCAGCTGGAGAAAACCGAACCCAAGC	931	325501	325560	Rv0270	fadD2	PROBABLE FATTY-ACID-CoA LIGASE FADD2 (FATTY-ACID-CoA SYNTHETASE) (FATTY-ACID-CoA SYNTHASE)	1.083 (1.037 to 1.146)	1,381 (1,335 to 1,458)	1,496 (1,426 to 1,600)	0.0311	0.729 (0.692 to 0.748)	1,305 (1,268 to 1,335)	951.5 (888.8 to 974.7)	3.99e-05
ACCGGCGGCGGTGGCAAGCAGATCATCGACGGCCTGTTGTCGTCCGGCGACGTCGGCTAC	932	325851	325910	Rv0270	fadD2	PROBABLE FATTY-ACID-CoA LIGASE FADD2 (FATTY-ACID-CoA SYNTHETASE) (FATTY-ACID-CoA SYNTHASE)	1.142 (1.111 to 1.181)	1,297 (1,259 to 1,343)	1,482 (1,424 to 1,559)	0.00103	1.058 (1.03 to 1.079)	1,198 (1,125 to 1,264)	1,267 (1,196 to 1,320)	0.0793
GCGCAACCCCACCGGCAAGGTCCTCAAACGTGAGCTACGCAAGCTGTAGCTGCTCGCGCG	933	326201	326260	Rv0270	fadD2	PROBABLE FATTY-ACID-CoA LIGASE FADD2 (FATTY-ACID-CoA SYNTHETASE) (FATTY-ACID-CoA SYNTHASE)	1.47 (1.42 to 1.499)	817.2 (785 to 847.8)	1,202 (1,136 to 1,270)	1.74e-08	2.257 (2.217 to 2.323)	767.6 (741.1 to 820.3)	1,732 (1,675 to 1,771)	2.96e-09
GGTGGCGTGGCCCTCGGCGATCAATTGCCCGGCACGGTGTCGCGCGACCTGGTCGAACTG	934	326551	326610	Rv0271c	fadE6	PROBABLE ACYL-CoA DEHYDROGENASE FADE6	0.711 (0.704 to 0.723)	983.3 (971.7 to 1,002)	699.6 (692.3 to 717.7)	1.5e-05	0.672 (0.638 to 0.694)	975.8 (926.6 to 1,035)	656.3 (597.1 to 694)	9.93e-06
GGTCCGTCCGCGCCAGCAGCGCACCCCATTGGGAGTACTGCGCGCCGGTGGTCCAGATCT	935	326901	326960	Rv0271c	fadE6	PROBABLE ACYL-CoA DEHYDROGENASE FADE6	0.66 (0.647 to 0.686)	827.5 (810.5 to 850.9)	545.9 (533.7 to 564.3)	9.08e-06	0.579 (0.561 to 0.602)	829.5 (794.9 to 861.7)	480 (469.9 to 489.3)	2.46e-06
TATGGCAGCACCCACCCACCTTCGGCGATCGCGACAGTGCGCGGCTCTCGCGGCATCGCC	936	327251	327310	Rv0271c	fadE6	PROBABLE ACYL-CoA DEHYDROGENASE FADE6	1.005 (0.949 to 1.05)	2,101 (1,955 to 2,239)	2,111 (1,890 to 2,262)	0.9	1.234 (1.165 to 1.278)	1,923 (1,783 to 2,038)	2,373 (2,153 to 2,516)	0.000379
GTCGGAGCTAGATTCGCCCGCGTCGTCTAAGGCTCGCGCCGCGTCCCACACCGCGGCGGT	937	327601	327660	Rv0271c	fadE6	PROBABLE ACYL-CoA DEHYDROGENASE FADE6	1.082 (1.036 to 1.104)	989.3 (963.9 to 1,021)	1,070 (1,026 to 1,088)	0.022	1.334 (1.209 to 1.509)	887.6 (769.1 to 927.5)	1,183 (1,026 to 1,280)	0.000468
GATCGTTGCGCAGTACAACCCACTCGTCACGGCTTTCGATGGCCACCGGTAGCACCAGAA	938	327951	328010	Rv0271c	fadE6	PROBABLE ACYL-CoA DEHYDROGENASE FADE6	1.179 (1.162 to 1.2)	2,571 (2,528 to 2,604)	3,033 (2,954 to 3,120)	9.59e-05	1.566 (1.546 to 1.589)	2,255 (2,225 to 2,281)	3,533 (3,465 to 3,561)	7.28e-09
CCCTGCAAGCCTTGTTCGGCCGCGGCCTGCCAGTAAGGCGGCGGGTTTTCGACCGGTGAT	939	328301	328360	Rv0271c	fadE6	PROBABLE ACYL-CoA DEHYDROGENASE FADE6	0.924 (0.888 to 0.961)	563.3 (541.3 to 594.1)	520.7 (495.9 to 552.7)	0.0475	0.869 (0.818 to 0.895)	559.1 (530.7 to 587.5)	485.8 (461.9 to 498)	0.00382
TGGTCGGTGTCGATCGAGACCTGAGTCTTGTCGCTGCTGGCGAGCCCGTCGTAGATCTGC	940	328651	328710	Rv0272c	Rv0272c	HYPOTHETICAL PROTEIN	1.397 (1.311 to 1.432)	1,407 (1,351 to 1,464)	1,965 (1,858 to 2,022)	7.47e-06	1.459 (1.411 to 1.495)	1,264 (1,239 to 1,305)	1,845 (1,802 to 1,904)	1.55e-06
GCCAGCTGCGCGAACACGTTTGAGTTCGGATTCGGCCCAGTCGGTGATGGTGTGGTTGCG	941	329001	329060	Rv0272c	Rv0272c	HYPOTHETICAL PROTEIN	0.618 (0.582 to 0.646)	7,495 (7,060 to 7,914)	4,635 (4,380 to 4,907)	1.2e-05	0.567 (0.537 to 0.614)	6,397 (6,239 to 6,767)	3,626 (3,478 to 3,903)	6.46e-06
CACCTGAATTGCCAAGCAACACCACTGTTTCCACGCCCTGAACTTCGCGGAGCCAGCGCA	942	329351	329410	Rv0272c	Rv0272c	HYPOTHETICAL PROTEIN	1.133 (1.099 to 1.2)	3,127 (3,056 to 3,267)	3,548 (3,375 to 3,870)	0.00221	1.14 (1.114 to 1.175)	2,768 (2,708 to 2,900)	3,158 (3,032 to 3,295)	0.000984
CCAGTCAATTTGAGCTGTCCTCCTTACTGTAGATGGCGCGGTAGTAAATGTTGGCCAAGG	943	329701	329760	Rv0272c	Rv0272c	HYPOTHETICAL PROTEIN	1.361 (1.279 to 1.446)	2,060 (1,884 to 2,205)	2,805 (2,615 to 2,956)	4.15e-05	1.556 (1.461 to 1.683)	1,890 (1,763 to 2,088)	2,941 (2,805 to 3,122)	4.29e-06
GCGGCTTCATACGCGCGCTCGCGGTCGGATAGGCCGTGCCGGATCACCGACAATGCCCGC	944	330051	330110	Rv0273c	Rv0273c	POSSIBLE TRANSCRIPTIONAL REGULATORY PROTEIN	0.868 (0.834 to 0.908)	884.7 (857.2 to 941.7)	767.8 (735.1 to 829.7)	0.00366	0.839 (0.796 to 0.876)	863.1 (823.3 to 902.4)	723.9 (687.2 to 756.2)	0.00211
GGAGCCAATGGGAGCCGCACGATGATCAAGCCGCACAACACCAACACCGAATTCGAGCTT	945	330401	330460	BT Rv0273c& Rv0274	BT-Rv0273c&Rv0274	Rv0273c<TN>Rv0274 : BT-Rv0273c&Rv0274	1.105 (1.045 to 1.15)	4,040 (3,762 to 4,218)	4,463 (4,165 to 4,705)	0.0139	1.168 (1.119 to 1.199)	3,190 (3,011 to 3,346)	3,726 (3,572 to 3,882)	0.000217
GTTCGACGCCTACCGGCAGCGGCTCAAGGACAAAGGCGTGCGGGTCGGCCCGGTGCTCAA	946	330751	330810	Rv0274	Rv0274	CONSERVED HYPOTHETICAL PROTEIN	0.822 (0.79 to 0.862)	2,287 (2,187 to 2,376)	1,880 (1,760 to 1,972)	0.00083	0.724 (0.71 to 0.749)	2,037 (1,957 to 2,112)	1,474 (1,404 to 1,526)	2.75e-05
GGGATCGAGTCGCACGTCACCGGCCAGCCAGGCGCTGATGGTCTGCCCGACGCCGCCGAC	947	331101	331160	Rv0275c	Rv0275c	POSSIBLE TRANSCRIPTIONAL REGULATORY PROTEIN (POSSIBLY TETR-FAMILY)	0.927 (0.881 to 0.984)	1,693 (1,620 to 1,767)	1,569 (1,474 to 1,664)	0.0831	0.979 (0.923 to 1.039)	1,547 (1,491 to 1,618)	1,515 (1,440 to 1,629)	0.582
CGACGAATTCGTCCTTGTCGGTGAAGCTTTCGTAGAAGTAGCGCACCGACAGGCCGGCCC	948	331451	331510	Rv0275c	Rv0275c	POSSIBLE TRANSCRIPTIONAL REGULATORY PROTEIN (POSSIBLY TETR-FAMILY)	0.552 (0.508 to 0.604)	375.8 (337.8 to 405.5)	207.2 (188 to 225)	5.76e-05	0.528 (0.492 to 0.597)	388.6 (363.7 to 404.2)	205.2 (190.5 to 231.2)	4.25e-05
GGCCGACCCACCCCGTCTCCAGCTGGCCAGGCGCCGGCGATCGGCGGCCGGCCCCGGCGG	949	331801	331860	Rv0276	Rv0276	CONSERVED HYPOTHETICAL PROTEIN	1.469 (1.369 to 1.548)	1,577 (1,459 to 1,650)	2,319 (2,069 to 2,495)	5.69e-06	1.668 (1.247 to 1.877)	1,379 (949.7 to 1,599)	2,312 (1,470 to 2,823)	0.000463
TACAGCTGTGGGTGGCGGCATGCCTCTATAAGGGCGGCGTCGACGTCTACCGCACCTTCG	950	332151	332210	Rv0276	Rv0276	CONSERVED HYPOTHETICAL PROTEIN	1.477 (1.421 to 1.522)	704.3 (692.5 to 720.2)	1,040 (1,003 to 1,072)	1.11e-06	1.75 (1.708 to 1.808)	662.8 (651.9 to 676.2)	1,160 (1,140 to 1,202)	9.57e-11
GAGATGCGGTTGCCGTGGGACGCGACCAAGCAGCGGCGCTTTGACGCGCTCATGGCCGTG	951	332501	332560	Rv0276	Rv0276	CONSERVED HYPOTHETICAL PROTEIN	1.152 (1.111 to 1.2)	204.2 (196.9 to 209.6)	235.4 (225.9 to 247.6)	0.00075	1.368 (1.331 to 1.404)	217.1 (210.1 to 224.4)	297 (289.1 to 305.7)	1.19e-07
AGAGTTTTCGCAGCAGCACCAGGTGTCTGGGGCCGGGGCTTGTCGGAAGGTGATGGGGCT	952	332851	332910	Rv0277c	Rv0277c	CONSERVED HYPOTHETICAL PROTEIN WITH PIN DOMAIN	0.574 (0.557 to 0.585)	2,479 (2,443 to 2,519)	1,422 (1,384 to 1,463)	2.88e-06	0.621 (0.604 to 0.634)	2,159 (2,119 to 2,205)	1,340 (1,311 to 1,359)	4.93e-06
CGGACAACACCGTATTCGAGGTTAGGTCGATACCTGGCCGCGGACCGGTGCCGGCGTCAA	953	333201	333260	Rv0277A	Rv0277A	CONSERVED HYPOTHETICAL PROTEIN, ANTITOXIN	0.697 (0.665 to 0.744)	1,246 (1,178 to 1,318)	868.1 (826.6 to 940.3)	0.000122	0.748 (0.702 to 0.802)	1,161 (1,085 to 1,251)	868.8 (824.5 to 919.3)	0.000459
CCGCCGGCACCGGGCGTGGCCCCGGCTTTGCCGGCGTTGCCGCCGTTGCCGCCGTTGCCG	954	333551	333610	Rv0278c	PE_PGRS3	PE-PGRS FAMILY PROTEIN	1.472 (1.361 to 1.6)	1,744 (1,639 to 1,917)	2,568 (2,322 to 2,950)	2.98e-05	2.08 (1.878 to 2.252)	1,663 (1,519 to 1,769)	3,462 (3,169 to 3,813)	5.98e-07
AGAGTAAGGCGCCGTTCCCGCCGGTTCCGCCGGCCCCGCCGGCAAGGGAGCTGGCGCCAC	955	333901	333960	Rv0278c	PE_PGRS3	PE-PGRS FAMILY PROTEIN	1.737 (1.701 to 1.826)	886 (864.5 to 913.6)	1,539 (1,489 to 1,651)	1.85e-07	1.917 (1.848 to 1.991)	888 (862.9 to 913.3)	1,703 (1,616 to 1,791)	1.16e-07
GCGCCGCCGACGCCGGCCGGGACACCGCCAGCGGCGCCGTGGCCGCCGGTGCCGGCCGCG	956	334251	334310	Rv0278c	PE_PGRS3	PE-PGRS FAMILY PROTEIN	0.749 (0.718 to 0.778)	252.6 (240.4 to 261.6)	189.3 (180.7 to 201.4)	4.14e-05	0.723 (0.688 to 0.748)	261.6 (251.1 to 279.2)	189.3 (174.9 to 195.4)	2.24e-05
GCCGGCCCCGCCGGCAGCCCCGGTCCCCGGGGTCCCGTTGGCGCCGTTGCCGAACAGCCA	957	334601	334660	Rv0278c	PE_PGRS3	PE-PGRS FAMILY PROTEIN	1.768 (1.637 to 1.835)	1,101 (1,044 to 1,149)	1,947 (1,801 to 2,098)	1.67e-07	1.856 (1.742 to 2.045)	1,114 (1,007 to 1,257)	2,069 (1,895 to 2,392)	1.13e-06
CCGCGCTGGCGCCACCGTTACCGCCGTTGCCGCCGTTACCGATCAGCCCGGGGGTGCCGC	958	334951	335010	Rv0278c	PE_PGRS3	PE-PGRS FAMILY PROTEIN	1.493 (1.461 to 1.549)	8,180 (7,854 to 8,565)	12,208 (11,900 to 12,481)	5.82e-09	1.699 (1.647 to 1.779)	8,245 (7,777 to 8,584)	14,001 (13,636 to 14,124)	1.17e-09
CCGCCGTCCCCGCCGGCGACCAGGCTGTGTCCGCCGCTGCCGCCTTCCCCGCCTGCGCCG	959	335301	335360	Rv0278c	PE_PGRS3	PE-PGRS FAMILY PROTEIN	1.621 (1.537 to 1.674)	5,147 (4,924 to 5,356)	8,344 (7,843 to 8,793)	6.11e-07	1.868 (1.74 to 2.141)	5,055 (4,107 to 5,976)	9,418 (8,065 to 10,436)	1.86e-06
GGCGCCGCCGGCCCCGCCCGTGAGGGCTACTACGCCGCCGCCGGCGCCGCCGGCGCCGCC	960	335651	335710	Rv0278c	PE_PGRS3	PE-PGRS FAMILY PROTEIN	1.454 (1.426 to 1.472)	438.7 (425 to 456.5)	637.9 (609.8 to 671.8)	3.84e-08	1.531 (1.462 to 1.557)	468 (437 to 495.2)	716.6 (666.3 to 749.9)	2.45e-07
CGTTGATCGGATCCAGCAGCGGCGACACCGCGGCGGCCTCGGCGGCCGCATAGGCGCCGC	961	336001	336060	Rv0278c	PE_PGRS3	PE-PGRS FAMILY PROTEIN	0.693 (0.674 to 0.728)	2,356 (2,303 to 2,433)	1,632 (1,580 to 1,682)	1.58e-05	0.537 (0.513 to 0.564)	2,155 (2,112 to 2,184)	1,158 (1,098 to 1,218)	2.98e-05
CCCGGGGAACGTCACCAGCAAAAATCGGCAGTAAGAAGCATCCCATTTCCAGCGACAACA	962	336351	336410	BT Rv0278c& Rv0279c	BT-PE_PGRS3&PE_PGRS4	TN>Rv0278c : BT-PE_PGRS3&PE_PGRS4	0.896 (0.863 to 0.939)	8,681 (8,243 to 9,217)	7,783 (7,295 to 8,442)	0.0113	0.705 (0.69 to 0.729)	8,383 (7,805 to 8,809)	5,907 (5,624 to 6,041)	9.58e-06
ACCGGTGTCAGCGCCAAACCCGCCGGCGCCGCCGTCGCCGCCGTTGCCGAACACCCCGGC	963	336701	336760	Rv0279c	PE_PGRS4	PE-PGRS FAMILY PROTEIN	1.488 (1.316 to 1.68)	4,072 (3,555 to 4,688)	6,060 (5,183 to 7,106)	0.000442	1.989 (1.702 to 2.266)	3,702 (3,241 to 4,337)	7,355 (6,487 to 8,393)	3.13e-05
CGGCGCCGCCGTCGGCGCCGAGCGTGCCCGCCCCGCCGGTGCCGCCGGCGCCGAAGAGCA	964	337051	337110	Rv0279c	PE_PGRS4	PE-PGRS FAMILY PROTEIN	1.296 (1.208 to 1.428)	492 (460.7 to 530.2)	637.6 (595.7 to 717.1)	0.000714	1.431 (1.234 to 1.611)	503.9 (459.9 to 552.6)	721.2 (627.5 to 810.5)	0.00123
GTCGTTCCGATGCCGCCGGACCCGCCGGTGCCGCCAATACCTGACAGGATTCCGCCGGCC	965	337401	337460	Rv0279c	PE_PGRS4	PE-PGRS FAMILY PROTEIN	1.607 (1.523 to 1.698)	3,414 (3,178 to 3,605)	5,490 (4,989 to 5,930)	7.74e-07	2.192 (2.109 to 2.32)	2,950 (2,805 to 3,154)	6,468 (6,186 to 6,970)	2.42e-08
AGTGCCGCCACTACCACCGTTACCGCCATTGCCGATCAGCACGCCGCTTCCGCCGGCGCC	966	337751	337810	Rv0279c	PE_PGRS4	PE-PGRS FAMILY PROTEIN	1.658 (1.568 to 1.774)	3,764 (3,446 to 4,028)	6,239 (5,794 to 6,555)	2.25e-06	2.172 (1.977 to 2.298)	3,478 (3,139 to 4,123)	7,550 (7,097 to 8,777)	1.9e-07
TGGATCCGCCGCTGCCGCCGGCGCCGCCGGCGGCACCGAGGCTGAGCATGCCGGCGTCGC	967	338101	338160	Rv0279c	PE_PGRS4	PE-PGRS FAMILY PROTEIN	1.14 (1.101 to 1.215)	84.08 (79.54 to 88.07)	95.94 (90.54 to 101.8)	0.00311	1.181 (1.084 to 1.257)	90.71 (87.61 to 94.76)	107.1 (99.13 to 115)	0.00261
AAAGCGGCTGCGAATCCGCCGGGACCGCCGACCCCGGCGGCCCCGAACAGCATGCCGGCG	968	338451	338510	Rv0279c	PE_PGRS4	PE-PGRS FAMILY PROTEIN	0.914 (0.842 to 1.018)	85.4 (71.42 to 101.6)	78.09 (66.09 to 97.79)	0.092	1.009 (0.921 to 1.199)	97.21 (82.54 to 113.6)	98.32 (84.11 to 126)	0.865
CTCGGCGGCGGCGTACGCGCCGCCACCGGAGGTCAACGCCTGCACGAACTGGGCATGAAA	969	338801	338860	Rv0279c	PE_PGRS4	PE-PGRS FAMILY PROTEIN	0.78 (0.752 to 0.805)	1,905 (1,840 to 1,958)	1,486 (1,429 to 1,568)	0.000152	0.682 (0.644 to 0.706)	1,807 (1,769 to 1,885)	1,233 (1,176 to 1,277)	2.7e-05
GAATAACTCCGGCCCGGGAAAGGGATTTGGTATTTCCCAAAATATCTCCCACATTTATGC	970	339151	339210	BT Rv0279c& Rv0280	BT-PE_PGRS4&PPE3	Rv0279c<TN>Rv0280 : BT-PE_PGRS4&PPE3	1.007 (0.903 to 1.069)	1,813 (1,718 to 1,950)	1,825 (1,675 to 1,940)	0.868	0.786 (0.716 to 0.841)	1,685 (1,622 to 1,712)	1,325 (1,193 to 1,436)	0.00211
CATAGGGCTGCTGGGCGCCGTGCAGACCGGCGCTTGGCAGGGGCCCAGCGCCGCGGCTTA	971	339501	339560	Rv0280	PPE3	PPE FAMILY PROTEIN	2.096 (1.942 to 2.375)	105.8 (103.8 to 108.5)	221.8 (210.3 to 249.4)	8.89e-07	1.142 (1.052 to 1.257)	109.1 (105.1 to 114.5)	124.6 (116.1 to 138.2)	0.013
TGGCGTCGGCACCGCAGACCACCCCGGCGCCGCCGATCTTGGCAGCCGAAGCGGCCGACG	972	339851	339910	Rv0280	PPE3	PPE FAMILY PROTEIN	0.973 (0.931 to 1.024)	692.8 (662.3 to 718.2)	674.5 (637.1 to 720.6)	0.44	0.934 (0.874 to 1.003)	707.6 (684.8 to 738.1)	661.2 (616.1 to 705)	0.0935
CACATTGTGCAGATTGTTGAGGCGTTGAGCCAGTCCCCGCAGTTGCTGGCGGTCGCACTC	973	340201	340260	Rv0280	PPE3	PPE FAMILY PROTEIN	2.708 (2.65 to 2.793)	505.7 (489.1 to 525.2)	1,369 (1,342 to 1,387)	1.41e-12	3.9 (3.714 to 4.1)	476.5 (456.9 to 495.3)	1,858 (1,787 to 1,920)	1.81e-10
CATCGGGTTCGGCTCGGGGATGAGCGCCAGCGCCAGCGCTCAACGCAAGGCACCACAGCC	974	340551	340610	Rv0280	PPE3	PPE FAMILY PROTEIN	1.145 (1.067 to 1.178)	571.9 (521.7 to 619.4)	654.3 (604.1 to 700.2)	0.0021	1.541 (1.388 to 1.794)	491.1 (388.6 to 566.4)	755.1 (611.6 to 845.4)	0.000107
CGCCAATGGTGCCGGGTTCGTGGGATCCGGACCGGGATGCGCCTGGCTCGGCGGAGCCTG	975	340901	340960	Rv0280	PPE3	PPE FAMILY PROTEIN	1.115 (1.036 to 1.16)	417.6 (401.4 to 439.1)	465.5 (437.5 to 491.2)	0.0113	1.341 (1.307 to 1.407)	402.4 (357 to 417.4)	539.4 (514.1 to 558.9)	3.29e-06
TCGACGAGTATTTCCGTCGGGCCGCCGCCGCCGGCGCGCGGCAGGTGGTCATCCTGGCGG	976	341251	341310	Rv0281	Rv0281	Conserved hypothetical protein. Possible S-adenosylmethionine-dependent methyltransferase.	0.515 (0.5 to 0.531)	488.1 (465.2 to 502.4)	251.5 (242.2 to 263.6)	2.07e-06	0.528 (0.496 to 0.555)	498.3 (469.5 to 520.1)	263.2 (249.2 to 280.7)	8.31e-06
GCCGGGCGCCGAAGCCACGTCGCCGTCGAGGATGGTGCCCCAATGGGGCCAGACGAATAT	977	341601	341660	Rv0281	Rv0281	Conserved hypothetical protein. Possible S-adenosylmethionine-dependent methyltransferase.	3.303 (3.068 to 3.624)	2,230 (2,138 to 2,335)	7,370 (6,942 to 7,982)	8.91e-13	2.955 (2.634 to 3.159)	2,041 (1,922 to 2,141)	6,041 (5,376 to 6,579)	1.79e-12
AATCATGTTCAGTAAGCTACACTCTGCATATCGGGCTACCAACGAAATGGAGTATCGGTC	978	341951	342010	BT Rv0281& Rv0282	BT-Rv0281&Rv0282	TN>Rv0282 : BT-Rv0281&Rv0282	0.678 (0.668 to 0.694)	8,056 (7,737 to 8,606)	5,459 (5,324 to 5,652)	5.33e-06	0.764 (0.728 to 0.804)	7,152 (6,808 to 7,495)	5,465 (5,370 to 5,575)	0.000104
CCGCCGGACCTGGCTGCCGCCCGGTCTGGTTTCGCCGCGCTGACCCGCGTCGCCCATGAC	979	342301	342360	Rv0282	Rv0282	CONSERVED HYPOTHETICAL PROTEIN	0.734 (0.716 to 0.757)	1,687 (1,638 to 1,754)	1,238 (1,183 to 1,320)	4.22e-05	0.716 (0.682 to 0.754)	1,674 (1,633 to 1,720)	1,199 (1,115 to 1,282)	5.21e-05
GCGTGCCGCCCGTTGGCTCGCCGTGGTCATCAACTACCGCGCCGAGCGCTGGTCGGATGT	980	342651	342710	Rv0282	Rv0282	CONSERVED HYPOTHETICAL PROTEIN	0.648 (0.635 to 0.661)	1,840 (1,796 to 1,905)	1,192 (1,164 to 1,225)	6.29e-06	0.666 (0.652 to 0.68)	1,720 (1,676 to 1,760)	1,146 (1,115 to 1,162)	8.06e-06
CCAGCTTCGGGATCGTCACCACCACAGCCGGGCGGATCGAGGCCCGCACCGATCCGTGGG	981	343001	343060	Rv0282	Rv0282	CONSERVED HYPOTHETICAL PROTEIN	0.647 (0.634 to 0.661)	2,686 (2,593 to 2,756)	1,737 (1,697 to 1,809)	5.58e-06	0.658 (0.64 to 0.672)	2,449 (2,387 to 2,525)	1,612 (1,596 to 1,623)	6.32e-06
TTGAAGCGGGAGAACATCCGCGAGGTCCATCGCGCCGACCTCATCGGCCAACACATCGGC	982	343351	343410	Rv0282	Rv0282	CONSERVED HYPOTHETICAL PROTEIN	0.492 (0.468 to 0.508)	2,586 (2,457 to 2,693)	1,273 (1,193 to 1,320)	4.8e-06	0.494 (0.446 to 0.522)	2,313 (2,117 to 2,466)	1,144 (1,021 to 1,197)	2.89e-05
GCACAAGATGGCCGAACAGCGAGACAGCGTCTTCGAACAGTCCGCGCTGCACGATTTGGA	983	343701	343760	Rv0282	Rv0282	CONSERVED HYPOTHETICAL PROTEIN	1.428 (1.346 to 1.484)	216.7 (209.9 to 223.7)	309.5 (291.8 to 325.6)	2.25e-06	2.181 (2.062 to 2.283)	221.5 (212.2 to 225.5)	483.2 (450.8 to 505.8)	1.92e-08
CGACCACGACCGTCGCTCGTTCGCCTCCCGAACCCCGGTCAACAACAACCCCGACAAGGT	984	344051	344110	Rv0283	Rv0283	POSSIBLE CONSERVED MEMBRANE PROTEIN	1.84 (1.742 to 1.943)	445.9 (429.6 to 469.7)	820.1 (775.5 to 865.2)	3.55e-07	2.28 (1.855 to 2.668)	459.8 (362.7 to 537.9)	1,048 (805.9 to 1,204)	3.4e-05
TCAACCTGACCTCGGCCCGGCTGATCGTCGGCCGGCCGGTGAGCCCGACGACGGTGAAAA	985	344401	344460	Rv0283	Rv0283	POSSIBLE CONSERVED MEMBRANE PROTEIN	0.872 (0.833 to 0.914)	300.1 (289 to 311.2)	261.7 (248.3 to 275.7)	0.00438	1.095 (1.048 to 1.144)	319.3 (305.5 to 333)	349.5 (334.1 to 364.7)	0.0216
CATGCGGTCACCAGCGGCCTCGGCCTGGGCGCCGACGTGCCCGCGCCGCGGATCATCGCC	986	344751	344810	Rv0283	Rv0283	POSSIBLE CONSERVED MEMBRANE PROTEIN	0.943 (0.923 to 0.957)	408.1 (394.3 to 418.1)	384.7 (373.7 to 390)	0.0926	0.997 (0.973 to 1.018)	415.5 (404.3 to 434.2)	414.3 (402.6 to 429.9)	0.923
GGTGTCGCGGGTGTTGGACACCAGGCGCTATCCCAGCGAGCCGGTAAGTCTCGTCGACGT	987	345101	345160	Rv0283	Rv0283	POSSIBLE CONSERVED MEMBRANE PROTEIN	0.867 (0.845 to 0.892)	381.8 (373.4 to 397)	331.1 (323.7 to 344.3)	0.0024	1.262 (1.235 to 1.279)	389.8 (385.5 to 397.5)	491.9 (479.6 to 502.7)	3.72e-06
CTGGAGGCGGCAAAGCGGTTGAGGCCCTTGGCCTGAACCCGCCCCCGGTCCCCATCCCGT	988	345451	345510	Rv0283	Rv0283	POSSIBLE CONSERVED MEMBRANE PROTEIN	1.517 (1.46 to 1.576)	489.9 (461 to 532.3)	743.5 (694.3 to 803.2)	1.12e-08	1.737 (1.605 to 1.823)	522.5 (480 to 564.3)	907.5 (865.2 to 982.5)	1.49e-06
TGGCGCTGGTCGCCACCGGGATGCGGGTGATTTCTCCGCAGACGTTGTTCTTCCCATTTG	989	345801	345860	Rv0284	Rv0284	POSSIBLE CONSERVED MEMBRANE PROTEIN	0.559 (0.547 to 0.571)	2,346 (2,295 to 2,397)	1,313 (1,278 to 1,339)	2.01e-06	0.512 (0.48 to 0.547)	2,189 (2,097 to 2,361)	1,120 (1,073 to 1,221)	2.39e-05
GTCAACGACACCGCCGACGAGATCGACCTGGAACCGGTGTCGCACAGTGCATTACGCAGC	990	346151	346210	Rv0284	Rv0284	POSSIBLE CONSERVED MEMBRANE PROTEIN	0.513 (0.496 to 0.539)	1,212 (1,164 to 1,246)	621.8 (590 to 651.1)	3.58e-06	0.489 (0.481 to 0.502)	1,181 (1,146 to 1,222)	576.9 (560.6 to 589.5)	2.2e-06
CATCGCGCTGCTGGGGCCCGTCCTGGCAGACCGCCCGGCGTTTACCGGGCAGCCAACAGA	991	346501	346560	Rv0284	Rv0284	POSSIBLE CONSERVED MEMBRANE PROTEIN	0.859 (0.835 to 0.901)	520.7 (492.2 to 539.9)	447.5 (428.7 to 479.2)	0.00202	0.819 (0.756 to 0.866)	503.1 (485.5 to 522.4)	412.2 (380.9 to 436.3)	0.00191
ATGCCGGGCTGCGCTCGGCGGCCACTCGCGGCGCGAGTTTCACCACACTGCTGGGCATCG	992	346851	346910	Rv0284	Rv0284	POSSIBLE CONSERVED MEMBRANE PROTEIN	1.181 (1.133 to 1.227)	258.9 (251.9 to 275.5)	305.9 (295.1 to 325.1)	0.000705	1.403 (1.242 to 1.581)	278.4 (261.5 to 300)	390.8 (351 to 446.6)	0.000414
GATTTCCCGCAGGTGGTTGCGGTGATCTCGAATATGGCCGAGAAGAAGTCGTTGGCTGAT	993	347201	347260	Rv0284	Rv0284	POSSIBLE CONSERVED MEMBRANE PROTEIN	1.014 (0.958 to 1.069)	350.5 (331.2 to 361.6)	355.4 (329.4 to 368.2)	0.665	1.225 (1.169 to 1.307)	346.4 (325.4 to 366.3)	424.3 (401.5 to 457.9)	0.000522
GATCAAAGACATCGACAAGAACACCGCCTATCGGATTGGGCTGAAAGTGGCCAGCCCCAG	994	347551	347610	Rv0284	Rv0284	POSSIBLE CONSERVED MEMBRANE PROTEIN	0.77 (0.735 to 0.834)	6,346 (6,226 to 6,537)	4,892 (4,622 to 5,346)	0.000102	0.888 (0.847 to 0.924)	5,505 (5,259 to 5,772)	4,889 (4,674 to 5,028)	0.00877
CCATCGGCGAACAACTGGCCCGCTACGGTCCGCGGGCGCCGCAGTTGTGGCTGCCGCCAC	995	347901	347960	Rv0284	Rv0284	POSSIBLE CONSERVED MEMBRANE PROTEIN	0.966 (0.887 to 1.03)	272.6 (258.7 to 284.5)	263.4 (240.9 to 279.8)	0.406	0.863 (0.818 to 0.919)	285.4 (269.8 to 293.8)	246.4 (230.7 to 258)	0.00843
CTAGCGCACGTCGGCAGTGTCGCCTCAGCGCTGGAACCCGAACGCATCCGCCGCACCTTC	996	348251	348310	Rv0284	Rv0284	POSSIBLE CONSERVED MEMBRANE PROTEIN	0.721 (0.694 to 0.764)	637 (601.9 to 664.1)	459.2 (448.3 to 473.6)	2.85e-05	0.825 (0.782 to 0.856)	650.4 (623.3 to 672.7)	536.3 (506.7 to 562.6)	0.00121
CGAGCTGCGACTGCACGACGCGCGCGACAGCAACGTGCGGGTGGTCGGCGCCCTGCGCCG	997	348601	348660	Rv0284	Rv0284	POSSIBLE CONSERVED MEMBRANE PROTEIN	0.861 (0.799 to 0.912)	934.6 (855.3 to 981.8)	805 (716.3 to 847.5)	0.00304	0.859 (0.797 to 0.92)	884.1 (751.4 to 969.9)	758.6 (694.7 to 803.1)	0.00646
TCGGCGATGCCAGGTCAGGAAAGACGACGCTGCTGCGCCACATCATCCGCACCGTCCGCG	998	348951	349010	Rv0284	Rv0284	POSSIBLE CONSERVED MEMBRANE PROTEIN	0.735 (0.715 to 0.754)	3,364 (3,259 to 3,462)	2,472 (2,380 to 2,543)	3.69e-05	0.741 (0.705 to 0.773)	2,893 (2,875 to 2,927)	2,145 (2,059 to 2,225)	7.27e-05
TGGACCCCGCTGATCGGTCTCCTGGCCCAGGCCGGCGACTTGGGGCTACGGGTGATTGTC	999	349301	349360	Rv0284	Rv0284	POSSIBLE CONSERVED MEMBRANE PROTEIN	0.955 (0.921 to 0.973)	2,391 (2,301 to 2,449)	2,283 (2,183 to 2,374)	0.175	0.995 (0.953 to 1.03)	2,147 (2,036 to 2,244)	2,136 (2,002 to 2,250)	0.866
CTGGCCGCAGCCAGCGCTGCGGTGGAAGCGCTGACGGCGCGGTTGGCCGCCGCGCATGCG	1000	349651	349710	Rv0285	PE5	PE FAMILY PROTEIN	0.659 (0.618 to 0.714)	67.41 (64.71 to 70.69)	44.45 (41.81 to 47.26)	5.49e-05	0.645 (0.62 to 0.687)	71.95 (68.05 to 77.84)	46.41 (44.77 to 48.6)	7.63e-06
GGCCCGGGTTCGCTAGTGGCGGCTGCCACGGCCTGGAGCCAGCTGAGTGCCGAGTATGCC	1001	350001	350060	Rv0286	PPE4	PPE FAMILY PROTEIN	0.888 (0.868 to 0.914)	312.1 (302.3 to 322)	277 (270.7 to 287.2)	0.00602	0.997 (0.962 to 1.044)	294.8 (284.1 to 303.8)	293.8 (287.4 to 302.1)	0.926
TGAGGCCGATTACGTGCGCATGTGGTTGCAGGCGGCCGCCGTCATGGGTCTTTATCAGGC	1002	350351	350410	Rv0286	PPE4	PPE FAMILY PROTEIN	0.502 (0.481 to 0.511)	1,300 (1,257 to 1,330)	652.1 (625.7 to 667.5)	2.63e-06	0.583 (0.552 to 0.626)	1,214 (1,143 to 1,287)	707.6 (657.6 to 746)	3.54e-05
GCTACCAGATTTTCTTCAACCTGGTCGGCTGGCCGACCTGGGGCATGATCTTGAGCTCGC	1003	350701	350760	Rv0286	PPE4	PPE FAMILY PROTEIN	0.755 (0.711 to 0.788)	457.2 (425.3 to 484.8)	345.2 (326 to 365.9)	0.000198	0.826 (0.771 to 0.868)	435.1 (417.7 to 454.4)	359.4 (340.5 to 380.1)	0.00274
AGCTTGGGGCCGACGGTAGGTGGTCGCGGTGGTATCAAGGCGCCGGCCGCTACGGTTCCG	1004	351051	351110	Rv0286	PPE4	PPE FAMILY PROTEIN	0.973 (0.907 to 1.045)	1,539 (1,428 to 1,647)	1,497 (1,372 to 1,610)	0.524	1.022 (0.919 to 1.125)	1,422 (1,232 to 1,561)	1,453 (1,238 to 1,586)	0.667
GGGCAGCAACGAGCCCGAGGCGCCCGACGGATCGGGGAGAGGGGGAGGCGACGGCTTACC	1005	351401	351460	Rv0286	PPE4	PPE FAMILY PROTEIN	0.606 (0.572 to 0.628)	975.2 (906.9 to 1,022)	590.8 (557.6 to 624)	4.18e-06	0.55 (0.536 to 0.57)	917.1 (897.4 to 957.4)	504.7 (487.2 to 518.9)	2.68e-06
TGGGTGAGGCCGCCGGTACCTATGTGGCCGCCGATGCTGCGGCCGCGTCGACCTATACCG	1006	351751	351810	Rv0287	esxG	ESAT-6 LIKE PROTEIN ESXG (CONSERVED HYPOTHETICAL PROTEIN TB9.8)	0.912 (0.879 to 0.942)	357 (340.6 to 363.1)	325.7 (317.5 to 337.5)	0.0227	1.071 (1.033 to 1.119)	366.9 (351.2 to 388.3)	393 (375.2 to 414)	0.0471
CCCGCGACACGGCCGAAGCCGCCAAATGGGGCGGCTAGCTCGCGCTACATGGATGCAACA	1007	352101	352160	Rv0288	esxH	LOW MOLECULAR WEIGHT PROTEIN ANTIGEN 7 ESXH (10 kDa ANTIGEN) (CFP-7) (PROTEIN TB10.4)	1.384 (1.252 to 1.497)	76.02 (71.03 to 79.37)	105.2 (96.2 to 114.4)	0.000297	2.403 (2.216 to 2.604)	80.88 (76.88 to 83.9)	194.4 (179.8 to 214.6)	3.69e-07
ACGTGGCATCGTCGCGCTGCGCACCGGCACCGGTAAGACCTCCAACAAGACCGGAAACGG	1008	352451	352510	Rv0289	Rv0289	CONSERVED HYPOTHETICAL PROTEIN	0.874 (0.852 to 0.908)	1,187 (1,148 to 1,223)	1,037 (1,012 to 1,070)	0.00379	1.178 (1.142 to 1.202)	1,152 (1,103 to 1,199)	1,357 (1,318 to 1,383)	0.000205
ACCGTGACGGCCGGCACACCACCACCGAGGTCGGCCTAAGCATCGTCGACACCTCGGCGG	1009	352801	352860	Rv0289	Rv0289	CONSERVED HYPOTHETICAL PROTEIN	1.097 (0.992 to 1.149)	428.2 (392.5 to 475)	469.1 (446.5 to 510.5)	0.0265	1.351 (1.309 to 1.424)	423.8 (400 to 440.2)	572.9 (534.3 to 612.7)	4.44e-07
CCTGCCCGCGGAGTTGCCACTGCGCGAAATCCTGCCCGCGGTACAACGCTTGGTGGTTCC	1010	353151	353210	Rv0290	Rv0290	PROBABLE CONSERVED TRANSMEMBRANE PROTEIN	1.072 (1.027 to 1.119)	708.2 (674 to 734.3)	759.6 (727.5 to 795.1)	0.0584	1.449 (1.385 to 1.518)	693.3 (647.2 to 747.8)	1,005 (945.7 to 1,056)	9.19e-06
TGGCTACCGGTTTGACGGTGACCTATCGGGTTGCCACCGGTGTGCTGGCCGGGCTGCTGG	1011	353501	353560	Rv0290	Rv0290	PROBABLE CONSERVED TRANSMEMBRANE PROTEIN	0.669 (0.649 to 0.683)	1,443 (1,403 to 1,463)	965.2 (924.9 to 991.6)	1.18e-05	0.804 (0.792 to 0.82)	1,379 (1,363 to 1,421)	1,108 (1,096 to 1,119)	0.000199
CAATTGCTGTGGCAGCTGCCGTTGTTGAGCATCGGCTGCGGGCTGATTGTGGCGGCGCTG	1012	353851	353910	Rv0290	Rv0290	PROBABLE CONSERVED TRANSMEMBRANE PROTEIN	0.651 (0.62 to 0.676)	1,896 (1,830 to 1,940)	1,234 (1,182 to 1,273)	9.45e-06	0.682 (0.654 to 0.708)	1,735 (1,670 to 1,791)	1,183 (1,148 to 1,217)	2.29e-05
GTGGGATTCGGCCGCATGCAAGGCGTGGCTGCTGGCTCAGCCCTATCTGGTAGCCGGGGT	1013	354201	354260	Rv0290	Rv0290	PROBABLE CONSERVED TRANSMEMBRANE PROTEIN	0.799 (0.766 to 0.833)	1,411 (1,361 to 1,477)	1,128 (1,097 to 1,159)	0.000232	0.832 (0.802 to 0.867)	1,355 (1,311 to 1,403)	1,128 (1,065 to 1,201)	0.000741
GTGGACGCCGCCGGCGTGGGCGATCGGGCCGCCGGTGGTGGACGCCGCCGCGCAACCGCC	1014	354551	354610	Rv0291	mycP3	PROBABLE MEMBRANE-ANCHORED MYCOSIN MYCP3 (SERINE PROTEASE) (SUBTILISIN-LIKE PROTEASE) (SUBTILASE-LIKE) (MYCOSIN-3)	0.774 (0.688 to 0.859)	329 (300.3 to 349)	254.8 (223.1 to 278.6)	0.00216	0.742 (0.663 to 0.8)	337.1 (307.4 to 354.4)	250.3 (215 to 265.7)	0.000812
CCGGCCAGCCCGGTAATGACGGCTTCTCTGGTGTGGCGCCGGCGGCGCGGCTGCTGTCCA	1015	354901	354960	Rv0291	mycP3	PROBABLE MEMBRANE-ANCHORED MYCOSIN MYCP3 (SERINE PROTEASE) (SUBTILISIN-LIKE PROTEASE) (SUBTILASE-LIKE) (MYCOSIN-3)	0.713 (0.682 to 0.75)	2,062 (1,996 to 2,153)	1,469 (1,416 to 1,523)	6.37e-05	0.923 (0.89 to 0.951)	1,847 (1,813 to 1,892)	1,705 (1,650 to 1,746)	0.0397
AACCCGTTGACCGATCTGAGCCGCCCAGACGATCCGCGGAACTGGGCGGGCGTCACCTCG	1016	355251	355310	Rv0291	mycP3	PROBABLE MEMBRANE-ANCHORED MYCOSIN MYCP3 (SERINE PROTEASE) (SUBTILISIN-LIKE PROTEASE) (SUBTILASE-LIKE) (MYCOSIN-3)	0.971 (0.931 to 1.017)	699 (652.1 to 732.5)	679.1 (625.8 to 735.2)	0.388	1.06 (1.007 to 1.108)	630.7 (594.5 to 678.4)	668.7 (621.8 to 720.9)	0.11
GCGCCGGCTGACCGCCACCGCGCACCGCGGCGCCCGAGAGTCCTCCAACATCGTCGGCGC	1017	355601	355660	Rv0291	mycP3	PROBABLE MEMBRANE-ANCHORED MYCOSIN MYCP3 (SERINE PROTEASE) (SUBTILISIN-LIKE PROTEASE) (SUBTILASE-LIKE) (MYCOSIN-3)	0.924 (0.874 to 0.96)	1,544 (1,491 to 1,634)	1,426 (1,378 to 1,514)	0.0497	0.965 (0.926 to 0.998)	1,477 (1,444 to 1,514)	1,425 (1,362 to 1,495)	0.293
GCTGGCCTACCCCTGGCAATCGACACGCGATTACGTGCTGCTGGGCGTGGCCGCCGCCGT	1018	355951	356010	Rv0292	Rv0292	PROBABLE CONSERVED TRANSMEMBRANE PROTEIN	0.717 (0.697 to 0.747)	1,916 (1,857 to 1,991)	1,375 (1,323 to 1,427)	3.27e-05	0.753 (0.691 to 0.795)	1,692 (1,525 to 1,763)	1,274 (1,119 to 1,348)	0.000504
ACGATAACCTGGCGGCGCTGCAGGCCCGGTCAGCGCGCATCCCCTTGCAAGAGACCGCGC	1019	356301	356360	Rv0292	Rv0292	PROBABLE CONSERVED TRANSMEMBRANE PROTEIN	1.165 (1.104 to 1.222)	569.6 (548.6 to 603.8)	663.7 (623.7 to 694.2)	0.000491	1.265 (1.199 to 1.362)	601.4 (570.6 to 635)	761 (711.9 to 831.4)	0.000229
GCATTGCGGACCGATTGGCGGCCTGGCGGCACCGCACCGGTGGCCGGCCTGCTCCCGCAA	1020	356651	356710	Rv0292	Rv0292	PROBABLE CONSERVED TRANSMEMBRANE PROTEIN	1.043 (0.971 to 1.117)	479.7 (453.5 to 518.4)	500.3 (465.9 to 542.7)	0.343	1.682 (1.582 to 1.81)	481.2 (452.3 to 514.2)	809.3 (761 to 868.1)	2.81e-06
GGTGGAGCCATTCGATCGCCAAGGCCGGTGATGATCATCCGCCGGTCCTTAGGTAGCAGC	1021	357001	357060	Rv0293c	Rv0293c	CONSERVED HYPOTHETICAL PROTEIN	1.718 (1.672 to 1.757)	384.7 (372.4 to 391.7)	661 (635.7 to 677.9)	1.08e-09	1.874 (1.842 to 1.947)	366.5 (347.9 to 378.5)	686.9 (663 to 725.5)	3.2e-08
CGCCATCGCCTCGGCGAAGCCGCTCAATCCGCTAGTGAAATAGCCGAAACCGCTAAACGG	1022	357351	357410	Rv0293c	Rv0293c	CONSERVED HYPOTHETICAL PROTEIN	1.237 (1.197 to 1.289)	949.7 (926.5 to 962.6)	1,174 (1,145 to 1,215)	1.36e-05	2.053 (1.989 to 2.119)	885.3 (844 to 920.9)	1,817 (1,768 to 1,880)	7.29e-09
ATTCGGTGAGCGGGCTGGCCGGCCGCGAGGTGACCTTGGGCAACTCCGTCGGCGCCGGAA	1023	357701	357760	Rv0293c	Rv0293c	CONSERVED HYPOTHETICAL PROTEIN	1.865 (1.829 to 1.916)	224.8 (218.8 to 229.4)	419.2 (414.1 to 426.3)	1.02e-11	1.817 (1.744 to 1.86)	231.6 (225.9 to 247.8)	420.7 (409.5 to 433.7)	1.6e-09
AACGTCCCTGACATCTCGGACATCAATGTCGATGGTAATCGCCAATGTGGCTGACCGCTG	1024	358051	358110	Rv0293c	Rv0293c	CONSERVED HYPOTHETICAL PROTEIN	2.335 (2.246 to 2.387)	857.9 (828 to 905.7)	2,003 (1,910 to 2,123)	4e-09	2.004 (1.945 to 2.077)	818.1 (796.2 to 854.4)	1,640 (1,587 to 1,729)	1.94e-08
CACCGGTGACCTGCGGGACTGGAAACCAAAGCCCGACACCGATGTGGTGGTGAGCAACGC	1025	358401	358460	Rv0294	tam	PROBABLE TRANS-ACONITATE METHYLTRANSFERASE TAM	1.582 (1.466 to 1.663)	365 (348.3 to 377.8)	577.6 (532.1 to 607.6)	5.23e-06	2.002 (1.92 to 2.068)	351 (344.7 to 360)	702.5 (671.8 to 714.7)	3.59e-11
ACCCGGTGTTGGACTGGATTACCGGAAGCGCGCTGGTCCCAGTGCGTGAGCGGCTCAGCG	1026	358751	358810	Rv0294	tam	PROBABLE TRANS-ACONITATE METHYLTRANSFERASE TAM	1.079 (1.023 to 1.158)	409.8 (368.9 to 431.6)	442 (420.8 to 460.1)	0.0372	1.72 (1.61 to 1.857)	381.7 (346.5 to 414)	656.3 (627.8 to 684.8)	4.94e-07
GCGCCATAACACCGGGTAGGCGATATCGATCGGATCGATGCCTTCCTCGGCAAACCAAGC	1027	359101	359160	Rv0295c	Rv0295c	CONSERVED HYPOTHETICAL PROTEIN	0.965 (0.934 to 1.001)	728 (713.5 to 748.6)	702.8 (676 to 731.5)	0.296	0.758 (0.743 to 0.769)	729.9 (715.4 to 746.6)	553.2 (548.7 to 561.5)	4.72e-05
TGCCGCCCCAGACGCCGTTGGGCGTGCGACCGGAGGTGCGGACGTGCTCACGCCAGGCAA	1028	359451	359510	Rv0295c	Rv0295c	CONSERVED HYPOTHETICAL PROTEIN	1.229 (1.106 to 1.431)	642.9 (602.9 to 693.6)	790.4 (716.9 to 927.5)	0.00736	0.728 (0.663 to 0.815)	620.8 (601 to 656.3)	451.9 (415.1 to 497.8)	0.00143
GACCGGCCCGTTGGCGTCTTGCGGTGGATCCGCAGATACGTTTCGGTGTAGCGCTCGGCG	1029	359801	359860	Rv0296c	Rv0296c	PROBABLE SULFATASE	1.13 (1.072 to 1.171)	418.3 (402.8 to 436.4)	472.6 (452.1 to 488.2)	0.00216	1.249 (1.222 to 1.291)	400.1 (382.7 to 422.9)	499.8 (480.6 to 519.8)	1.29e-05
GGTGCGGATTGCCCGAATCGGATCGAACGAGTCGTGATAGGTCTTGGCGGTGTATACGTG	1030	360151	360210	Rv0296c	Rv0296c	PROBABLE SULFATASE	0.604 (0.583 to 0.624)	6,371 (6,007 to 6,699)	3,848 (3,676 to 4,027)	2.53e-06	0.519 (0.498 to 0.54)	5,685 (5,439 to 6,252)	2,949 (2,846 to 3,207)	2.38e-06
CGGCCAGTGTGTCAAGTAGCCGGCCAACCGCCTCGTCGGCTGTGGCGATAGAACCGTAGA	1031	360501	360560	Rv0296c	Rv0296c	PROBABLE SULFATASE	0.576 (0.553 to 0.599)	2,256 (2,145 to 2,354)	1,301 (1,245 to 1,361)	4.88e-06	0.603 (0.564 to 0.66)	2,026 (1,901 to 2,086)	1,221 (1,144 to 1,316)	8.03e-05
CAACCCGATTCGGATAGCAATTGCGGTAGGGTTTGGACCCCGGTGCGGTATTCCCAGCCG	1032	360851	360910	Rv0296c	Rv0296c	PROBABLE SULFATASE	0.372 (0.357 to 0.389)	3,392 (3,295 to 3,523)	1,262 (1,210 to 1,347)	1.22e-05	0.376 (0.367 to 0.389)	3,099 (2,973 to 3,190)	1,166 (1,101 to 1,233)	1.4e-05
AATAGAGCCTATACGTCGCGAGGCACTAGATACGCCACCGATGATGGCGGTAGGCTCGCT	1033	361201	361260	BT Rv0296c& Rv0297	BT-Rv0296c&PE_PGRS5	Rv0296c<TN>Rv0297 : BT-Rv0296c&PE_PGRS5	0.554 (0.523 to 0.585)	4,037 (3,866 to 4,171)	2,239 (2,099 to 2,387)	8.72e-06	0.823 (0.792 to 0.875)	3,579 (3,380 to 3,744)	2,944 (2,860 to 3,116)	0.000794
ACGCCCAGGTGGTGCGGACCCTGACCGTGGACGCGGGAGCGTATGCCAGCGCCGAGGCCG	1034	361551	361610	Rv0297	PE_PGRS5	PE-PGRS FAMILY PROTEIN	1.21 (1.172 to 1.238)	556.6 (532.4 to 569.4)	673.3 (654.7 to 698.4)	6.61e-05	1.064 (1.046 to 1.076)	550.9 (529.1 to 573.3)	586.3 (563.1 to 599.2)	0.0541
GGCAACGGCGGGGCCGGCGGGATCGGTGTTGCCGGCATCAACGGCGGTCTCGGCGGCGCC	1035	361901	361960	Rv0297	PE_PGRS5	PE-PGRS FAMILY PROTEIN	1.397 (1.183 to 1.614)	1,427 (1,258 to 1,591)	1,994 (1,685 to 2,299)	0.00614	1.928 (1.627 to 2.205)	1,197 (1,054 to 1,342)	2,307 (1,955 to 2,687)	0.000183
CGCTGGCGGTGCCGGCGGCGACGGCGCACCCGGTGGCAACGGCGGCAATGGTGGCAGCGT	1036	362251	362310	Rv0297	PE_PGRS5	PE-PGRS FAMILY PROTEIN	1.319 (1.202 to 1.423)	972.2 (868.3 to 1,100)	1,283 (1,151 to 1,426)	0.00092	1.735 (1.475 to 2.012)	899.7 (777.2 to 1,029)	1,561 (1,333 to 1,819)	0.000368
CCGGCGGGCGCGGCGGCAACGGTGGTCATGGCGGGCTGTGGATCGGCAACGGCGGCGACG	1037	362601	362660	Rv0297	PE_PGRS5	PE-PGRS FAMILY PROTEIN	1.237 (1.105 to 1.365)	2,530 (2,281 to 2,760)	3,130 (2,777 to 3,436)	0.00686	1.555 (1.38 to 1.706)	2,068 (1,846 to 2,224)	3,217 (2,795 to 3,545)	0.00013
GGCACGGGCGGTGACGGCGGTGTTGGCGGGACCGGTGCGGCCGGCGGGAAAGGCGGGGCC	1038	362951	363010	Rv0297	PE_PGRS5	PE-PGRS FAMILY PROTEIN	1.119 (1.007 to 1.28)	2,426 (2,110 to 2,769)	2,717 (2,320 to 3,164)	0.106	1.461 (1.291 to 1.627)	1,931 (1,686 to 2,185)	2,816 (2,416 to 3,218)	0.000401
CGATCGACGCGGACGCCAGGGCGGCGGGTTTGAATCGGTCGGAAATGATTGAGCAGGCAC	1039	363301	363360	Rv0298	Rv0298	HYPOTHETICAL PROTEIN	0.853 (0.795 to 0.926)	1,005 (957.8 to 1,070)	857.5 (805.4 to 956.8)	0.0106	0.775 (0.714 to 0.864)	963.6 (939 to 1,026)	747.1 (695.3 to 831.7)	0.0022
CCAACGGCACGCTGCTGCCGGAACTCGTGCAGTGGCTTCATGTTGCCGCGCTCGGTGCGC	1040	363651	363710	Rv0299	Rv0299	HYPOTHETICAL PROTEIN	0.963 (0.927 to 0.979)	1,180 (1,138 to 1,211)	1,136 (1,097 to 1,181)	0.265	1.049 (0.998 to 1.113)	1,103 (1,059 to 1,128)	1,157 (1,094 to 1,225)	0.168
TTGCCGGTCTGGGCGATCCCGAGCTTATGCGTCAGGCGTGGAGGTGACTGACCAGCGCTG	1041	364001	364060	Rv0300	Rv0300	CONSERVED HYPOTHETICAL PROTEIN, ANTITOXIN	1.309 (1.243 to 1.367)	909.4 (887.5 to 928.5)	1,191 (1,138 to 1,244)	1.22e-06	1.781 (1.752 to 1.805)	861.5 (839.4 to 877.8)	1,535 (1,480 to 1,565)	1.19e-10
CCGCGACAGCCGAACTGTCGGGCTTGACGGTACTGCACGTCGACAAGGACTTTGACGCCA	1042	364351	364410	Rv0301	Rv0301	CONSERVED HYPOTHETICAL PROTEIN WITH PIN DOMAIN	0.979 (0.946 to 1.014)	966.5 (949.7 to 984)	946.6 (907 to 986.2)	0.527	0.962 (0.932 to 0.989)	933.6 (898.7 to 958.2)	898.2 (870.9 to 929.1)	0.252
GCGGCGACCTCGATCAGCGACATCCGCGACGCGTGCGGGCTAGCACCCAGCTCTATTTAC	1043	364701	364760	Rv0302	Rv0302	PROBABLE TRANSCRIPTIONAL REGULATORY PROTEIN (PROBABLY TETR/ACRR-FAMILY)	0.885 (0.825 to 0.945)	1,792 (1,699 to 1,874)	1,586 (1,474 to 1,690)	0.0188	0.983 (0.94 to 1.057)	1,617 (1,559 to 1,680)	1,591 (1,482 to 1,743)	0.61
ATCGGACATCCCGCCGGGCAAAGCCGATCTCGTCGTCGCGGAGCTGACCGCGTTCGCGGT	1044	365051	365110	Rv0302	Rv0302	PROBABLE TRANSCRIPTIONAL REGULATORY PROTEIN (PROBABLY TETR/ACRR-FAMILY)	1.226 (1.14 to 1.33)	724.1 (689.3 to 746.1)	887.4 (839 to 931.3)	0.000347	1.797 (1.723 to 1.894)	648.7 (605.1 to 679.9)	1,165 (1,089 to 1,223)	3.48e-07
GGTTCTCGAGGTGGACCTCGCGTCGGTGCGGTCCGTGCGCAGTTTCGTGGAAACCGTGCG	1045	365401	365460	Rv0303	Rv0303	PROBABLE DEHYDROGENASE/REDUCTASE	0.941 (0.929 to 0.95)	590.2 (581 to 600.8)	555.4 (544.7 to 564)	0.0857	1.335 (1.279 to 1.396)	582.9 (544.4 to 630.2)	777.6 (743 to 818.3)	2.13e-06
GCCGCCGTCGATACACCACGTCCAAGCTGTGCAACGTGCTCTTCACCTACGAGCTCGACC	1046	365751	365810	Rv0303	Rv0303	PROBABLE DEHYDROGENASE/REDUCTASE	1.423 (1.393 to 1.474)	4,398 (4,294 to 4,505)	6,259 (6,072 to 6,452)	1.11e-06	1.717 (1.466 to 1.923)	4,053 (3,471 to 4,514)	6,960 (5,487 to 7,656)	4.09e-05
CTCTGGGAGACCAGTGAACGGCTGCTGGCCCAGGTGACATAGCTGCGCGTTATCCCCTAA	1047	366101	366160	Rv0303	Rv0303	PROBABLE DEHYDROGENASE/REDUCTASE	0.902 (0.877 to 0.917)	1,537 (1,452 to 1,609)	1,386 (1,339 to 1,426)	0.0122	0.85 (0.832 to 0.883)	1,474 (1,452 to 1,501)	1,253 (1,218 to 1,293)	0.00133
TAGTCGCCACTCACCAAGAAGCCGTTGCTGTAGCTGCCGGTAATGAACGCACCGGTGTCC	1048	366451	366510	Rv0304c	PPE5	PPE FAMILY PROTEIN	1.427 (1.358 to 1.493)	5,761 (5,409 to 6,101)	8,224 (7,759 to 8,518)	7.84e-06	1.29 (1.248 to 1.376)	5,626 (5,131 to 6,116)	7,255 (6,748 to 7,443)	9.14e-06
CCCGATGTTGTTGCTGCCCGAGTTGAGGCTGCCGATCCCGATCTGGCCGTTGCCGGTGAG	1049	366801	366860	Rv0304c	PPE5	PPE FAMILY PROTEIN	1.015 (0.969 to 1.056)	12,180 (11,628 to 13,050)	12,359 (11,827 to 12,903)	0.635	0.791 (0.752 to 0.814)	12,943 (12,435 to 13,549)	10,231 (10,023 to 10,458)	0.000283
CGCCGGTATTAACGAAGCCGATGTTGACGCTGCCCAGGTTCCCGATGCCCGCGTTGAGGC	1050	367151	367210	Rv0304c	PPE5	PPE FAMILY PROTEIN	0.96 (0.938 to 0.986)	9,380 (9,220 to 9,672)	9,001 (8,820 to 9,211)	0.225	0.768 (0.75 to 0.805)	8,992 (8,608 to 9,388)	6,899 (6,734 to 7,063)	0.000152
CCGAAGCCCGATACATGGCCGGCGCCGGTGTGGAAGAAACCCGACGACGGGCCGGTGGTC	1051	367501	367560	Rv0304c	PPE5	PPE FAMILY PROTEIN	0.712 (0.691 to 0.732)	4,006 (3,790 to 4,120)	2,851 (2,772 to 2,930)	2.38e-05	0.692 (0.684 to 0.704)	3,511 (3,472 to 3,568)	2,429 (2,389 to 2,490)	1.36e-05
GGGAATGGTGATCGTTGTGGAAAGGCCAATCAACCCCTGGTAGTCACCTCGCCAGAAGAA	1052	367851	367910	Rv0304c	PPE5	PPE FAMILY PROTEIN	0.781 (0.73 to 0.837)	6,995 (6,450 to 7,618)	5,462 (5,096 to 5,910)	0.00091	0.693 (0.647 to 0.742)	6,112 (5,722 to 6,678)	4,232 (3,857 to 4,517)	0.000174
TGTTGAAGCTGCCCGAGTTTGCGATGCCGAAGTTTGCGGTGCCGGTGTTTCCGATGCCCA	1053	368201	368260	Rv0304c	PPE5	PPE FAMILY PROTEIN	0.897 (0.834 to 0.94)	9,233 (8,366 to 9,881)	8,281 (7,610 to 8,576)	0.0164	0.83 (0.768 to 0.93)	8,797 (7,647 to 9,551)	7,290 (6,403 to 7,835)	0.00395
GTGTTCCCGATCCCGAAGTTAGAGCCCCCGAGGTTTGCCAAGCCGACATTGAGGTTGCCG	1054	368551	368610	Rv0304c	PPE5	PPE FAMILY PROTEIN	2.448 (2.381 to 2.514)	5,097 (4,956 to 5,254)	12,477 (12,088 to 12,875)	6.5e-12	1.378 (1.323 to 1.432)	4,527 (4,232 to 4,882)	6,236 (6,018 to 6,371)	1.95e-07
GCTGGTGGTCGAGTTTCCGATGCCCGGCGCTGCCGGAATGTCGATGATCGGGATGGTGAT	1055	368901	368960	Rv0304c	PPE5	PPE FAMILY PROTEIN	1.112 (1.078 to 1.146)	5,394 (5,222 to 5,588)	5,996 (5,818 to 6,194)	0.00487	1.072 (1.016 to 1.107)	4,889 (4,718 to 5,028)	5,240 (5,000 to 5,334)	0.0405
GGCCCTGGTAGTCGCCCCGCCACAAGATGCCGTTGCTGTAGTTGCCGGAGATGAAAGCGC	1056	369251	369310	Rv0304c	PPE5	PPE FAMILY PROTEIN	1.221 (1.192 to 1.252)	17,123 (16,489 to 17,477)	20,907 (20,563 to 21,222)	1.17e-05	0.726 (0.688 to 0.764)	22,133 (21,189 to 23,457)	16,067 (15,434 to 16,924)	4.56e-05
TTGAACAAGCCGATGTTTCCGCTGCCCGAGTTCAGAGCGCCGATCCCGATTTGGCCGGTA	1057	369601	369660	Rv0304c	PPE5	PPE FAMILY PROTEIN	0.91 (0.865 to 0.931)	17,804 (17,047 to 19,011)	16,196 (15,593 to 16,789)	0.0177	0.645 (0.612 to 0.68)	20,732 (18,788 to 22,146)	13,350 (12,701 to 13,731)	3.46e-05
GAGGTCCAACGCGCTCGCGTTGTAGAAACCCGAGACGGTGTGACCCACGTTAGTCACACC	1058	369951	370010	Rv0304c	PPE5	PPE FAMILY PROTEIN	1.143 (1.099 to 1.211)	901.6 (864.3 to 959.1)	1,031 (977.5 to 1,131)	0.00285	0.825 (0.789 to 0.907)	878.3 (852.3 to 924.6)	725.1 (690 to 806.1)	0.0025
TATTTTCGGCAGCTACGATGCTGAAGCCCTGGAGGGTGACGACCCCGGCGTCGATGTTGA	1059	370301	370360	Rv0304c	PPE5	PPE FAMILY PROTEIN	1.312 (1.258 to 1.354)	1,187 (1,119 to 1,250)	1,558 (1,492 to 1,640)	5.07e-06	0.914 (0.878 to 0.974)	1,199 (1,155 to 1,296)	1,097 (1,035 to 1,206)	0.0309
GTGTTGGTGCTGCCGGTGTTTCCAAGCCCGAAGTTTGCGGTGCCGGTGTTGCCGATGCCA	1060	370651	370710	Rv0304c	PPE5	PPE FAMILY PROTEIN	0.875 (0.809 to 0.954)	14,085 (12,705 to 15,909)	12,330 (11,257 to 13,480)	0.0313	0.725 (0.643 to 0.802)	15,444 (13,339 to 17,457)	11,202 (9,771 to 12,558)	0.0018
CAGATTTGCCAAACCGATGTCGAATATTCCGGTGTTTGCGCCGCCGATGTTGTTGCCACC	1061	371001	371060	Rv0304c	PPE5	PPE FAMILY PROTEIN	1.351 (1.321 to 1.404)	4,674 (4,581 to 4,776)	6,317 (6,196 to 6,586)	1.86e-07	0.908 (0.881 to 0.931)	3,946 (3,729 to 4,145)	3,583 (3,386 to 3,706)	0.0189
ACGCCCCCGAGGTCGCGGAGGCCAGGTTCCAAAAGCCCGAATTGGCGCCGCCGAAGTTGC	1062	371351	371410	Rv0304c	PPE5	PPE FAMILY PROTEIN	1.446 (1.403 to 1.497)	2,668 (2,599 to 2,758)	3,859 (3,704 to 4,017)	1.49e-06	0.962 (0.934 to 0.993)	2,451 (2,338 to 2,607)	2,358 (2,264 to 2,472)	0.252
CCGGCCGAGGCGGTGATCGGGATATCGATGGGAATATTCACGCCGAGGCTTATGGGGAGA	1063	371701	371760	Rv0304c	PPE5	PPE FAMILY PROTEIN	0.645 (0.599 to 0.682)	2,128 (2,081 to 2,166)	1,372 (1,270 to 1,447)	6.29e-05	0.448 (0.428 to 0.485)	2,079 (2,007 to 2,125)	931.8 (889.9 to 999)	1.96e-05
GTTTCCGATGCCAGTGTTGAAGCTGCCCGAGTTTGCGATGCCGAAGTTGCCGCTGCCGGA	1064	372051	372110	Rv0304c	PPE5	PPE FAMILY PROTEIN	0.875 (0.841 to 0.919)	10,506 (10,036 to 11,140)	9,193 (8,676 to 9,506)	0.004	0.748 (0.725 to 0.768)	10,654 (10,435 to 10,915)	7,974 (7,742 to 8,203)	7.61e-05
TGTTGTAGCTGCCCAGGTTCGCCAGGCCGACATCGAAGATTCCGGTGTTCCCGATGCCGA	1065	372401	372460	Rv0304c	PPE5	PPE FAMILY PROTEIN	1.156 (1.08 to 1.211)	9,377 (8,993 to 9,990)	10,836 (10,252 to 11,357)	0.00274	0.81 (0.769 to 0.843)	9,347 (8,931 to 9,581)	7,569 (7,274 to 7,979)	0.000237
GAGACCAGGTTCATAAAGCCCGACGCGGCGCCCCCGAAGTTGCCGAAGCCCGAGGCGCTG	1066	372751	372810	Rv0304c	PPE5	PPE FAMILY PROTEIN	1.2 (1.165 to 1.226)	2,774 (2,740 to 2,819)	3,329 (3,233 to 3,407)	4e-05	1.036 (1.012 to 1.084)	2,526 (2,466 to 2,598)	2,619 (2,551 to 2,744)	0.257
GATCGGTATGTGAATCGGGATATTCACGTCGACGCTCACAATCGGGATTTCGGGAATGTC	1067	373101	373160	Rv0305c	PPE6	PPE FAMILY PROTEIN	0.952 (0.926 to 1.008)	2,222 (2,115 to 2,297)	2,115 (2,005 to 2,194)	0.161	0.897 (0.878 to 0.933)	2,005 (1,943 to 2,069)	1,799 (1,766 to 1,864)	0.0111
ATGCCGAAGTTTCCGGCGCCCGAGTTTCCGATGCCCCAGTTTCCGGTGCCCGCGTTTCCT	1068	373451	373510	Rv0305c	PPE6	PPE FAMILY PROTEIN	1.062 (1.02 to 1.083)	8,852 (8,554 to 9,267)	9,403 (8,903 to 9,743)	0.0618	0.854 (0.826 to 0.874)	8,878 (8,558 to 9,143)	7,582 (7,501 to 7,717)	0.00211
GTCGCCCAGGTTTGCCAAGCCCACATTGAAGATTCCGGCGTTTGCACCGCCGACATTGTT	1069	373801	373860	Rv0305c	PPE6	PPE FAMILY PROTEIN	2.376 (2.19 to 2.549)	6,472 (6,096 to 6,871)	15,373 (14,496 to 16,164)	3.48e-10	1.265 (1.206 to 1.329)	6,353 (5,769 to 6,699)	8,036 (7,396 to 8,425)	8.38e-05
TGGTCGAGTTCCCGAAGCCCGGGGCCGCCGGAATCTTGATGAGCGGGATGCTGACGCCCC	1070	374151	374210	Rv0305c	PPE6	PPE FAMILY PROTEIN	1.389 (1.35 to 1.416)	2,473 (2,393 to 2,550)	3,436 (3,325 to 3,488)	3.61e-07	1.349 (1.328 to 1.366)	2,170 (2,100 to 2,217)	2,928 (2,815 to 2,994)	4.01e-07
ACGCCGTTGCTGTAGTTGCCGGCGATGAAGGCGCCGGTGTTGACGTTGCCGGTGTTGGCC	1071	374501	374560	Rv0305c	PPE6	PPE FAMILY PROTEIN	1.156 (1.114 to 1.185)	9,337 (8,972 to 9,635)	10,790 (10,299 to 11,195)	0.000639	0.832 (0.793 to 0.869)	9,759 (9,404 to 10,421)	8,122 (7,807 to 8,369)	0.000585
CGAGTTGAAGCTGCCGAACCCGATCTGTCCGTTGCCGGTGAGCCCGATGCCGACATTGTT	1072	374851	374910	Rv0305c	PPE6	PPE FAMILY PROTEIN	0.925 (0.911 to 0.938)	11,251 (11,039 to 11,616)	10,408 (10,090 to 10,699)	0.036	0.769 (0.749 to 0.784)	11,393 (11,134 to 11,713)	8,764 (8,414 to 8,964)	7.68e-05
GCTGGGTGAACGGCATCAACGCGGAGACGGCCGCCGACGCTCCAGCGTGATAGCCAACCA	1073	375201	375260	Rv0305c	PPE6	PPE FAMILY PROTEIN	0.767 (0.725 to 0.823)	1,327 (1,248 to 1,413)	1,017 (937.9 to 1,079)	0.000748	0.583 (0.539 to 0.619)	1,235 (1,126 to 1,335)	720.9 (638.4 to 778)	6.57e-05
TCCGCCAGGCCCGAGGTCACCGACCCAAACCACGACGCCGCCACCGCCAGTTCGTCGGCT	1074	375551	375610	Rv0305c	PPE6	PPE FAMILY PROTEIN	1.236 (1.212 to 1.266)	3,643 (3,473 to 3,821)	4,502 (4,295 to 4,649)	2.11e-05	1.497 (1.435 to 1.526)	3,266 (3,142 to 3,377)	4,889 (4,714 to 4,973)	1.18e-08
TCCAACCGAGCACATGTTTAGTGCACCAGAACGACGGGCCGTGTATCGGGTGATCGCCGA	1075	375901	375960	BT Rv0305c& Rv0306	BT-PPE6&Rv0306	Rv0305c<TN>Rv0306 : BT-PPE6&Rv0306	0.749 (0.708 to 0.776)	1,261 (1,239 to 1,297)	944.4 (897.6 to 984.2)	5.34e-05	0.87 (0.84 to 0.926)	1,186 (1,155 to 1,244)	1,032 (997.2 to 1,122)	0.00496
GGTCCTACATCTTCGGCCGGCGCACCCTGCCCCAGATGGATCTGGCGTCGGTGTCGTGCG	1076	376251	376310	Rv0306	Rv0306	PUTATIVE OXIDOREDUCTASE	1.093 (1.07 to 1.121)	2,323 (2,254 to 2,363)	2,539 (2,469 to 2,592)	0.0117	1.155 (1.114 to 1.178)	2,099 (2,063 to 2,155)	2,424 (2,387 to 2,480)	0.000385
AGGTTGACGTATTCGGCCGGCACGTCAAAGGCCAGCGATCGCCGCGGCAAGCGGCTCAAC	1077	376601	376660	Rv0307c	Rv0307c	HYPOTHETICAL PROTEIN	1.159 (1.076 to 1.225)	296.2 (276.8 to 310.4)	343.5 (307.5 to 361.8)	0.00251	1.523 (1.428 to 1.591)	292.3 (284.7 to 303.6)	445.3 (420.3 to 467.5)	3.81e-06
GGCCACGTATTCGGCAAGGTAGATGAGTCCCTCAGCCTCAACCTGACAGCGTAGGTCAGC	1078	376951	377010	Rv0307c	Rv0307c	HYPOTHETICAL PROTEIN	1.672 (1.547 to 1.787)	3,315 (3,084 to 3,540)	5,546 (5,129 to 6,032)	3.1e-06	0.899 (0.853 to 0.944)	2,879 (2,733 to 3,015)	2,588 (2,477 to 2,746)	0.0192
CCTGATCTTGGGCCCAGTCGTGCTGCGGCCGCTGGGTTTGCTGGCCGCGATGGTCGCACT	1079	377301	377360	Rv0308	Rv0308	PROBABLE CONSERVED INTEGRAL MEMBRANE PROTEIN	0.804 (0.763 to 0.832)	1,343 (1,295 to 1,390)	1,080 (1,024 to 1,119)	0.000488	0.626 (0.606 to 0.651)	1,272 (1,221 to 1,322)	795.6 (771 to 828.2)	1.15e-05
ACGTGCATCATCCGACCGACGTTGTTGCCGGCTGGGCGCTGGGGTACCTGTATTTCCTCG	1080	377651	377710	Rv0308	Rv0308	PROBABLE CONSERVED INTEGRAL MEMBRANE PROTEIN	0.895 (0.865 to 0.916)	3,008 (2,835 to 3,176)	2,694 (2,633 to 2,745)	0.00915	0.821 (0.801 to 0.838)	2,703 (2,636 to 2,775)	2,219 (2,177 to 2,252)	0.000394
TGAGCCTGGCCGTCGTCAACCCGTGGTTCGCGAACTCGGTCGGCAATGCCACTCAGGTGG	1081	378001	378060	Rv0309	Rv0309	POSSIBLE CONSERVED EXPORTED PROTEIN	1.242 (1.171 to 1.288)	1,271 (1,201 to 1,336)	1,579 (1,475 to 1,657)	0.000217	1.064 (1.014 to 1.098)	1,210 (1,163 to 1,321)	1,287 (1,201 to 1,392)	0.0691
CAGAAGTCCCAGTGCCCGTTCAGCACGGCCGACAGCGAGAACCTGCAAATCCCGCAGTAC	1082	378351	378410	Rv0309	Rv0309	POSSIBLE CONSERVED EXPORTED PROTEIN	0.948 (0.905 to 1.033)	2,267 (2,147 to 2,404)	2,150 (2,027 to 2,352)	0.186	1.101 (1.05 to 1.144)	2,117 (1,979 to 2,189)	2,330 (2,235 to 2,440)	0.00894
CCGCCAACGACATGGTCGCCTCGTAGGTTCGGTCGTAGCCGGTGGCGCTGATCCGCCAGC	1083	378701	378760	Rv0310c	Rv0310c	CONSERVED HYPOTHETICAL PROTEIN	0.929 (0.889 to 0.965)	1,518 (1,474 to 1,582)	1,411 (1,342 to 1,457)	0.0555	0.92 (0.881 to 0.948)	1,393 (1,332 to 1,453)	1,282 (1,227 to 1,345)	0.0349
TGCTTGGTGTCCAATGCCCGCAGATACCGGTATTTGAGCTGTTTGATCGCTGCAATGTCG	1084	379051	379110	Rv0310c	Rv0310c	CONSERVED HYPOTHETICAL PROTEIN	1.125 (1.076 to 1.153)	6,130 (5,988 to 6,324)	6,898 (6,575 to 7,145)	0.00184	0.912 (0.891 to 0.955)	5,327 (5,116 to 5,655)	4,858 (4,650 to 4,934)	0.0217
CCATCTTCAAGGGGCTACAGCTCGACATCGGCGCGCCGCCGCAATTCATGGACTTCCGTT	1085	379401	379460	Rv0311	Rv0311	HYPOTHETICAL PROTEIN	0.54 (0.493 to 0.577)	5,134 (4,641 to 5,508)	2,771 (2,500 to 2,993)	6.16e-05	0.658 (0.606 to 0.721)	4,373 (3,979 to 4,856)	2,879 (2,707 to 3,189)	0.000201
AAAGCTGCCACCTGGGAATTAGACAACGTCGATGCGTCTGACGACGGGCTGGTGGACTAT	1086	379751	379810	Rv0311	Rv0311	HYPOTHETICAL PROTEIN	0.606 (0.572 to 0.633)	1,193 (1,127 to 1,246)	723.5 (681.3 to 755.6)	1.84e-05	0.536 (0.507 to 0.576)	1,135 (1,070 to 1,199)	608.2 (570.8 to 648.7)	3.22e-05
TTACGTGCTGGCCGAAACGTCGCCGGACCGTCTGGTGGTGCACAACTCGCCAGCCCACGC	1087	380101	380160	Rv0311	Rv0311	HYPOTHETICAL PROTEIN	0.907 (0.893 to 0.946)	900.2 (872.1 to 936.8)	817.1 (782 to 883.8)	0.0166	0.861 (0.806 to 0.919)	871.6 (853.1 to 894)	750.5 (707.5 to 804.5)	0.00388
CCGCATCGACCGCATACCAATGAGGTTGTCACCGAACCGTATACGGCCCACCCGCCGCTA	1088	380451	380510	BT Rv0311& Rv0312	BT-Rv0311&Rv0312	TN>Rv0312 : BT-Rv0311&Rv0312	1.034 (0.978 to 1.124)	2,789 (2,624 to 2,943)	2,884 (2,722 to 3,129)	0.382	1.195 (1.111 to 1.266)	2,466 (2,302 to 2,550)	2,946 (2,696 to 3,122)	0.00205
GCTGGTCGAGGCGCTGGATGCGATGGTGCTGACCGCCGGTGCGGACGCGAGTTCCTCGGA	1089	380801	380860	Rv0312	Rv0312	CONSERVED HYPOTHETICAL PROLINE AND THREONINE RICH PROTEIN	0.99 (0.912 to 1.062)	1,942 (1,765 to 2,094)	1,923 (1,733 to 2,109)	0.824	1.145 (1.026 to 1.259)	1,736 (1,551 to 1,850)	1,988 (1,722 to 2,182)	0.0392
TTTCCGGTAGTCAGATCGACCAGGCTTTGCTGCTTCGGGTCATCGACCAATTCGGGTACG	1090	381151	381210	Rv0312	Rv0312	CONSERVED HYPOTHETICAL PROLINE AND THREONINE RICH PROTEIN	0.6 (0.56 to 0.639)	3,341 (2,971 to 3,578)	2,006 (1,842 to 2,171)	9.55e-05	0.532 (0.497 to 0.573)	2,983 (2,800 to 3,215)	1,588 (1,490 to 1,700)	3.94e-05
CTTGTGACTCAACGTCTTTCGTTCCACACTCGTCGACCTGTGCTGACCGCGTCGCAACCC	1091	381501	381560	Rv0312	Rv0312	CONSERVED HYPOTHETICAL PROLINE AND THREONINE RICH PROTEIN	0.903 (0.873 to 0.935)	5,482 (5,293 to 5,628)	4,952 (4,736 to 5,129)	0.014	0.894 (0.857 to 0.931)	4,785 (4,596 to 4,958)	4,277 (4,067 to 4,416)	0.0115
AGGACCAGCGTGGCGGCGAATCCGGGTGTCGCAGTTGCTCATCGGGGTGTCGGCGGTAGT	1092	381851	381910	Rv0312	Rv0312	CONSERVED HYPOTHETICAL PROLINE AND THREONINE RICH PROTEIN	0.982 (0.927 to 1.031)	1,849 (1,718 to 1,968)	1,816 (1,664 to 1,959)	0.619	1.135 (1.082 to 1.18)	1,688 (1,611 to 1,772)	1,916 (1,788 to 2,044)	0.00401
CAACGACCACCGCGCCACCGTCGACAACGACGACAACCGAGCCGCCGGTGACGACCACTT	1093	382201	382260	Rv0312	Rv0312	CONSERVED HYPOTHETICAL PROLINE AND THREONINE RICH PROTEIN	0.919 (0.899 to 0.939)	1,407 (1,384 to 1,433)	1,293 (1,252 to 1,332)	0.0296	0.928 (0.898 to 0.942)	1,323 (1,276 to 1,376)	1,228 (1,149 to 1,272)	0.0467
GGAGCGAGGGACTGCGCGACGCGTTCGAGCGGATCGGCAGGTTCCTCAGCTCATCCGGCG	1094	382551	382610	Rv0313	Rv0313	CONSERVED HYPOTHETICAL PROTEIN	0.851 (0.82 to 0.884)	201.4 (195.1 to 209.3)	171.3 (164.8 to 181.4)	0.00124	0.678 (0.633 to 0.736)	203 (192.2 to 217.2)	137.7 (124.3 to 153.2)	7.04e-05
GAACCGCCGGCATTGCTGATCTTCGGCGAGCCCGAGTGATACGTGACCTCGTTGTTGAAG	1095	382901	382960	Rv0314c	Rv0314c	POSSIBLE CONSERVED MEMBRANE PROTEIN	0.785 (0.738 to 0.831)	1,760 (1,644 to 1,838)	1,381 (1,286 to 1,464)	0.00131	0.76 (0.714 to 0.787)	1,662 (1,592 to 1,707)	1,263 (1,177 to 1,329)	0.000179
GCTGAATGCGGCGATGCCACCCACCAGAACCAGCACGCCGACAACGACGACCGCGGCCAG	1096	383251	383310	Rv0314c	Rv0314c	POSSIBLE CONSERVED MEMBRANE PROTEIN	0.98 (0.959 to 1.004)	1,200 (1,170 to 1,254)	1,176 (1,150 to 1,212)	0.53	1.324 (1.275 to 1.365)	1,109 (1,081 to 1,156)	1,469 (1,410 to 1,537)	1.02e-06
CATGCTTATGCCTGAGATGGATCGTCGCCGAATGATGATGATGGCGGGGTTCGGCGCCCT	1097	383601	383660	BT Rv0314c& Rv0315	BT-Rv0314c&Rv0315	Rv0314c<TN>Rv0315 : BT-Rv0314c&Rv0315	1.091 (1.013 to 1.171)	1,488 (1,345 to 1,597)	1,623 (1,491 to 1,739)	0.0567	1.323 (1.116 to 1.535)	1,362 (1,165 to 1,538)	1,802 (1,509 to 2,075)	0.00705
GCGCTACCCGAGAGGGCAACAGGTATTTCGGTGGCCTGGTCCACGGCCTGTGGCGGGGTG	1098	383951	384010	Rv0315	Rv0315	POSSIBLE BETA-1,3-GLUCANASE PRECURSOR	0.688 (0.664 to 0.7)	1,032 (996.7 to 1,075)	709.5 (678.5 to 739.5)	1.37e-05	0.677 (0.647 to 0.712)	986 (947 to 1,024)	667.7 (636 to 683.5)	1.14e-05
TACTTCTCGGTTCCGGCGACCGGAATCGAAGACCTCAACGAGCCCATCCGCGAGTGGCCG	1099	384301	384360	Rv0315	Rv0315	POSSIBLE BETA-1,3-GLUCANASE PRECURSOR	0.962 (0.942 to 1.001)	1,651 (1,613 to 1,687)	1,589 (1,540 to 1,664)	0.254	0.654 (0.631 to 0.704)	1,619 (1,560 to 1,668)	1,060 (997.9 to 1,112)	2.3e-05
GCTACTCCGCCTGTGGCGCCCGCCGCTGCGGCCGGGCGAATGGCGCACCCTGGGGCTGTT	1100	384651	384710	Rv0316	Rv0316	POSSIBLE MUCONOLACTONE ISOMERASE	0.684 (0.661 to 0.71)	625.1 (602.6 to 643.2)	427.8 (411.1 to 448.5)	2.55e-05	0.615 (0.595 to 0.632)	612.3 (603.7 to 622.5)	376.6 (367 to 385.5)	5.1e-06
CGGACGGCCAGCGCACCCTGGGGCTGTGGCGGGCTCGCGACCCTGGCGAGCTGATGGCCA	1101	385001	385060	Rv0316	Rv0316	POSSIBLE MUCONOLACTONE ISOMERASE	0.81 (0.783 to 0.836)	653.8 (645 to 666.1)	529.3 (513.9 to 544.5)	0.000339	0.816 (0.789 to 0.855)	646 (632.3 to 653.1)	527.5 (510.7 to 553.4)	0.000463
ATGACCGGTACACCGCCAAGCCGTGACGGTAGTTGCACGCAGTCGATGTCGCGCATCATC	1102	385351	385410	Rv0317c	glpQ2	POSSIBLE GLYCEROPHOSPHORYL DIESTER PHOSPHODIESTERASE GLPQ2 (GLYCEROPHOSPHODIESTER PHOSPHODIESTERASE)	0.749 (0.711 to 0.807)	2,460 (2,369 to 2,543)	1,842 (1,722 to 1,986)	0.000209	0.63 (0.612 to 0.657)	2,290 (2,242 to 2,351)	1,444 (1,395 to 1,509)	1.1e-05
CTTGCGGACATCACGCCAATCCAACCGGTCGACCGCGCCGGATAACCCCACCCCGGGCGC	1103	385701	385760	Rv0317c	glpQ2	POSSIBLE GLYCEROPHOSPHORYL DIESTER PHOSPHODIESTERASE GLPQ2 (GLYCEROPHOSPHODIESTER PHOSPHODIESTERASE)	0.882 (0.855 to 0.913)	2,265 (2,216 to 2,335)	1,998 (1,946 to 2,078)	0.00575	0.827 (0.787 to 0.859)	2,058 (1,952 to 2,121)	1,702 (1,602 to 1,749)	0.000928
CAGCCGCTTTCGCATCGCAGTGGTAATGGGCGCTCCCATACGGCGCGGTCGGCGACGACG	1104	386051	386110	BT Rv0317c& Rv0318c	BT-glpQ2&Rv0318c	TN>Rv0317c : BT-glpQ2&Rv0318c	0.921 (0.867 to 0.967)	1,471 (1,377 to 1,552)	1,354 (1,285 to 1,439)	0.0611	0.788 (0.736 to 0.853)	1,396 (1,255 to 1,514)	1,100 (1,010 to 1,173)	0.0026
CAGTTCCTCCACGACCAGCCAGAGCAGCGCCCCCGCCGCGAACGCCAACACGAGGGTCAG	1105	386401	386460	Rv0318c	Rv0318c	PROBABLE CONSERVED INTEGRAL MEMBRANE PROTEIN	1.171 (1.107 to 1.229)	2,667 (2,554 to 2,772)	3,122 (2,973 to 3,268)	0.00152	1.105 (1.066 to 1.156)	2,241 (2,202 to 2,281)	2,477 (2,380 to 2,581)	0.0122
CGCCGTCTTGATGTTCCCCGTGGCCGTCAAATCGGCGCAGTGCAACGAGTACCGCGACGC	1106	386751	386810	Rv0318c	Rv0318c	PROBABLE CONSERVED INTEGRAL MEMBRANE PROTEIN	1.048 (1.012 to 1.076)	1,081 (1,058 to 1,104)	1,134 (1,079 to 1,161)	0.141	1.172 (1.049 to 1.283)	1,054 (993.1 to 1,096)	1,236 (1,088 to 1,332)	0.0077
TGCAGCGACTTTCGGGGAAACGGGCATTGAAATAAGGAAGGAACAGCATGTCGAAGGTGC	1107	387101	387160	BT Rv0318c& Rv0319	BT-Rv0318c&pcp	Rv0318c<TN>Rv0319 : BT-Rv0318c&pcp	0.697 (0.662 to 0.736)	2,855 (2,762 to 3,014)	1,988 (1,930 to 2,063)	1.47e-05	0.842 (0.801 to 0.877)	2,509 (2,339 to 2,629)	2,114 (1,951 to 2,278)	0.00116
TTGGTCGGTGAGCCAACCGACCCCGCCGGCCCGGTCGCCTACCACGCGACCGTACCGGTT	1108	387451	387510	Rv0319	pcp	PROBABLE PYRROLIDONE-CARBOXYLATE PEPTIDASE PCP (5-OXOPROLYL-PEPTIDASE) (PYROGLUTAMYL-PEPTIDASE I) (PGP-I) (PYRASE)	1.257 (1.154 to 1.435)	419.8 (372 to 480.8)	528.3 (457.2 to 629.7)	0.00275	1.387 (1.244 to 1.587)	419.8 (380.7 to 477.2)	582.7 (494.8 to 688.3)	0.00134
GCGATTGCAGATCTAGGGCGCAGCTGACGGCGGTCTTCTAGAGATTAGATATTTATTCTT	1109	387801	387860	Rv0319	pcp	PROBABLE PYRROLIDONE-CARBOXYLATE PEPTIDASE PCP (5-OXOPROLYL-PEPTIDASE) (PYROGLUTAMYL-PEPTIDASE I) (PGP-I) (PYRASE)	0.671 (0.619 to 0.729)	2,228 (2,073 to 2,380)	1,495 (1,391 to 1,663)	0.000163	0.702 (0.641 to 0.769)	1,976 (1,922 to 2,117)	1,386 (1,306 to 1,491)	0.000365
ATGGCGCATCGTATCTCGGTATTTGCCGGTAGGGGTGGCACCCGAGCAGGGTCTACAGGT	1110	388151	388210	Rv0320	Rv0320	POSSIBLE CONSERVED EXPORTED PROTEIN	1.281 (1.218 to 1.38)	1,498 (1,404 to 1,606)	1,920 (1,791 to 2,113)	0.000205	1.04 (0.944 to 1.121)	1,421 (1,284 to 1,541)	1,478 (1,295 to 1,616)	0.425
CGACCGTGGGCGGCGGGTATCCCACCGGCGAGGAACTCTACATCCGCTGAGCCAGCGTGC	1111	388501	388560	Rv0320	Rv0320	POSSIBLE CONSERVED EXPORTED PROTEIN	1.502 (1.467 to 1.553)	1,244 (1,187 to 1,278)	1,869 (1,800 to 1,907)	8.29e-07	1.168 (1.107 to 1.206)	1,205 (1,135 to 1,249)	1,408 (1,313 to 1,455)	0.0012
GCCCGACAACCTCGCCGGACGGCTGGAAGGCAAGTCTTCGTTGGGCCGGCTGGGCCTGCT	1112	388851	388910	Rv0321	dcd	PROBABLE DEOXYCYTIDINE TRIPHOSPHATE DEAMINASE DCD (DCTP DEAMINASE)	0.734 (0.695 to 0.764)	2,681 (2,597 to 2,861)	1,967 (1,847 to 2,101)	0.000123	0.65 (0.6 to 0.69)	2,433 (2,346 to 2,564)	1,580 (1,486 to 1,658)	9.19e-05
TGCCTGGTGCTCAGCGCCGCGATGCGGTTCGCTCATCGCAGCCACCTACACACAGTGGTG	1113	389201	389260	BT Rv0321& Rv0322	BT-dcd&udgA	TN>Rv0322 : BT-dcd&udgA	0.852 (0.802 to 0.946)	1,360 (1,259 to 1,428)	1,159 (1,102 to 1,241)	0.00378	0.37 (0.354 to 0.387)	1,381 (1,322 to 1,454)	511.7 (486.3 to 532.6)	1.84e-05
CGGCATGTCCACGCCGTCATCGATGCGCTGGTGCCGCGTCTGGTCAGGGCGTCGATTCTG	1114	389551	389610	Rv0322	udgA	PROBABLE UDP-GLUCOSE 6-DEHYDROGENASE UDGA (UDP-GLC DEHYDROGENASE) (UDP-GLCDH) (UDPGDH)	0.791 (0.758 to 0.816)	467.4 (452.9 to 482.3)	369.9 (350.2 to 388)	0.000161	0.924 (0.903 to 0.946)	463.2 (452.8 to 473.9)	427.9 (416.4 to 441.9)	0.0392
TGCCTTTCTGGCGACCAAGATTTCGTTTATCAATGCGATCTCCGAAGTGTGCGAGGCGGC	1115	389901	389960	Rv0322	udgA	PROBABLE UDP-GLUCOSE 6-DEHYDROGENASE UDGA (UDP-GLC DEHYDROGENASE) (UDP-GLCDH) (UDPGDH)	1.116 (1.081 to 1.162)	997.4 (952 to 1,055)	1,113 (1,069 to 1,183)	0.00536	1.702 (1.597 to 1.812)	944 (901.9 to 996.5)	1,607 (1,511 to 1,720)	1.24e-06
AATCCGATGACGTGCGCGATTCGCCCGCCCTCAATGTGGCGGGCCAGCTGCAGCTCAACG	1116	390251	390310	Rv0322	udgA	PROBABLE UDP-GLUCOSE 6-DEHYDROGENASE UDGA (UDP-GLC DEHYDROGENASE) (UDP-GLCDH) (UDPGDH)	0.897 (0.864 to 0.927)	1,062 (1,022 to 1,097)	952.6 (915.5 to 982.5)	0.0106	1.089 (1.064 to 1.113)	1,009 (987.5 to 1,053)	1,099 (1,057 to 1,127)	0.0138
CCAGCGCAAGTACTCTCGGTCACCGAGCAGTTCCAGACGACGCCACAGCACGGGGTTGTC	1117	390601	390660	Rv0323c	Rv0323c	CONSERVED HYPOTHETICAL PROTEIN	0.813 (0.792 to 0.84)	1,162 (1,120 to 1,216)	944.9 (919.2 to 981.4)	0.000327	0.994 (0.925 to 1.049)	1,074 (1,008 to 1,160)	1,068 (1,017 to 1,153)	0.868
GCGTCAGCTCGTTGAGCGGGATCTGCGCTAGACCGTTATCCGGGTATGCGAGTAGTTGCA	1118	390951	391010	Rv0323c	Rv0323c	CONSERVED HYPOTHETICAL PROTEIN	0.885 (0.851 to 0.921)	2,720 (2,607 to 2,920)	2,407 (2,278 to 2,552)	0.00758	0.825 (0.806 to 0.85)	2,398 (2,318 to 2,469)	1,978 (1,916 to 2,085)	0.000473
ATTATGTAGTTCCAATGAGCAATGGAATTATATTCCCAAGGATGACTGGAAATGGCTGGA	1119	391301	391360	BT Rv0323c& Rv0324	BT-Rv0323c&Rv0324	Rv0323c<TN>Rv0324 : BT-Rv0323c&Rv0324	0.689 (0.657 to 0.711)	2,213 (2,035 to 2,316)	1,526 (1,416 to 1,645)	1.2e-05	0.707 (0.684 to 0.729)	1,984 (1,929 to 2,091)	1,402 (1,375 to 1,466)	2.75e-05
TCTGGCCGACGTGGCGGTCGCGGCCGCAGACGTGCTCGGTTCGCCGGAGGATGCGATCAC	1120	391651	391710	Rv0324	Rv0324	POSSIBLE TRANSCRIPTIONAL REGULATORY PROTEIN (POSSIBLY ARSR-FAMILY)	0.698 (0.672 to 0.736)	500.4 (487.5 to 520.7)	349.2 (338.3 to 372.4)	2.21e-05	0.66 (0.624 to 0.689)	491.7 (468.8 to 513)	324.7 (295.7 to 345.2)	2.39e-05
ACGAGGGTGCACCGGTCGGGCATGGGGATTGATCGCCCGTGGGGCCGAAGGGAAGTCTAC	1121	392001	392060	Rv0324	Rv0324	POSSIBLE TRANSCRIPTIONAL REGULATORY PROTEIN (POSSIBLY ARSR-FAMILY)	1.331 (1.274 to 1.385)	1,168 (1,116 to 1,199)	1,554 (1,487 to 1,615)	1.89e-05	1.086 (1.069 to 1.121)	1,093 (1,066 to 1,123)	1,187 (1,156 to 1,216)	0.0155
GTGCAACCGATTGTGCACGATCTGCGCCAGCCTCTGCCCGTCAAAACCGGTTCCATTGAC	1122	392351	392410	Rv0326	Rv0326	HYPOTHETICAL PROTEIN	1.934 (1.823 to 2.128)	1,269 (1,209 to 1,322)	2,455 (2,325 to 2,655)	4.68e-07	1.218 (1.143 to 1.271)	1,208 (1,180 to 1,253)	1,471 (1,391 to 1,543)	0.000591
GCGGGTCACTGTCACCAAGCCCGCCTAGCCGGCGCTGTGGGATCAGCCGCAGGTGTGCAC	1123	392701	392760	Rv0327c	cyp135A1	POSSIBLE CYTOCHROME P450 135A1 CYP135A1	0.713 (0.656 to 0.775)	565.9 (526.7 to 592.6)	403.5 (367 to 437.1)	0.000407	0.981 (0.926 to 1.055)	558.2 (522.9 to 584.5)	547.8 (520.4 to 584.2)	0.582
AGTCGCCAACCACCGATCTCTGCCGGCGCGGTGACCTTGCGAGCGGTAGAAGCGATGACG	1124	393051	393110	Rv0327c	cyp135A1	POSSIBLE CYTOCHROME P450 135A1 CYP135A1	0.655 (0.637 to 0.674)	1,910 (1,890 to 1,947)	1,252 (1,212 to 1,297)	6.71e-06	0.754 (0.748 to 0.766)	1,801 (1,758 to 1,858)	1,358 (1,340 to 1,372)	4.64e-05
GCGGTAGAGGATCTCGTCTATCTTGGTTTGGTTATGGAAGAAGCGCTTCCAGGGATTCAT	1125	393401	393460	Rv0327c	cyp135A1	POSSIBLE CYTOCHROME P450 135A1 CYP135A1	0.523 (0.471 to 0.579)	8,650 (7,903 to 9,599)	4,526 (4,061 to 5,107)	8.27e-05	0.552 (0.514 to 0.586)	7,961 (7,641 to 8,416)	4,391 (4,072 to 4,640)	8.67e-06
CGGCTTCGTCGGTCATCAATACCGAGTGCTCGCCCATGACAAAACCAAGGATGTGGTTGC	1126	393751	393810	Rv0327c	cyp135A1	POSSIBLE CYTOCHROME P450 135A1 CYP135A1	1.283 (1.228 to 1.342)	1,707 (1,677 to 1,761)	2,192 (2,098 to 2,330)	3.06e-06	1.196 (1.173 to 1.221)	1,557 (1,509 to 1,639)	1,862 (1,800 to 1,907)	6.96e-05
GGATGCAGCTGTGCAACAGCAACGCACAAACCGCGACAAACTGCTCGACGGCGCTCTGGC	1127	394101	394160	BT Rv0327c& Rv0328	BT-cyp135A1&Rv0328	Rv0327c<TN>Rv0328 : BT-cyp135A1&Rv0328	0.884 (0.786 to 1.032)	1,235 (1,163 to 1,301)	1,095 (955.7 to 1,282)	0.0279	0.783 (0.745 to 0.818)	1,203 (1,168 to 1,228)	942.1 (894.2 to 983.6)	0.000252
TGCGCTCAGAGGCCTTGCGGGAGCGCCTGGCCGCCGGATATGCCGACGTTCGGCAGCATT	1128	394451	394510	Rv0328	Rv0328	POSSIBLE TRANSCRIPTIONAL REGULATORY PROTEIN (POSSIBLY TETR/ACRR-FAMILY)	1.362 (1.326 to 1.404)	162.5 (155.5 to 180.9)	221.3 (209.6 to 235.8)	3.77e-06	1.616 (1.45 to 1.723)	175.9 (161.6 to 193.4)	284.1 (263.7 to 311.2)	1.58e-05
TGGGGGGCACGCGATAGATCGCGGGATCGAAACGGGCCGCCAGTGGTTGGTCATCGGATA	1129	394801	394860	Rv0329c	Rv0329c	CONSERVED HYPOTHETICAL PROTEIN	1.744 (1.691 to 1.804)	303.1 (293 to 314.8)	528.9 (506.3 to 559)	4.54e-10	3.229 (3.108 to 3.367)	303.3 (293.3 to 316.3)	980.1 (913.8 to 1,063)	3.05e-12
CCGATCTCGCAAACCCGCTCGCCCGGGCCGGGCGCGAGCAGCTCGACGGCGATGCGATTG	1130	395151	395210	Rv0329c	Rv0329c	CONSERVED HYPOTHETICAL PROTEIN	1.227 (1.159 to 1.281)	118.8 (112.9 to 123.4)	145.8 (139.8 to 155.1)	6.75e-05	1.627 (1.485 to 1.754)	132 (127.6 to 137.2)	214.8 (198.8 to 234.9)	5.38e-06
ATGGTCCGGGCCACCATCGGTGCCGGCCCGGGCAGGATCAGAAGGCCGGCGCGCTCGCGG	1131	395501	395560	Rv0330c	Rv0330c	HYPOTHETICAL PROTEIN	2.928 (2.848 to 3.01)	114.8 (112.1 to 118.2)	336.3 (325.6 to 349)	5.51e-15	1.176 (1.126 to 1.2)	118.9 (113.5 to 122.6)	139.9 (130.4 to 144.2)	0.000154
AGCGGCCACCGGCAGTTCGGATGCCAGCGGAAGGGCTTCCTGAGCGTCGCCGTAGCGCAC	1132	395851	395910	Rv0330c	Rv0330c	HYPOTHETICAL PROTEIN	0.797 (0.777 to 0.814)	1,167 (1,115 to 1,222)	929.2 (911.4 to 966.1)	0.000157	0.704 (0.671 to 0.74)	1,089 (1,057 to 1,137)	767.1 (732.2 to 833.4)	8.49e-05
ATGAGCAAGACGGTTCTCATCCTTGGCGCGGGTGTCGGCGGCCTGACCACCGCCGACACC	1133	396201	396260	Rv0331	Rv0331	POSSIBLE DEHYDROGENASE/REDUCTASE	0.443 (0.428 to 0.449)	6,441 (6,090 to 6,714)	2,853 (2,745 to 2,940)	2.59e-06	0.46 (0.442 to 0.475)	5,591 (5,417 to 5,862)	2,570 (2,488 to 2,690)	2.45e-06
GGACGCGCTCGACGCCGACGTCGCGGGCCAGTTCTACACCCTGGACGGCGCGGCTGAGCT	1134	396551	396610	Rv0331	Rv0331	POSSIBLE DEHYDROGENASE/REDUCTASE	0.546 (0.521 to 0.577)	1,683 (1,618 to 1,734)	919.1 (872.2 to 981.9)	4.34e-06	0.473 (0.462 to 0.504)	1,599 (1,506 to 1,660)	755.9 (722.8 to 770.2)	3.15e-06
TGCACTTCGGTGACGGCACGTCCGAACCGTTCGATCTGCTTGCCGTGGTCCCCCCGCACG	1135	396901	396960	Rv0331	Rv0331	POSSIBLE DEHYDROGENASE/REDUCTASE	0.901 (0.866 to 0.944)	2,202 (2,130 to 2,284)	1,983 (1,900 to 2,070)	0.0164	0.903 (0.851 to 0.963)	1,991 (1,911 to 2,044)	1,797 (1,701 to 1,904)	0.0298
GACGGCGATTTCTTCGCTCCGTCGGCGCCCTCGGTGACGCTGTACCCGCCGTCGCGGGAG	1136	397251	397310	Rv0331	Rv0331	POSSIBLE DEHYDROGENASE/REDUCTASE	0.923 (0.892 to 0.963)	575.4 (551 to 599)	531.2 (505.8 to 560.7)	0.0431	0.773 (0.723 to 0.827)	605.6 (578.3 to 634)	468.2 (432.1 to 506.1)	0.00117
CGCGGGGACCGCTGGGCGGCGCAGATTGTCCGCGATCGACTCGACCATTTCCTCGATCCA	1137	397601	397660	Rv0332	Rv0332	CONSERVED HYPOTHETICAL PROTEIN	0.804 (0.762 to 0.833)	1,207 (1,146 to 1,266)	971.1 (936.2 to 1,000)	0.000259	0.68 (0.663 to 0.7)	1,161 (1,109 to 1,216)	788.7 (761.2 to 813.6)	1.15e-05
CAGCGGCGGCACGCCATTACCGCTCGAAGACGACGACACCTTACATCTGCACGCCACCGA	1138	397951	398010	Rv0332	Rv0332	CONSERVED HYPOTHETICAL PROTEIN	0.684 (0.642 to 0.722)	1,373 (1,285 to 1,426)	938.5 (867.1 to 977)	0.000141	0.756 (0.664 to 0.826)	1,320 (1,266 to 1,371)	997.5 (889.2 to 1,087)	0.00189
CAATGCCGCCGACATTGAGACCCTCGTGGCGTTGTCTACTGACGACATCGACATCGGTGA	1139	398301	398360	Rv0333	Rv0333	HYPOTHETICAL PROTEIN	1.319 (1.22 to 1.42)	2,653 (2,556 to 2,783)	3,500 (3,272 to 3,790)	0.000169	0.838 (0.812 to 0.909)	2,408 (2,342 to 2,533)	2,019 (1,915 to 2,145)	0.0024
GCCAGTTATGCGCGGGATCATCTTGGCCGGCGGTTCGGGCACCCGGCTGTACCCGATCAC	1140	398651	398710	BT Rv0333& Rv0334	BT-Rv0333&rmlA	TN>Rv0334 : BT-Rv0333&rmlA	0.934 (0.894 to 0.978)	3,023 (2,930 to 3,138)	2,823 (2,732 to 2,911)	0.0685	1.061 (1.01 to 1.125)	2,612 (2,545 to 2,742)	2,771 (2,595 to 2,888)	0.0942
GTCTGGGGACCAGCCTGAAGCGCTTCCAATCCATCAGTGGTGGAGCAATTTTCGCCTATT	1141	399001	399060	Rv0334	rmlA	ALPHA-D-GLUCOSE-1-PHOSPHATE THYMIDYLYLTRANSFERASE RMLA (DTDP-GLUCOSE SYNTHASE) (DTDP-GLUCOSE PYROPHOSPHORYLASE)	0.59 (0.575 to 0.603)	4,438 (4,327 to 4,678)	2,620 (2,567 to 2,697)	3.27e-06	0.653 (0.628 to 0.689)	3,932 (3,731 to 4,026)	2,569 (2,438 to 2,672)	2.75e-05
GCCGCCGATTTCGTCCGGACCCTGGAGCGTCGGCAGGGCCTGAAGGTCAGCATCCCCGAA	1142	399351	399410	Rv0334	rmlA	ALPHA-D-GLUCOSE-1-PHOSPHATE THYMIDYLYLTRANSFERASE RMLA (DTDP-GLUCOSE SYNTHASE) (DTDP-GLUCOSE PYROPHOSPHORYLASE)	0.728 (0.68 to 0.777)	1,523 (1,426 to 1,603)	1,108 (1,019 to 1,196)	0.000299	0.669 (0.634 to 0.71)	1,451 (1,348 to 1,527)	969.6 (899.6 to 1,020)	0.000109
GCACCCACGTTCAGGTTCTGTGCAAACTGGCCATGGAACGCCGCCGCCTGATTGTTGAGG	1143	399701	399760	Rv0335c	PE6	PE FAMILY PROTEIN	0.909 (0.85 to 0.994)	4,166 (3,911 to 4,352)	3,794 (3,427 to 4,246)	0.0449	1.139 (1.077 to 1.203)	3,646 (3,368 to 3,961)	4,150 (3,900 to 4,415)	0.00675
CGAGTGCCGTGCTCGCCCTCGGCGGCTACCGAGCCGGTGTCTCCCTAGTCATCCACGTTA	1144	400051	400110	BT Rv0335c& Rv0336	BT-PE6&Rv0336	Rv0335c<TN>Rv0336 : BT-PE6&Rv0336	3.774 (3.669 to 3.957)	553.4 (529.6 to 564.5)	2,088 (2,062 to 2,130)	5.24e-16	2.162 (2.075 to 2.231)	549.4 (526.8 to 563.9)	1,188 (1,157 to 1,237)	1.53e-12
CACCATGGCGGCGGTGGCCGCCGAGGTGGCGGCGGCGTTGCGGATCAGTCAGGGTCTGGC	1145	400401	400460	Rv0336	Rv0336	CONSERVED 13E12 REPEAT FAMILY PROTEIN	1.063 (0.92 to 1.253)	1,078 (914 to 1,238)	1,146 (950.4 to 1,370)	0.42	1.324 (1.106 to 1.602)	1,008 (882.7 to 1,108)	1,335 (1,093 to 1,583)	0.0137
TCTGGGTCGGGGAAAGCCAAGACGGTGTGTGCCAGATCGGTGGCAGCCTGTTGGCCGTCG	1146	400751	400810	Rv0336	Rv0336	CONSERVED 13E12 REPEAT FAMILY PROTEIN	0.876 (0.848 to 0.902)	2,110 (2,056 to 2,189)	1,849 (1,799 to 1,915)	0.00474	1.374 (1.321 to 1.416)	1,860 (1,809 to 1,913)	2,555 (2,434 to 2,615)	7.56e-06
CTGGCCAAGACGGCCACGCTGGTGCCGCTGGTTCATCCCGGCGATGCGCCGCCCGAGCCG	1147	401101	401160	Rv0336	Rv0336	CONSERVED 13E12 REPEAT FAMILY PROTEIN	1.02 (0.966 to 1.073)	846.3 (827.9 to 866.6)	863.1 (826.7 to 900.5)	0.543	1.257 (1.199 to 1.314)	830.3 (815.6 to 841.2)	1,043 (996.6 to 1,092)	0.000118
CAGCTTGTGCCACTTCAGCGGCGGCATCCCGGCACCGGAAGCCGACCCACCCTACGACCA	1148	401451	401510	Rv0336	Rv0336	CONSERVED 13E12 REPEAT FAMILY PROTEIN	0.645 (0.619 to 0.669)	5,071 (4,800 to 5,244)	3,271 (3,116 to 3,389)	7.25e-06	0.598 (0.579 to 0.614)	4,627 (4,474 to 4,820)	2,765 (2,684 to 2,870)	3.47e-06
CTCGACGCCGCCGCGCCGGCTTAAGGGCGCCCGGCCGCGCTGCCACCCCCAGGGCATCAC	1149	401801	401860	BT Rv0336& Rv0337c	BT-Rv0336&aspC	Rv0336>TN<Rv0337c : BT-Rv0336&aspC	0.811 (0.771 to 0.85)	955.8 (930.1 to 977.5)	775.8 (731.5 to 825.8)	0.000526	0.825 (0.79 to 0.86)	963.3 (928 to 990.7)	795.3 (747.6 to 834.2)	0.000905
CGATGTCGCGCTGCTCGAGCAGCCGGCCGCCGGGCAGCACCAGGTCCTCGATGCTCTGAT	1150	402151	402210	Rv0337c	aspC	PROBABLE ASPARTATE AMINOTRANSFERASE ASPC (TRANSAMINASE A) (ASPAT)	0.564 (0.531 to 0.59)	1,301 (1,228 to 1,370)	735 (657.6 to 787.3)	1.86e-06	0.483 (0.451 to 0.513)	1,263 (1,177 to 1,309)	611.1 (540.4 to 660.1)	1.76e-06
AGATCGACCATCTGGGTGAGGATTTCGCAGCTGTACACCGCGCCGGTTGGGTTGTTGGGG	1151	402501	402560	Rv0337c	aspC	PROBABLE ASPARTATE AMINOTRANSFERASE ASPC (TRANSAMINASE A) (ASPAT)	0.61 (0.604 to 0.614)	4,806 (4,589 to 4,958)	2,930 (2,808 to 3,027)	3.22e-06	0.566 (0.542 to 0.577)	3,976 (3,875 to 4,080)	2,252 (2,199 to 2,332)	4.04e-06
CGCACGCCGGGCCGACAGGATGCCCTGCGAGTCGGAGTACCCCTGCGCGTAGGGCAGCGC	1152	402851	402910	Rv0337c	aspC	PROBABLE ASPARTATE AMINOTRANSFERASE ASPC (TRANSAMINASE A) (ASPAT)	0.501 (0.46 to 0.537)	1,250 (1,189 to 1,298)	627.2 (574.2 to 676.8)	1.55e-05	0.455 (0.425 to 0.484)	1,226 (1,166 to 1,287)	557.6 (523.7 to 595.9)	2.52e-05
TGCCCGGTGGACGGGCCCCGCGCGCAATGCCCAGCCCTTTCACCGGCGCGGCCGGTGCAG	1153	403201	403260	Rv0338c	Rv0338c	PROBABLE IRON-SULFUR-BINDING REDUCTASE	1.046 (1.035 to 1.078)	446 (428 to 460.4)	466.4 (457.2 to 476.1)	0.151	1.017 (0.974 to 1.066)	447.2 (429.9 to 465.3)	454.9 (434.1 to 477.2)	0.593
GGTGCCTCGGCGGGTGCCTCCACGGGCGTCACCGGTGCGGCAGCCTTAGGAGCGGCTTTC	1154	403551	403610	Rv0338c	Rv0338c	PROBABLE IRON-SULFUR-BINDING REDUCTASE	1.257 (1.179 to 1.346)	942.1 (903.9 to 997.1)	1,184 (1,126 to 1,286)	0.000259	1.399 (1.288 to 1.488)	910.9 (834.6 to 952.6)	1,274 (1,127 to 1,329)	3.93e-05
AAAGCTGCGGTCGGCATGGCGCGGCATCTCGGTCAGGCTGGCCCCCGCGGCACCGATCAG	1155	403901	403960	Rv0338c	Rv0338c	PROBABLE IRON-SULFUR-BINDING REDUCTASE	0.953 (0.907 to 1.004)	1,201 (1,149 to 1,266)	1,144 (1,091 to 1,218)	0.205	0.987 (0.916 to 1.055)	1,169 (1,104 to 1,208)	1,153 (1,059 to 1,225)	0.748
GGAACTCGTTGCCGGAGCGGCGCGCCGAGTCGCCGTTGCAGGTTTCCCCAGCGCCCAGCA	1156	404251	404310	Rv0338c	Rv0338c	PROBABLE IRON-SULFUR-BINDING REDUCTASE	0.717 (0.694 to 0.752)	3,213 (3,095 to 3,284)	2,304 (2,230 to 2,380)	2.35e-05	0.809 (0.789 to 0.823)	2,843 (2,759 to 2,904)	2,299 (2,242 to 2,369)	0.000303
TCGACGATGTGATCGACATGTTCGATATCCACCGGGCACTGCTCGACGCAGGCACCACAG	1157	404601	404660	Rv0338c	Rv0338c	PROBABLE IRON-SULFUR-BINDING REDUCTASE	0.503 (0.476 to 0.53)	3,007 (2,835 to 3,084)	1,514 (1,389 to 1,619)	3.17e-06	0.519 (0.497 to 0.542)	2,832 (2,725 to 2,946)	1,471 (1,406 to 1,547)	2.79e-06
CTCGGTGCAGGTAGCGAAGTCGAGCATCCCCTTCCAGGTGAAGTCTTCGATCTTGCCGCG	1158	404951	405010	Rv0338c	Rv0338c	PROBABLE IRON-SULFUR-BINDING REDUCTASE	1.1 (1.067 to 1.142)	4,046 (3,794 to 4,275)	4,454 (4,277 to 4,776)	0.00719	1.096 (1.059 to 1.122)	3,537 (3,414 to 3,677)	3,876 (3,762 to 4,005)	0.00971
TGCCGTTGTTGACCGCTGAGCCGCGGACCAACACGTAGGTCCAGATGACGTTGAAGATCA	1159	405301	405360	Rv0338c	Rv0338c	PROBABLE IRON-SULFUR-BINDING REDUCTASE	0.708 (0.685 to 0.74)	1,809 (1,773 to 1,860)	1,281 (1,246 to 1,339)	2.61e-05	0.893 (0.848 to 0.942)	1,670 (1,623 to 1,725)	1,491 (1,433 to 1,557)	0.0123
AGTCGGCGCTGCCCTAGAACCTCGGAGATCTGGGTCCAGATGCGGGTGCCGAGGTTGTCG	1160	405651	405710	Rv0338c	Rv0338c	PROBABLE IRON-SULFUR-BINDING REDUCTASE	1.063 (1.048 to 1.085)	831.1 (795.5 to 876.8)	883.8 (844 to 941.3)	0.057	1.516 (1.404 to 1.593)	723 (676.6 to 770.5)	1,096 (1,014 to 1,137)	4.31e-06
CATCGACAACATCTCCGACCGGGAGCCAGCGCCCAGCCGCTGGCGTATCCGGGCGACGTG	1161	406001	406060	Rv0339c	Rv0339c	POSSIBLE TRANSCRIPTIONAL REGULATORY PROTEIN	2.84 (2.755 to 2.957)	77.88 (74.19 to 82.08)	221.1 (212.3 to 228.8)	5.56e-11	2.647 (2.418 to 2.805)	91.17 (85.69 to 103.9)	241.2 (230.3 to 248.4)	1.37e-12
CCGACGTCAGGCCGACGTGTGACAGGGACCGCGCCGCCGCGGTGACCTCGTCGGCGTCGA	1162	406351	406410	Rv0339c	Rv0339c	POSSIBLE TRANSCRIPTIONAL REGULATORY PROTEIN	0.755 (0.712 to 0.797)	117 (113.2 to 121.7)	88.4 (82.01 to 94.03)	7.46e-05	1.042 (0.945 to 1.118)	126.9 (116.1 to 140.2)	132.2 (121.8 to 143.9)	0.337
AACAGATCGAGCGAATACTCGGCCAGCGCTTCCATCGCCGCATACCAATGCTGTTGCAGC	1163	406701	406760	Rv0339c	Rv0339c	POSSIBLE TRANSCRIPTIONAL REGULATORY PROTEIN	1.277 (1.225 to 1.324)	1,032 (1,005 to 1,048)	1,318 (1,248 to 1,381)	8e-05	2.075 (1.999 to 2.136)	945.9 (827.8 to 1,017)	1,962 (1,881 to 2,055)	1.07e-08
TTGGCTGAGCGATTGTTCGGTGGCAATGGCTTGGCCCAGTTTTGCCATCGCGACCGGATA	1164	407051	407110	Rv0339c	Rv0339c	POSSIBLE TRANSCRIPTIONAL REGULATORY PROTEIN	1.404 (1.333 to 1.432)	479.2 (451.5 to 495)	673 (638.1 to 698.2)	3.51e-06	1.841 (1.789 to 1.892)	492.4 (463.6 to 514.4)	906.4 (859.1 to 956.3)	9.06e-10
CGGCTAGTGTTGCCGCGGCCGTACAGTCGCCGGTGCGGGCCAGTGCGTCGGCCAGGCGGA	1165	407401	407460	Rv0339c	Rv0339c	POSSIBLE TRANSCRIPTIONAL REGULATORY PROTEIN	0.958 (0.923 to 0.975)	726.2 (706.2 to 744.3)	695.4 (679.7 to 718.2)	0.202	0.889 (0.837 to 0.933)	724.1 (702.1 to 741.5)	644.1 (593.5 to 666.3)	0.0147
CCGCTGGCGTGCGCACGATCGACCAATCCGCGGGCATCCGTTACCGAAATCCCAAGTGCA	1166	407751	407810	Rv0339c	Rv0339c	POSSIBLE TRANSCRIPTIONAL REGULATORY PROTEIN	0.947 (0.885 to 1.063)	578.5 (559.7 to 602.8)	550.7 (500 to 639.8)	0.309	1.029 (0.984 to 1.091)	584.1 (572.5 to 592.4)	601 (580.3 to 630.7)	0.426
CACCACCGTCAGCCGTGAATCGGCCACGCGCTCGGTGAGCCGGAGCAATTCGGTATCGGT	1167	408101	408160	Rv0339c	Rv0339c	POSSIBLE TRANSCRIPTIONAL REGULATORY PROTEIN	0.795 (0.774 to 0.817)	518.9 (506.2 to 538.3)	412.4 (396.2 to 427.8)	0.000158	0.647 (0.62 to 0.676)	508.9 (486.8 to 537.7)	329.4 (310.5 to 341.8)	1.53e-05
CTGGTCGGCGGCGGCTCCCTCACCATAGCCCCAGCCCGTCCCGCAGCCCCGCATTTCCCC	1168	408451	408510	BT Rv0339c& Rv0340	BT-Rv0339c&Rv0340	Rv0339c<TN>Rv0340 : BT-Rv0339c&Rv0340	1.314 (1.201 to 1.438)	1,689 (1,558 to 1,864)	2,221 (2,025 to 2,524)	0.000672	1.747 (1.626 to 1.931)	1,603 (1,497 to 1,734)	2,801 (2,522 to 3,135)	4.94e-06
GTCCGAACCCATCGGAGCCGCTGGCGGGGCACACGCTGGCGATCGTGGCAACGTTTGGGC	1169	408801	408860	Rv0340	Rv0340	CONSERVED HYPOTHETICAL PROTEIN	1.015 (0.963 to 1.05)	369.6 (351.1 to 388.6)	375.2 (359.4 to 391.6)	0.627	1.04 (0.989 to 1.083)	364.4 (344.6 to 385.2)	379.1 (363 to 395.2)	0.233
ACGGCTACGACATCCACGGATAAGTTCCGGACCGGCGTAGGGGTGCCCCATTTCCCCTAA	1170	409151	409210	Rv0340	Rv0340	CONSERVED HYPOTHETICAL PROTEIN	1.819 (1.733 to 1.89)	408.8 (394.1 to 434.6)	743.5 (713.9 to 779.4)	3.78e-07	2.236 (2.123 to 2.338)	429.9 (410.7 to 447.3)	961.6 (902.7 to 1,013)	7.95e-08
CCAATGTGGTGCCGGGTCTGAATCTGGGTGCCGGCGACCCCATGAGCGGATTGCGGCAGG	1171	409501	409560	Rv0341	iniB	ISONIAZID INDUCTIBLE GENE PROTEIN INIB	1.451 (1.38 to 1.539)	356.3 (311.9 to 380.4)	516.2 (494.4 to 540)	1.17e-07	1.486 (1.414 to 1.56)	348.5 (304.6 to 371)	518 (456.5 to 551.4)	4.06e-06
GCTCAGGCCGGTATGGGCTTTGGCGGCGGGGTTGGCCTGGGTCTGGGTGGTCAGGCCGGC	1172	409851	409910	Rv0341	iniB	ISONIAZID INDUCTIBLE GENE PROTEIN INIB	0.991 (0.948 to 1.038)	2,019 (1,954 to 2,097)	2,001 (1,854 to 2,129)	0.78	1.083 (1.043 to 1.114)	1,782 (1,702 to 1,878)	1,931 (1,872 to 1,998)	0.0225
CGCTGCTATGCCTCATCTGTCGGGCCCGTTAGCCGGTGTCGGTGTGGGTGGTCAGGCCGG	1173	410201	410260	Rv0341	iniB	ISONIAZID INDUCTIBLE GENE PROTEIN INIB	0.995 (0.981 to 1.019)	1,239 (1,210 to 1,275)	1,232 (1,200 to 1,262)	0.864	1.248 (1.228 to 1.268)	1,174 (1,148 to 1,198)	1,465 (1,437 to 1,490)	6.23e-06
GCGGCATGAACCCGCCAGTGACCGATGCGCCGGCACCGCAAGTTCCGGCGCGGGCCCAGC	1174	410551	410610	Rv0341	iniB	ISONIAZID INDUCTIBLE GENE PROTEIN INIB	2.05 (1.984 to 2.184)	191 (183.9 to 196.7)	391.8 (379 to 418.8)	8.72e-12	1.427 (1.318 to 1.558)	192.5 (164.1 to 212)	274.3 (264.8 to 287.6)	4.46e-07
GACACGGTGACCCAGCCCGATGACCCACGTCGGGTCGGTGTGATCGTCGAACTGATCGAT	1175	410901	410960	Rv0342	iniA	ISONIAZID INDUCTIBLE GENE PROTEIN INIA	2.393 (2.287 to 2.525)	208.3 (197.3 to 220.8)	498.6 (481.1 to 534.2)	1.11e-08	2.184 (2.117 to 2.255)	202.6 (178.3 to 213.7)	442.5 (424.3 to 461.4)	4.13e-09
TGACATCAGCACCGATGTGCGTCGGGCTCCGCACGCCGGTGGCCGCGAGGTGTTGCGGGT	1176	411251	411310	Rv0342	iniA	ISONIAZID INDUCTIBLE GENE PROTEIN INIA	1.757 (1.689 to 1.829)	157.7 (147.3 to 169.4)	277.2 (266 to 284.5)	1.02e-10	1.074 (1.01 to 1.156)	159.8 (143.8 to 171)	171.6 (157.7 to 186.2)	0.103
CCCGGGTTCCGATGCCGATCATCGCAGTCTCATCACTGTTGCGCAGCCACGCGGTCACGC	1177	411601	411660	Rv0342	iniA	ISONIAZID INDUCTIBLE GENE PROTEIN INIA	1.197 (1.127 to 1.241)	740.1 (718.1 to 790.8)	886 (859.7 to 930.6)	0.000144	1.175 (1.145 to 1.218)	723.1 (699.8 to 747.6)	849.5 (815.6 to 881.4)	0.000151
CTGACTGCTGACGTGGACCACGACCTACGAACCCGCTTCCGCACCGTCACCGAAGACGCC	1178	411951	412010	Rv0342	iniA	ISONIAZID INDUCTIBLE GENE PROTEIN INIA	1.136 (1.122 to 1.16)	954.7 (937.8 to 973.2)	1,085 (1,054 to 1,114)	0.000805	1.245 (1.171 to 1.304)	922 (894.6 to 948.2)	1,149 (1,067 to 1,226)	4.4e-05
GGGTTCCTATGGCGGCGTGGTCATGATTGGCATGCTGTCGTCGGTGGTCGGACTTGGGTT	1179	412301	412360	Rv0342	iniA	ISONIAZID INDUCTIBLE GENE PROTEIN INIA	1.007 (0.959 to 1.066)	1,662 (1,545 to 1,751)	1,674 (1,556 to 1,813)	0.845	1.154 (1.089 to 1.225)	1,464 (1,372 to 1,572)	1,689 (1,546 to 1,836)	0.00472
ATCGAATTCGGGAACTTCAGCGGCAATTGGGTATCCTGAGCCAGGTCAACGACAACCTTG	1180	412651	412710	Rv0342	iniA	ISONIAZID INDUCTIBLE GENE PROTEIN INIA	0.503 (0.46 to 0.533)	619.5 (574.6 to 665.4)	311.5 (284.8 to 333.6)	2.74e-05	0.795 (0.747 to 0.837)	574.5 (540.9 to 607.5)	456.6 (424.5 to 486.2)	0.00145
CCTGGTTCCGGCACGGTCCGACACCGCGGGTCACCGCCAACCATCGCGGCGGTCGACGCG	1181	413001	413060	Rv0343	iniC	ISONIAZID INDUCTIBLE GENE PROTEIN INIC	0.717 (0.683 to 0.758)	901.9 (868.5 to 938.4)	646.7 (603.7 to 691.5)	0.000116	0.734 (0.701 to 0.77)	883 (849.2 to 915)	648.4 (620 to 679.4)	4.6e-05
TCGGTGGGAGCCCTGGGCATCATCGGGGTGGCGTCTCGCGCGGATGAGATCGGCGCGGGC	1182	413351	413410	Rv0343	iniC	ISONIAZID INDUCTIBLE GENE PROTEIN INIC	0.92 (0.861 to 0.982)	690.3 (637.2 to 743)	635.6 (563.8 to 710.5)	0.0689	0.939 (0.89 to 1.004)	665.1 (634.3 to 701.2)	624.8 (576.7 to 673.7)	0.106
CCGGATGTCGATTGCCGTGCTGGCGGCCGGCGTGACCGATTCGACCGGGCTGGCCGCCGA	1183	413701	413760	Rv0343	iniC	ISONIAZID INDUCTIBLE GENE PROTEIN INIC	1.549 (1.471 to 1.589)	674 (639.8 to 691.3)	1,044 (997.3 to 1,080)	9.76e-07	1.2 (1.152 to 1.229)	687.8 (661.2 to 721.2)	825.5 (797.5 to 844.9)	6.36e-05
GTGCCGCCGCTCGGCTGGGCCTGGATCCCGCGAATTCTCGCGAGGCCCCGCGCGCCGCGC	1184	414051	414110	Rv0343	iniC	ISONIAZID INDUCTIBLE GENE PROTEIN INIC	0.892 (0.872 to 0.91)	501.7 (477.4 to 512.2)	447.4 (426.1 to 465.8)	0.00724	0.893 (0.877 to 0.912)	493.1 (481.7 to 511.6)	440.3 (425.7 to 462.4)	0.00811
CGATGCTGACGAACATGCCATGGCCCGTGCGGTTGTTCGTGAAGCGGGTGCCATCGGTGG	1185	414401	414460	Rv0344c	lpqJ	PROBABLE LIPOPROTEIN LPQJ	1.137 (1.062 to 1.205)	2,613 (2,548 to 2,759)	2,972 (2,818 to 3,197)	0.00587	0.908 (0.892 to 0.923)	2,284 (2,248 to 2,329)	2,075 (2,019 to 2,144)	0.0171
GTCGTCGGTAGCGTCGGGGCGGTGGTCCCCGGCGGCGCGGTAGTTGGCCTAGGCGTCGGA	1186	414751	414810	Rv0344c	lpqJ	PROBABLE LIPOPROTEIN LPQJ	1.192 (1.147 to 1.237)	1,344 (1,275 to 1,434)	1,603 (1,541 to 1,690)	0.000495	1.136 (1.09 to 1.173)	1,246 (1,193 to 1,306)	1,416 (1,361 to 1,503)	0.00327
TGGTATGGCAAGCCGAAAGTGCTGGTTGACGGGTGGCTGGACACCGCGGTCGGGGCGTTG	1187	415101	415160	Rv0345	Rv0345	CONSERVED HYPOTHETICAL PROTEIN	1.229 (1.151 to 1.291)	986 (949.1 to 1,032)	1,213 (1,129 to 1,301)	5.68e-05	0.998 (0.974 to 1.028)	923 (891.1 to 949.6)	921 (894.3 to 958.7)	0.943
AGGCTGTTGAGTGCGGCGACTTGGCTAGTGGTCGCGATGTCGACGTGGACCTCAGATTGG	1188	415451	415510	Rv0345	Rv0345	CONSERVED HYPOTHETICAL PROTEIN	1.343 (1.286 to 1.378)	991.9 (968.7 to 1,003)	1,333 (1,267 to 1,371)	4.01e-07	1.026 (0.982 to 1.073)	933.6 (897 to 974)	958.2 (892.2 to 1,008)	0.436
CGATCGTCGCCCAGGCCGCGATGACTCCCGTCGCGGCGATGTGGAGCACGATCTCGAAGG	1189	415801	415860	Rv0346c	ansP2	POSSIBLE L-ASPARAGINE PERMEASE ANSP2 (L-ASPARAGINE TRANSPORT PROTEIN)	0.741 (0.722 to 0.769)	340.1 (327.7 to 353.6)	252 (241.4 to 266.5)	4.22e-05	0.549 (0.509 to 0.583)	359.7 (333.5 to 397.6)	197.6 (186 to 219)	2.36e-05
GGCAGCAGCAGGGCCAGCAGGACAGTCGACCCGACGTAGAAGCACGCGATGCGCAACACC	1190	416151	416210	Rv0346c	ansP2	POSSIBLE L-ASPARAGINE PERMEASE ANSP2 (L-ASPARAGINE TRANSPORT PROTEIN)	0.93 (0.908 to 0.944)	1,582 (1,547 to 1,617)	1,471 (1,416 to 1,508)	0.0486	0.859 (0.772 to 0.935)	1,459 (1,334 to 1,523)	1,253 (1,082 to 1,312)	0.0124
GACCGAGATCAGGTTCATCGACAACACGACCAGCAGCGCGATCAACGCCAGCGTCCACTG	1191	416501	416560	Rv0346c	ansP2	POSSIBLE L-ASPARAGINE PERMEASE ANSP2 (L-ASPARAGINE TRANSPORT PROTEIN)	0.944 (0.911 to 0.981)	3,753 (3,586 to 3,864)	3,543 (3,392 to 3,724)	0.112	0.921 (0.849 to 0.983)	3,309 (3,013 to 3,518)	3,050 (2,692 to 3,218)	0.0776
CGGTACCGATGGCACCACCGAGAGCGATCATTTGCAGTTGCCGGCTATGGAGGCCTTTGT	1192	416851	416910	Rv0346c	ansP2	POSSIBLE L-ASPARAGINE PERMEASE ANSP2 (L-ASPARAGINE TRANSPORT PROTEIN)	1.044 (1.01 to 1.081)	1,007 (972.6 to 1,040)	1,051 (1,004 to 1,104)	0.186	1.465 (1.434 to 1.512)	915.3 (863.8 to 961.2)	1,341 (1,287 to 1,369)	2.36e-07
GTCCGTCCTGGCCGCGAGGGTGTCGTAGCCGCGGTCGTAGTGTGAGACTCCGACACCTGA	1193	417201	417260	BT Rv0346c& Rv0347	BT-ansP2&Rv0347	Rv0346c<TN>Rv0347 : BT-ansP2&Rv0347	0.677 (0.644 to 0.714)	1,177 (1,119 to 1,234)	796.3 (758.1 to 839.7)	0.000129	0.869 (0.805 to 0.932)	1,086 (1,050 to 1,138)	944.1 (866.8 to 1,021)	0.0142
CGCGGACCGAGCCGCCGGTGCCATCTGCTATCTCCATCCTGAAGGAGGAGCTGGCGCGAT	1194	417551	417610	Rv0347	Rv0347	PROBABLE CONSERVED MEMBRANE PROTEIN	0.877 (0.844 to 0.899)	2,139 (2,071 to 2,264)	1,875 (1,780 to 1,953)	0.00452	1.184 (1.164 to 1.216)	1,943 (1,885 to 2,018)	2,300 (2,253 to 2,363)	8.54e-05
TGGGCGTACTGGGTGGCGGAAAGTCTCCTCGGGCCTGGGACACAGCTTGCCGATCTCAAA	1195	417901	417960	Rv0347	Rv0347	PROBABLE CONSERVED MEMBRANE PROTEIN	0.664 (0.642 to 0.685)	4,920 (4,747 to 5,032)	3,269 (3,121 to 3,349)	1.1e-05	0.746 (0.722 to 0.771)	4,368 (4,119 to 4,491)	3,257 (3,156 to 3,364)	5.59e-05
ACTCCGTACAAAGGTGCTGCAACAACCTGGGCAGGAGTGACCATGACCATTTCGTTCTCT	1196	418251	418310	Rv0347	Rv0347	PROBABLE CONSERVED MEMBRANE PROTEIN	0.502 (0.485 to 0.513)	6,051 (5,748 to 6,198)	3,036 (2,880 to 3,125)	1.51e-06	0.496 (0.465 to 0.515)	5,426 (5,187 to 5,708)	2,693 (2,511 to 2,864)	1.28e-06
CGCAATCACCAAATGGCGCAAGGGCGCTGGAGTTACCGGCGAGAACCGGCTAAAAATCGC	1197	418601	418660	Rv0348	Rv0348	POSSIBLE TRANSCRIPTIONAL REGULATORY PROTEIN	0.592 (0.578 to 0.604)	2,613 (2,532 to 2,704)	1,548 (1,497 to 1,590)	3.74e-06	0.522 (0.507 to 0.542)	2,467 (2,355 to 2,585)	1,287 (1,230 to 1,318)	5.36e-06
GCCAGAGCTGGAGACGCCCGACGACCCAGAGTCGATATACCTTGCCCGCCTCGAGGATGT	1198	418951	419010	Rv0349	Rv0349	HYPOTHETICAL PROTEIN	1.017 (0.958 to 1.052)	1,847 (1,785 to 1,914)	1,879 (1,734 to 1,973)	0.589	1.068 (1.015 to 1.136)	1,622 (1,456 to 1,694)	1,732 (1,634 to 1,795)	0.0725
GCCAGTCAGGCGTCAACTTGGTCATGCAACGGTGGGTGTACCACAGCACCCGGCTCGCCG	1199	419301	419360	Rv0349	Rv0349	HYPOTHETICAL PROTEIN	0.987 (0.945 to 1.017)	3,145 (3,011 to 3,246)	3,103 (2,914 to 3,262)	0.673	0.994 (0.901 to 1.058)	2,724 (2,552 to 2,882)	2,709 (2,376 to 2,937)	0.861
CCCGAGCGTGTGCCCTGCCGACACGCGGGAACAAGACCCGCACGACCAGCGTTAGCATGC	1200	419651	419710	BT Rv0349& Rv0350	BT-Rv0349&dnaK	TN>Rv0350 : BT-Rv0349&dnaK	0.954 (0.898 to 1)	602.9 (577.1 to 633.5)	575.2 (544.5 to 593.8)	0.19	0.92 (0.875 to 0.985)	616.1 (581.9 to 632.6)	566.6 (540.2 to 598.3)	0.0447
ACCAGGCAGTGACCAACGTCGATCGCACCGTGCGCTCGGTCAAGCGACACATGGGCAGCG	1201	420001	420060	Rv0350	dnaK	PROBABLE CHAPERONE PROTEIN DNAK (HEAT SHOCK PROTEIN 70) (HEAT SHOCK 70 KDA PROTEIN) (HSP70)	0.692 (0.661 to 0.718)	759.1 (738.5 to 780.1)	525.3 (501 to 543.4)	2.85e-05	0.621 (0.559 to 0.678)	721.3 (681.6 to 757)	448.2 (402 to 487.4)	0.000146
GGTGGCACTTTCGACGTTTCCCTGCTGGAGATCGGCGAGGGTGTGGTTGAGGTCCGTGCC	1202	420351	420410	Rv0350	dnaK	PROBABLE CHAPERONE PROTEIN DNAK (HEAT SHOCK PROTEIN 70) (HEAT SHOCK 70 KDA PROTEIN) (HSP70)	0.867 (0.82 to 0.937)	1,909 (1,791 to 2,002)	1,655 (1,556 to 1,777)	0.00756	0.821 (0.752 to 0.893)	1,732 (1,601 to 1,852)	1,421 (1,323 to 1,571)	0.00412
TCGCAAGCCGTTCCAGTCGGTGATCGCTGACACCGGCATTTCGGTGTCGGAGATCGATCA	1203	420701	420760	Rv0350	dnaK	PROBABLE CHAPERONE PROTEIN DNAK (HEAT SHOCK PROTEIN 70) (HEAT SHOCK 70 KDA PROTEIN) (HSP70)	0.85 (0.815 to 0.869)	1,016 (976.5 to 1,051)	863.3 (826.4 to 898.9)	0.00147	0.786 (0.762 to 0.809)	931.8 (875.5 to 978.9)	731.9 (709.4 to 746.9)	0.000145
ACCAACCGTCGGTGCAGATCCAGGTCTATCAGGGGGAGCGTGAGATCGCCGCGCACAACA	1204	421051	421110	Rv0350	dnaK	PROBABLE CHAPERONE PROTEIN DNAK (HEAT SHOCK PROTEIN 70) (HEAT SHOCK 70 KDA PROTEIN) (HSP70)	0.795 (0.738 to 0.869)	1,842 (1,744 to 1,988)	1,465 (1,383 to 1,577)	0.00167	0.908 (0.851 to 0.955)	1,621 (1,479 to 1,743)	1,472 (1,401 to 1,572)	0.0404
TTCGTCAAAGAACAGCGTGAGGCCGAGGGTGGTTCGAAGGTACCTGAAGACACGCTGAAC	1205	421401	421460	Rv0350	dnaK	PROBABLE CHAPERONE PROTEIN DNAK (HEAT SHOCK PROTEIN 70) (HEAT SHOCK 70 KDA PROTEIN) (HSP70)	0.986 (0.948 to 1.021)	750.7 (731.6 to 787.5)	740.1 (698.5 to 778.5)	0.654	1.074 (0.998 to 1.162)	735.9 (700.6 to 773.7)	790.3 (758.7 to 847.6)	0.0575
CAGGTAACCGTCACTGACAAGCGGCGGATCGATCCCGAGACGGGTGAAGTGCGGCACGTC	1206	421751	421810	Rv0351	grpE	PROBABLE GRPE PROTEIN (HSP-70 COFACTOR)	1.5 (1.414 to 1.557)	290.8 (279.2 to 311.2)	436.1 (405.5 to 458.6)	2.02e-06	1.946 (1.757 to 2.064)	293.6 (275.1 to 307.4)	571.8 (520.7 to 623.8)	4.5e-10
TCTGGTGGCGTTCGGTGCCGAGGGCGAGGATTTCGACCCCGTGCTGCACGAAGCGGTGCA	1207	422101	422160	Rv0351	grpE	PROBABLE GRPE PROTEIN (HSP-70 COFACTOR)	0.964 (0.917 to 1.036)	1,088 (1,004 to 1,144)	1,049 (973.1 to 1,113)	0.302	1.021 (0.948 to 1.1)	989.2 (796.8 to 1,073)	1,010 (863.2 to 1,109)	0.62
CATGGCCCAAAGGGAATGGGTCGAAAAAGACTTCTACCAGGAGCTGGGCGTCTCCTCTGA	1208	422451	422510	BT Rv0351& Rv0352	BT-grpE&dnaJ1	TN>Rv0352 : BT-grpE&dnaJ1	0.563 (0.536 to 0.581)	1,651 (1,537 to 1,754)	930.8 (885.6 to 1,019)	2.1e-06	0.527 (0.508 to 0.54)	1,501 (1,460 to 1,548)	790.8 (771.2 to 812)	2.37e-06
CCAGCCGAACCGGCGGTACCACCATCGGTGACTTGTTCGGTGGCTTGTTCGGACGCGGTG	1209	422801	422860	Rv0352	dnaJ1	PROBABLE CHAPERONE PROTEIN DNAJ1	1.493 (1.464 to 1.516)	1,118 (1,099 to 1,143)	1,669 (1,636 to 1,707)	8.57e-09	1.82 (1.777 to 1.847)	1,076 (1,042 to 1,122)	1,958 (1,896 to 2,001)	3.97e-08
AAAGGCACCGGCGTGACCACCCGCACCCGAACCATCAACGTGCGGATCCCGCCCGGTGTC	1210	423151	423210	Rv0352	dnaJ1	PROBABLE CHAPERONE PROTEIN DNAJ1	1.02 (0.992 to 1.056)	1,466 (1,426 to 1,498)	1,496 (1,452 to 1,572)	0.507	1.232 (1.193 to 1.301)	1,310 (1,267 to 1,351)	1,613 (1,527 to 1,701)	0.00015
CGGCGACCTACTTGTCACCGTGAAGGTGGCCGTGCCGCCCAATTTGGCAGGCGCCGCTCA	1211	423501	423560	Rv0352	dnaJ1	PROBABLE CHAPERONE PROTEIN DNAJ1	0.435 (0.42 to 0.445)	1,174 (1,103 to 1,228)	510.6 (475.8 to 528.1)	5.94e-06	0.431 (0.416 to 0.445)	1,179 (1,152 to 1,222)	508.6 (493.7 to 526.5)	4.47e-06
CTTGGCCGGCATCAAGCGCATTATTGAACTGACCAGTCAGGTCGAGGCGCTGCAGTCCAG	1212	423851	423910	Rv0353	hspR	PROBABLE HEAT SHOCK PROTEIN TRANSCRIPTIONAL REPRESSOR HSPR (MERR FAMILY)	0.565 (0.534 to 0.59)	1,223 (1,135 to 1,290)	691.5 (647 to 734.7)	1.28e-05	0.309 (0.283 to 0.329)	1,173 (1,054 to 1,271)	362.1 (319.3 to 397.9)	2.72e-05
GCCGGAGATAAGGGCTTGGGTCGCGAGGTCCAGCATGCTCGTGTTGTAGAAACCGGAGAC	1213	424201	424260	BT Rv0353& Rv0354c	BT-hspR&PPE7	Rv0353>TN<Rv0354c : BT-hspR&PPE7	1.179 (1.123 to 1.262)	4,760 (4,477 to 4,933)	5,610 (5,282 to 5,938)	0.00173	0.934 (0.903 to 1.009)	3,528 (3,361 to 3,672)	3,295 (3,174 to 3,492)	0.0813
GAAAGCCGTGTCGATGGGCTGGTCGGGGTTGATCGTGCTGGCATCGATTTCGTAGGGGCC	1214	424551	424610	Rv0354c	PPE7	PPE FAMILY PROTEIN	1.2 (1.165 to 1.234)	2,845 (2,765 to 2,983)	3,416 (3,312 to 3,547)	6.33e-05	1.095 (1.043 to 1.138)	2,501 (2,422 to 2,583)	2,739 (2,608 to 2,868)	0.0237
GCGCCGGTGTTGACATCGCCGGAGTTGGCGATGCCGGTGTTGGAGTTGCCCGGGTTGAAG	1215	424901	424960	Rv0355c	PPE8	PPE FAMILY PROTEIN	0.889 (0.845 to 0.947)	11,219 (10,864 to 11,675)	9,966 (9,612 to 10,326)	0.00821	0.706 (0.679 to 0.746)	11,522 (10,985 to 11,886)	8,128 (7,904 to 8,306)	3.86e-05
CGAGTTCCAGCCGCCGAACCCGGTCATGGTGTCGCCGGTCAGCCCGATGCCGATGTTTCC	1216	425251	425310	Rv0355c	PPE8	PPE FAMILY PROTEIN	0.933 (0.899 to 0.974)	5,721 (5,363 to 5,948)	5,337 (5,003 to 5,557)	0.0682	0.989 (0.963 to 1.048)	5,157 (5,036 to 5,426)	5,099 (4,939 to 5,356)	0.739
ACCCGAGGTTGGCCAAGCCCACGCTGAAGGTCGTCTCGGTCGGGCCGTTCTGCAACCACC	1217	425601	425660	Rv0355c	PPE8	PPE FAMILY PROTEIN	1.746 (1.694 to 1.789)	3,114 (3,002 to 3,270)	5,436 (5,287 to 5,753)	8.31e-08	1.033 (1.02 to 1.06)	2,784 (2,698 to 2,847)	2,876 (2,793 to 2,999)	0.296
GGAATGCTGATCGGGCCGGCGCCGGCGCCGCCCACGATGTTGATCACGGTGGAGCCGTCG	1218	425951	426010	Rv0355c	PPE8	PPE FAMILY PROTEIN	1.765 (1.631 to 1.858)	226.6 (218.1 to 234.9)	400 (368.3 to 423.2)	7.32e-07	3.136 (3.001 to 3.196)	250 (241.1 to 262.4)	784 (752.4 to 808.7)	1.97e-10
CAGGCCCTGCCGGTCGGCGCGCCAGAGCAAGCCGTTGTTCATGCTGCCGGTGATGAACGC	1219	426301	426360	Rv0355c	PPE8	PPE FAMILY PROTEIN	2.765 (2.607 to 2.836)	1,253 (1,192 to 1,302)	3,466 (3,177 to 3,595)	8.17e-10	1.579 (1.492 to 1.678)	1,171 (1,116 to 1,234)	1,848 (1,744 to 1,972)	2.75e-06
AGTTAAACAAGCCGATGTTGAAACTGCCCGAGTTGGTGCCGCCGATGCCCACCTGGCTGT	1220	426651	426710	Rv0355c	PPE8	PPE FAMILY PROTEIN	0.988 (0.911 to 1.075)	4,976 (4,514 to 5,441)	4,916 (4,513 to 5,411)	0.801	1.095 (1.01 to 1.182)	4,341 (3,982 to 4,663)	4,751 (4,359 to 5,144)	0.0727
ATGCCAAAGTTGTTGTCGCCCAGGTTGAACAGGCCCATGTTGGCGATGCCGGCGTTCAGC	1221	427001	427060	Rv0355c	PPE8	PPE FAMILY PROTEIN	1.153 (1.135 to 1.186)	2,806 (2,705 to 2,864)	3,234 (3,176 to 3,269)	0.000371	1.051 (1.028 to 1.097)	2,462 (2,384 to 2,589)	2,588 (2,540 to 2,637)	0.128
TGCACTGCCGAGGTTTGCACTGCCCACGTTGAATTGGCCGAGGTTTGCCAGGCCCGCGTT	1222	427351	427410	Rv0355c	PPE8	PPE FAMILY PROTEIN	1.481 (1.394 to 1.592)	4,270 (4,085 to 4,425)	6,323 (6,039 to 6,762)	4.05e-06	1.432 (1.373 to 1.525)	3,637 (3,487 to 3,750)	5,208 (4,953 to 5,519)	9.15e-06
TGGTCGAGTTTCCGAAACCGGGGGCCGGCGGGATGTCCAGTAGCGGGATGACGACCGGGC	1223	427701	427760	Rv0355c	PPE8	PPE FAMILY PROTEIN	1.182 (1.12 to 1.22)	1,601 (1,560 to 1,628)	1,892 (1,769 to 1,950)	0.000167	1.119 (1.101 to 1.146)	1,460 (1,446 to 1,477)	1,634 (1,600 to 1,691)	0.00253
TCGCTCTGCCAGAAGGCGCCGTTGCTGAAGTTGCCCCCGATGAAGGCGCCGGTGTTCACG	1224	428051	428110	Rv0355c	PPE8	PPE FAMILY PROTEIN	1.109 (1.087 to 1.134)	3,059 (2,931 to 3,156)	3,392 (3,305 to 3,488)	0.00412	1.1 (1.076 to 1.117)	2,784 (2,682 to 2,852)	3,062 (2,946 to 3,161)	0.00704
GGTGTTTCCGATGCCCGAGTTGCCAATGCCGATGTTTCCGGTGCCCGAGTTGAACAAACC	1225	428401	428460	Rv0355c	PPE8	PPE FAMILY PROTEIN	0.967 (0.898 to 1.04)	17,696 (15,898 to 19,536)	17,101 (15,987 to 18,189)	0.408	0.649 (0.598 to 0.712)	21,997 (19,026 to 23,743)	14,266 (12,823 to 15,286)	4.67e-05
CGATGTTGCCATGGCCGACGTTCGCGTTGCCGAGGTTTCCGAGGCCGACGTTGGAGTCGC	1226	428751	428810	Rv0355c	PPE8	PPE FAMILY PROTEIN	0.829 (0.78 to 0.863)	2,398 (2,248 to 2,498)	1,987 (1,841 to 2,121)	0.00166	0.661 (0.626 to 0.714)	2,101 (2,024 to 2,212)	1,391 (1,288 to 1,566)	9.33e-06
GACACGGTACCGGTACCGGCGTTGAAGAATCCCGACGACGGGGTGGTCGTCGAGTTCCCG	1227	429101	429160	Rv0355c	PPE8	PPE FAMILY PROTEIN	0.799 (0.784 to 0.809)	698.1 (684.2 to 731.4)	557.6 (543.5 to 576.7)	0.000173	0.62 (0.585 to 0.654)	701.2 (669.3 to 728.9)	434.8 (413.2 to 457.2)	2.08e-05
CGGAACGGCGGTGTCGGGCACGGTGATCGTTTGGCTGATCCCCGCCAGGCCTTGGTAATC	1228	429451	429510	Rv0355c	PPE8	PPE FAMILY PROTEIN	1.57 (1.442 to 1.669)	2,372 (2,197 to 2,552)	3,724 (3,346 to 4,029)	1.53e-05	1.103 (1.028 to 1.184)	2,192 (2,030 to 2,379)	2,418 (2,227 to 2,605)	0.0372
AGTTTCCGGTGCCCGAGTTGCCGATGCCGATGTTGCCGGTGCCCGAGTTGAACAAACCGA	1229	429801	429860	Rv0355c	PPE8	PPE FAMILY PROTEIN	0.915 (0.864 to 0.962)	19,715 (18,059 to 21,143)	18,031 (16,920 to 19,240)	0.0385	0.647 (0.615 to 0.691)	24,710 (22,006 to 26,303)	15,978 (14,980 to 16,695)	3.59e-06
AAGCTGCCGAGGTTGCCGCTGCCGAGGTTGAAGCTGCCGATGTTCGCCAAGCCGGCGTTG	1230	430151	430210	Rv0355c	PPE8	PPE FAMILY PROTEIN	0.922 (0.852 to 1.003)	9,289 (8,235 to 10,157)	8,565 (7,704 to 9,350)	0.149	0.788 (0.713 to 0.85)	8,979 (8,133 to 9,788)	7,078 (6,466 to 7,738)	0.00294
GCCCGATACGGTTCCGGGGCCGCCGTTGAAGAAGCCCGAGGACGGATCGGTGGTGGCGTT	1231	430501	430560	Rv0355c	PPE8	PPE FAMILY PROTEIN	0.849 (0.829 to 0.871)	2,614 (2,536 to 2,761)	2,220 (2,148 to 2,362)	0.00121	0.709 (0.675 to 0.744)	2,393 (2,266 to 2,599)	1,696 (1,570 to 1,864)	9.67e-05
CGGTGACGTGTGCGGGTATTTCGGGAACATGGACCCGATAGCCCGCGCTGAATAGGCCCT	1232	430851	430910	Rv0355c	PPE8	PPE FAMILY PROTEIN	0.951 (0.914 to 0.992)	1,912 (1,854 to 1,979)	1,819 (1,764 to 1,869)	0.165	0.699 (0.677 to 0.725)	1,772 (1,725 to 1,847)	1,239 (1,206 to 1,295)	2.81e-05
ATACCCCAGTTGCCGGTGCCCGAGTTGCCGATGCCGACGTTGTTGGTGCCGGAGTTGAAC	1233	431201	431260	Rv0355c	PPE8	PPE FAMILY PROTEIN	0.902 (0.851 to 0.963)	14,307 (12,866 to 15,550)	12,906 (11,878 to 13,988)	0.039	0.73 (0.679 to 0.781)	16,148 (14,658 to 17,189)	11,784 (10,820 to 12,577)	0.000299
CAGGTTGAAGTCGCCGAGATTTGCGCTGCCGATGTTCAACTGGCCCAGGTTGGCAAGGCC	1234	431551	431610	Rv0355c	PPE8	PPE FAMILY PROTEIN	0.858 (0.824 to 0.903)	6,729 (6,635 to 6,886)	5,776 (5,558 to 5,999)	0.00186	0.763 (0.732 to 0.805)	5,560 (5,202 to 5,823)	4,240 (4,118 to 4,441)	6.69e-05
AGGGGTTGGTGGTCGAATTTCCGATGCCCGGCGCCGGATCGATCTTGAGGAAGGTAATCG	1235	431901	431960	Rv0355c	PPE8	PPE FAMILY PROTEIN	0.957 (0.943 to 0.974)	3,064 (3,000 to 3,186)	2,933 (2,887 to 2,980)	0.196	0.857 (0.831 to 0.886)	2,669 (2,594 to 2,730)	2,286 (2,197 to 2,396)	0.0018
CCCGCCACCAAGAAGCCATTGTTGAAGTCGCCCGTGTCGAAAGCGCCGGTATTGACGTTG	1236	432251	432310	Rv0355c	PPE8	PPE FAMILY PROTEIN	1.206 (1.121 to 1.249)	4,560 (4,242 to 4,846)	5,500 (5,094 to 5,782)	0.000631	1.128 (1.076 to 1.215)	3,822 (3,522 to 4,047)	4,309 (3,950 to 4,533)	0.00689
GTTATTGGTGCCCGAATTGAACAGGCCGCTGTTGCCGGTGCCCGAGTTCCAGCCGCTAGC	1237	432601	432660	Rv0355c	PPE8	PPE FAMILY PROTEIN	1.025 (0.99 to 1.055)	6,348 (6,119 to 6,554)	6,507 (6,238 to 6,677)	0.425	1.018 (0.963 to 1.071)	5,694 (5,313 to 6,002)	5,797 (5,344 to 6,059)	0.573
TTTGGCTGCCGAGGTTGCCGCTGCCAAGGATGTTGAAGTCACCGACGTTTCCGCTGCCGA	1238	432951	433010	Rv0355c	PPE8	PPE FAMILY PROTEIN	1.177 (1.142 to 1.23)	5,104 (4,935 to 5,201)	6,006 (5,778 to 6,226)	0.000139	0.979 (0.948 to 1.007)	4,508 (4,393 to 4,671)	4,411 (4,274 to 4,469)	0.518
CCGGAGTTCAGGAAGCCGGACGCGCTACCGGCACCGCTGTTGAAGAATCCCGACGACGGC	1239	433301	433360	Rv0355c	PPE8	PPE FAMILY PROTEIN	2.08 (1.934 to 2.176)	1,663 (1,556 to 1,759)	3,461 (3,171 to 3,736)	7.5e-08	0.91 (0.86 to 0.942)	1,578 (1,480 to 1,678)	1,436 (1,325 to 1,497)	0.0274
GTCGCCGGAGTTGCCAAAACCGGTGTTGTAGCTGTTGCCCGAGTTGCCAATGCCCCAGTT	1240	433651	433710	Rv0355c	PPE8	PPE FAMILY PROTEIN	1.11 (1.06 to 1.177)	5,900 (5,675 to 6,200)	6,549 (6,318 to 6,890)	0.00559	1.029 (0.974 to 1.092)	5,224 (4,863 to 5,511)	5,373 (5,178 to 5,590)	0.385
TGTTGCCGTTGCCGATGTTGGCCGAGCCGAGATTGAAGTTCCCGACATTACCGTTGCCGA	1241	434001	434060	Rv0355c	PPE8	PPE FAMILY PROTEIN	1.026 (0.986 to 1.074)	8,462 (8,046 to 8,959)	8,685 (8,441 to 9,038)	0.403	0.927 (0.882 to 0.969)	8,180 (7,682 to 8,863)	7,583 (7,402 to 7,907)	0.0526
ATGATCGCCGGATGTACCGTCGCCGCCAGGGCTGCCTCGAAGGCGGCCGCCGCCAGCCGG	1242	434351	434410	Rv0355c	PPE8	PPE FAMILY PROTEIN	1.056 (1.019 to 1.092)	1,820 (1,743 to 1,887)	1,923 (1,845 to 1,973)	0.0923	1.258 (1.19 to 1.329)	1,624 (1,438 to 1,795)	2,042 (1,812 to 2,191)	0.000243
GCTGACCACCACCGCGTGGTGGGTGGAGCCAAACGTCCCGTTCCGCGCTTGGGTGTCTTG	1243	434701	434760	BT Rv0355c& Rv0356c	BT-PPE8&Rv0356c	TN>Rv0355c : BT-PPE8&Rv0356c	1.414 (1.35 to 1.458)	787.2 (764.4 to 823.3)	1,113 (1,086 to 1,172)	4.16e-06	1.429 (1.381 to 1.481)	719.2 (693.4 to 735.6)	1,028 (986.7 to 1,058)	3.67e-06
TGCCGAACATGTGATCAAACAACAGCGGCAACACGCCGCCGTGCACCGCGGAGTTGCCCC	1244	435051	435110	Rv0356c	Rv0356c	CONSERVED HYPOTHETICAL PROTEIN	0.896 (0.854 to 0.944)	1,627 (1,549 to 1,688)	1,459 (1,382 to 1,527)	0.0147	1.579 (1.51 to 1.64)	1,448 (1,416 to 1,509)	2,286 (2,184 to 2,371)	1.09e-06
CCGTACTCCGGAAATCCACCGTGGTGGTGATACTCGGGATCGAGTTCGTCGGGGTGCACT	1245	435401	435460	Rv0356c	Rv0356c	CONSERVED HYPOTHETICAL PROTEIN	0.937 (0.889 to 1.006)	365 (350.5 to 385.1)	342.2 (322.1 to 364.6)	0.117	1.165 (1.091 to 1.259)	361.5 (355.1 to 374.4)	421.1 (392.7 to 453.1)	0.00363
GATTCCAGGCTGGACAGCACGTCGAGCTTGGTCAGGAAGTAGTCGGTGATGCCGTTGACC	1246	435751	435810	Rv0357c	purA	PROBABLE ADENYLOSUCCINATE SYNTHETASE PURA (IMP--ASPARTATE LIGASE) (ADSS) (AMPSASE)	0.787 (0.771 to 0.819)	1,210 (1,175 to 1,246)	951.7 (921 to 987.5)	0.000136	0.663 (0.643 to 0.685)	1,124 (1,082 to 1,149)	745.4 (712.5 to 763.2)	1.49e-05
AGAGCCTTCCAGCAGCACCGTTTCGCCGGCCTCCAGGGCAGCATTGAGTAGCAGCCGGGT	1247	436101	436160	Rv0357c	purA	PROBABLE ADENYLOSUCCINATE SYNTHETASE PURA (IMP--ASPARTATE LIGASE) (ADSS) (AMPSASE)	0.992 (0.961 to 1.024)	1,630 (1,570 to 1,687)	1,617 (1,552 to 1,683)	0.791	1.076 (1.033 to 1.126)	1,513 (1,437 to 1,562)	1,628 (1,528 to 1,677)	0.0458
TCAGCAGATGGGCGTCGGCGGAGATCAACAGCTTGGCGGTGTCCACGCCGCGGTCTTGCA	1248	436451	436510	Rv0357c	purA	PROBABLE ADENYLOSUCCINATE SYNTHETASE PURA (IMP--ASPARTATE LIGASE) (ADSS) (AMPSASE)	0.528 (0.5 to 0.565)	3,539 (3,351 to 3,763)	1,869 (1,746 to 1,963)	5.64e-06	0.565 (0.534 to 0.594)	3,433 (3,278 to 3,523)	1,941 (1,857 to 2,013)	7.56e-06
CCCGCTTATTGTGGTCCAGCCGGTGACCTACCCTACCCAGCAGGTTGCGAGGAGCTGTCA	1249	436801	436860	BT Rv0357c& Rv0358	BT-purA&Rv0358	Rv0357c<TN>Rv0358 : BT-purA&Rv0358	0.518 (0.498 to 0.534)	12,924 (12,350 to 13,933)	6,692 (6,509 to 6,913)	6.14e-07	0.458 (0.437 to 0.492)	13,145 (12,405 to 13,825)	6,026 (5,725 to 6,452)	3.01e-07
TGTGGCGTCGCTCGGCGGGTGCCGCTAATCCGTGACGAGACCGGGTCGGTAATCGTCGGC	1250	437151	437210	Rv0358	Rv0358	CONSERVED HYPOTHETICAL PROTEIN	1.034 (1.005 to 1.074)	1,175 (1,142 to 1,227)	1,215 (1,185 to 1,281)	0.28	1.226 (1.169 to 1.278)	1,135 (1,087 to 1,167)	1,392 (1,314 to 1,445)	0.000339
CCGGTAGTTTTCGACCGGTGAGCGAGACGGGCCAGCGCGAGTCGGTGCGACCCAGCCCGA	1251	437501	437560	Rv0358	Rv0358	CONSERVED HYPOTHETICAL PROTEIN	0.763 (0.719 to 0.798)	1,046 (1,004 to 1,126)	797.7 (734.9 to 867.8)	0.000252	0.949 (0.91 to 1.011)	986.8 (947.9 to 1,041)	936.7 (892.8 to 990.3)	0.188
GGTGCCGCGGTGTATGTGCACACCTGGTTCATGACGACGGCGCGCCGCACCCTGGTCAGT	1252	437851	437910	Rv0359	Rv0359	PROBABLE CONSERVED INTEGRAL MEMBRANE PROTEIN	1.805 (1.659 to 1.928)	647.7 (618.3 to 684)	1,169 (1,092 to 1,243)	8.69e-07	1.252 (1.205 to 1.33)	645.8 (622.8 to 673.5)	808.6 (780.9 to 859.8)	0.000171
CGGGGTGGTGTACTGGCTCTTCGACCTGTCTGGCGTGTCGCACCGGCTGGCCGCCGCGGG	1253	438201	438260	Rv0359	Rv0359	PROBABLE CONSERVED INTEGRAL MEMBRANE PROTEIN	1.515 (1.435 to 1.564)	2,414 (2,247 to 2,523)	3,659 (3,303 to 3,880)	1.87e-06	1.154 (1.118 to 1.193)	2,124 (1,938 to 2,194)	2,451 (2,391 to 2,552)	0.000737
GTCGGCCAGCGCCCCTTCGGCGAGCACCGCCCAGGCGACCGACGCCGACGGATGCGCGGC	1254	438551	438610	Rv0360c	Rv0360c	CONSERVED HYPOTHETICAL PROTEIN	0.772 (0.736 to 0.813)	547.7 (528.2 to 564.7)	423 (397 to 440)	0.000214	0.78 (0.757 to 0.807)	543.2 (523.7 to 552.5)	424 (410.5 to 443.6)	0.000114
GCGAGGAACGCACCGAAAGCTACCCCCTGGTGCCTCACGACGCCGAAACCGAGACCGTGG	1255	438901	438960	Rv0361	Rv0361	PROBABLE CONSERVED MEMBRANE PROTEIN	0.663 (0.65 to 0.693)	4,151 (4,019 to 4,324)	2,752 (2,665 to 2,933)	1.09e-05	0.694 (0.671 to 0.712)	3,809 (3,725 to 3,946)	2,643 (2,569 to 2,705)	1.46e-05
GCGTTGGCGGCAATCGCGATCCTGGGCACCGTGCTGCTGACCCGCGGCAAACATTCGAAG	1256	439251	439310	Rv0361	Rv0361	PROBABLE CONSERVED MEMBRANE PROTEIN	0.578 (0.555 to 0.597)	3,317 (3,160 to 3,448)	1,919 (1,803 to 1,987)	3.08e-06	0.609 (0.588 to 0.62)	3,000 (2,918 to 3,059)	1,826 (1,750 to 1,883)	3.87e-06
ACAGTTTCGCGACGATCAGTGGAAGATCTGCCAGTCCTCCAGCAACTGAAGCCAGGATTG	1257	439601	439660	Rv0361	Rv0361	PROBABLE CONSERVED MEMBRANE PROTEIN	1.043 (1.01 to 1.079)	4,631 (4,424 to 4,867)	4,829 (4,589 to 4,966)	0.186	1.035 (0.989 to 1.073)	4,118 (3,892 to 4,371)	4,259 (4,037 to 4,406)	0.285
GTGGCTCGACGTCGTCACCGAGCTGCCGGATCGCGCCCGCGAACTCGGGTCGTTATCCAA	1258	439951	440010	Rv0362	mgtE	POSSIBLE Mg2+ TRANSPORT TRANSMEMBRANE PROTEIN MGTE	0.754 (0.697 to 0.819)	1,749 (1,665 to 1,861)	1,319 (1,229 to 1,433)	0.000856	0.606 (0.562 to 0.649)	1,710 (1,662 to 1,754)	1,036 (962.3 to 1,108)	8.88e-05
CGCTGACCGTACGCCCGAACATGACGGTGTCGCAGGCCGTCGCCAGCGTGCGGGAACGCG	1259	440301	440360	Rv0362	mgtE	POSSIBLE Mg2+ TRANSPORT TRANSMEMBRANE PROTEIN MGTE	0.874 (0.842 to 0.902)	2,057 (1,985 to 2,125)	1,798 (1,699 to 1,915)	0.00376	0.71 (0.665 to 0.742)	1,924 (1,848 to 1,987)	1,365 (1,300 to 1,421)	4.37e-05
GAAGCAACCGAAGACGCCGAGCGCCAGGGTGGGTCGGCCCCGCTCGAGGTGCCCTACCTG	1260	440651	440710	Rv0362	mgtE	POSSIBLE Mg2+ TRANSPORT TRANSMEMBRANE PROTEIN MGTE	0.629 (0.614 to 0.657)	1,168 (1,144 to 1,207)	733.9 (713.4 to 773.8)	5.1e-06	0.624 (0.608 to 0.647)	1,110 (1,099 to 1,118)	693 (672.1 to 720.8)	8.11e-06
CGCCGCCGCGGTGGTGCGCGCCTGGACATTGGGCGTGGGCCCGCAGGTGACCCTGACGGT	1261	441001	441060	Rv0362	mgtE	POSSIBLE Mg2+ TRANSPORT TRANSMEMBRANE PROTEIN MGTE	0.512 (0.481 to 0.538)	2,387 (2,347 to 2,423)	1,221 (1,147 to 1,292)	6.41e-06	0.464 (0.426 to 0.487)	2,293 (2,216 to 2,362)	1,063 (1,004 to 1,103)	4.18e-06
GGTAGCTGCGCGGGTCGTAGACCTTCTTGACACCCACCTCGCCATCGACCTTGAGCACTC	1262	441351	441410	Rv0363c	fba	PROBABLE FRUCTOSE-BISPHOSPHATE ALDOLASE FBA	1.063 (1.041 to 1.085)	1,551 (1,527 to 1,571)	1,649 (1,611 to 1,685)	0.0594	1.153 (1.104 to 1.185)	1,459 (1,316 to 1,525)	1,683 (1,536 to 1,777)	0.000743
CCGTGCTCACCGGCGCCCAGCGCCTCGATGGTTTTCTCGAAGTCCTCCGGGCTGGTGTAC	1263	441701	441760	Rv0363c	fba	PROBABLE FRUCTOSE-BISPHOSPHATE ALDOLASE FBA	1.086 (1.041 to 1.122)	821.6 (804.7 to 848.6)	892.6 (860.5 to 919.4)	0.0176	1.108 (1.089 to 1.137)	810.5 (789.3 to 850.2)	897.9 (876 to 917.7)	0.00428
CGCGATAACGTGGGTGAACTCCGCCAAGGCGACCGCACCGGTCACCATGTCTTTGACCCC	1264	442051	442110	Rv0363c	fba	PROBABLE FRUCTOSE-BISPHOSPHATE ALDOLASE FBA	1.015 (0.988 to 1.04)	1,144 (1,129 to 1,160)	1,161 (1,120 to 1,186)	0.635	1.313 (1.249 to 1.39)	1,062 (1,012 to 1,098)	1,394 (1,315 to 1,448)	8.2e-05
ACCGCCGTGACGGCCATGCCGGACATCCTCGACCCGATGTACTGGTTGGGCGCCAACGGC	1265	442401	442460	Rv0364	Rv0364	POSSIBLE CONSERVED TRANSMEMBRANE PROTEIN	0.788 (0.753 to 0.824)	1,420 (1,384 to 1,494)	1,119 (1,083 to 1,150)	0.000207	0.896 (0.867 to 0.942)	1,357 (1,320 to 1,390)	1,216 (1,167 to 1,304)	0.0114
TGAGAAGTACGGGAAATGGACGATAATTCTGGCTCGATTCGTGCCGATCGCGCGGACTTT	1266	442751	442810	Rv0364	Rv0364	POSSIBLE CONSERVED TRANSMEMBRANE PROTEIN	0.718 (0.679 to 0.756)	2,799 (2,609 to 2,954)	2,010 (1,870 to 2,126)	0.0001	0.906 (0.846 to 0.948)	2,474 (2,255 to 2,604)	2,242 (2,103 to 2,353)	0.0277
GCGGCTTCCATCAGCATCCAACCCGATAGCTGCACCGACAGATCTCGCTCGGCAATCGCC	1267	443101	443160	Rv0365c	Rv0365c	CONSERVED HYPOTHETICAL PROTEIN	1.135 (1.074 to 1.183)	2,402 (2,330 to 2,499)	2,726 (2,594 to 2,856)	0.00477	1.185 (1.098 to 1.277)	2,116 (1,973 to 2,184)	2,508 (2,258 to 2,649)	0.00376
AGCCATGTGCTCGTTGACGGCCGCGACCAAGCGATGAACGCGAGCGCAGTGCCGCGCTCT	1268	443451	443510	Rv0365c	Rv0365c	CONSERVED HYPOTHETICAL PROTEIN	1.222 (1.115 to 1.317)	789.4 (699.3 to 823.3)	964.9 (847.7 to 1,001)	0.00125	1.256 (1.181 to 1.397)	756.2 (696.5 to 815.9)	949.4 (856.4 to 1,013)	0.000803
GCACCCAGGCTTCGACGAACTGGTTGGTGAGCTTGGGCAGTGCGCGCCGGCGTCGTACCC	1269	443801	443860	Rv0365c	Rv0365c	CONSERVED HYPOTHETICAL PROTEIN	1.697 (1.643 to 1.804)	884.4 (858.4 to 935.7)	1,501 (1,449 to 1,619)	4.58e-07	1.796 (1.691 to 1.92)	840.1 (786.2 to 887.6)	1,509 (1,393 to 1,647)	2.41e-06
TGCGTGACGGCGGTTTCGGCGCTGGCTGCCCGGTTTGCCAGATTCATAATGCGATCCTGC	1270	444151	444210	Rv0365c	Rv0365c	CONSERVED HYPOTHETICAL PROTEIN	0.853 (0.817 to 0.877)	2,357 (2,280 to 2,423)	2,012 (1,902 to 2,079)	0.00196	1.024 (1.007 to 1.046)	2,163 (2,117 to 2,239)	2,215 (2,156 to 2,258)	0.459
GGGGATAACCAACACGTGCAGTACGACGGTGTAGCCGGCCGTGCGCGCGGTGCGGATGAG	1271	444501	444560	Rv0366c	Rv0366c	CONSERVED HYPOTHETICAL PROTEIN	0.888 (0.869 to 0.911)	1,148 (1,095 to 1,209)	1,019 (971.2 to 1,053)	0.00623	0.986 (0.935 to 1.017)	1,087 (1,059 to 1,108)	1,072 (1,029 to 1,104)	0.673
GTGGCCGCCAGCACGACCGAGGTGCCGTCTGGCCGGTGCTCGACGATGTCGCCCGCGTCG	1272	444851	444910	Rv0367c	Rv0367c	HYPOTHETICAL PROTEIN	0.855 (0.786 to 0.943)	530.2 (489.3 to 595.7)	453.1 (408.9 to 497.6)	0.0258	0.881 (0.803 to 1.021)	522.7 (484.1 to 552.2)	460.6 (415.9 to 528.9)	0.0422
GACGCGCGTGACGCGGTCGACGGCTTTGGGCACGACATCTCTCCTCGGGTGTAGCGATCT	1273	445201	445260	Rv0367c	Rv0367c	HYPOTHETICAL PROTEIN	1.522 (1.464 to 1.585)	857.8 (837.5 to 884.1)	1,306 (1,258 to 1,364)	9.21e-07	1.418 (1.367 to 1.477)	845.2 (812.2 to 883.8)	1,199 (1,158 to 1,249)	5.14e-06
CACCACCGCGCCGCGTAACGCGTTGCCATGCGGCGGGGCCAGCAGGGCGGCGACACTACG	1274	445551	445610	Rv0368c	Rv0368c	CONSERVED HYPOTHETICAL PROTEIN	1.064 (1.012 to 1.149)	306 (295.6 to 310.7)	325.6 (308.5 to 348.4)	0.083	0.69 (0.63 to 0.749)	313.6 (305.1 to 323.6)	216.5 (195.9 to 235.4)	2.88e-05
GCGACGCGTTCATCGTCGCCCGCAGGTCGATGCGCTTGCCGTGCGGGCTGGACTCGAATC	1275	445901	445960	Rv0368c	Rv0368c	CONSERVED HYPOTHETICAL PROTEIN	0.704 (0.648 to 0.762)	325.1 (303.3 to 381.5)	228.9 (211.6 to 268)	0.000249	0.758 (0.629 to 0.894)	348.4 (321.1 to 443.8)	264.3 (232.2 to 346.9)	0.00623
CGGTTGGCACCGTCGGGTTCGGCGCTGCCAAATACCCCGAACAGCGAAGCGAATACCGCA	1276	446251	446310	Rv0368c	Rv0368c	CONSERVED HYPOTHETICAL PROTEIN	0.696 (0.668 to 0.729)	992.8 (964.9 to 1,027)	691 (671.5 to 716.7)	1.84e-05	0.596 (0.566 to 0.636)	986.2 (965.1 to 1,006)	587.7 (550.3 to 633.7)	7.43e-06
TTTTTGAGCTGGCCGCCGTCGGCCAGCTGCAGCAAGTCGATGGGCGCCGCTTCGGTAGCA	1277	446601	446660	Rv0369c	Rv0369c	POSSIBLE MEMBRANE OXIDOREDUCTASE	0.674 (0.647 to 0.742)	204 (192.4 to 220.6)	137.6 (126.4 to 156.5)	5.49e-05	0.585 (0.539 to 0.661)	221.1 (204.4 to 257.9)	129.4 (112.4 to 157.8)	0.000115
CTTGCCGCTGAACTCGCTGGTGACCGGCCCAACCTTGACCTTGACCTTACCGAGGTACTC	1278	446951	447010	Rv0369c	Rv0369c	POSSIBLE MEMBRANE OXIDOREDUCTASE	1.224 (1.186 to 1.275)	1,322 (1,299 to 1,350)	1,619 (1,560 to 1,677)	0.000201	1.242 (1.191 to 1.275)	1,271 (1,251 to 1,283)	1,579 (1,509 to 1,631)	2.88e-05
CAGTCGATAGTCTCGGCCACACCGGGTGGCTTGTCCAGATCGAGATCCCGTGCAGTGCAA	1279	447301	447360	Rv0370c	Rv0370c	POSSIBLE OXIDOREDUCTASE	1.314 (1.274 to 1.343)	409.3 (397.3 to 416)	538 (509.6 to 558)	1.74e-06	1.875 (1.839 to 1.922)	409.9 (399.3 to 419.3)	768.5 (735 to 789.9)	2.63e-08
TGGAGGGGTCGGTCCGCGGTGCCGCACGCACCGCAGGATGGGCCGGTCCACCAGATACGC	1280	447651	447710	Rv0370c	Rv0370c	POSSIBLE OXIDOREDUCTASE	1.118 (1.087 to 1.148)	216.8 (207.6 to 227.3)	242.3 (232.2 to 258.4)	0.00268	1.376 (1.344 to 1.418)	228.5 (221.7 to 240.2)	314.4 (304.3 to 320.9)	2.96e-07
CGTCGAACCGGCGGATCACGTCGTCGGGACTTGCGAAGGTCACGAGGGCACCGATTCCAG	1281	448001	448060	Rv0370c	Rv0370c	POSSIBLE OXIDOREDUCTASE	1.128 (1.088 to 1.159)	325.2 (321.3 to 330)	366.9 (355.4 to 378.8)	0.00202	1.661 (1.647 to 1.685)	318.3 (308.1 to 324.9)	528.8 (520 to 538.9)	8.77e-10
GCGGATGCACCCGTGCCAACGCGACGCGCAGCGATGCCGCACACCCGCGCTCGACATCCT	1282	448351	448410	Rv0371c	Rv0371c	CONSERVED HYPOTHETICAL PROTEIN	1.066 (0.999 to 1.113)	352 (331.6 to 375.8)	375.2 (359.2 to 403)	0.0833	1.352 (1.247 to 1.456)	357.2 (335.8 to 385)	483 (447.9 to 545.1)	0.000117
GTTCCGCCGCAATCGACACCGCGATCTCCGCCGGAGTTTTGGCGCCGATGGCCAATCCGA	1283	448701	448760	Rv0372c	Rv0372c	CONSERVED HYPOTHETICAL PROTEIN	1.043 (0.985 to 1.099)	1,236 (1,202 to 1,277)	1,290 (1,222 to 1,362)	0.217	1.313 (1.254 to 1.366)	1,177 (1,120 to 1,261)	1,546 (1,455 to 1,622)	6.09e-05
GGCAGCTGCGGGGTCAGGAAGATCTCCAGGGATCCGCCGGCCAGGCACGGGTTGACCACC	1284	449051	449110	Rv0372c	Rv0372c	CONSERVED HYPOTHETICAL PROTEIN	1.58 (1.517 to 1.661)	399.6 (373.6 to 418.7)	631.5 (601.5 to 658.2)	1.21e-06	2.329 (2.175 to 2.445)	386.9 (350.7 to 421.7)	901.2 (822.3 to 964.8)	6.22e-08
CCCCTAGATCGGTGGTGTGGCCCGGCCCTGCATGGCCTCCCAGACCCGCGACGGCGTCAA	1285	449401	449460	BT Rv0372c& Rv0373c	BT-Rv0372c&Rv0373c	TN>Rv0372c : BT-Rv0372c&Rv0373c	1.318 (1.272 to 1.364)	479.6 (451.5 to 495.2)	632.1 (611.4 to 647.5)	1.82e-06	2.265 (2.154 to 2.343)	506.5 (487.6 to 529.4)	1,148 (1,064 to 1,203)	1.99e-08
CGATGATCATCGGGTTGATCCGGGTTCCGCAATCATCGACGGCCAAAAAGCGCCGCACCT	1286	449751	449810	Rv0373c	Rv0373c	PROBABLE CARBON MONOXYDE DEHYDROGENASE (LARGE CHAIN)	0.843 (0.792 to 0.897)	1,791 (1,692 to 1,915)	1,510 (1,428 to 1,592)	0.00312	1.108 (1.038 to 1.192)	1,599 (1,527 to 1,714)	1,771 (1,637 to 1,897)	0.0367
GCCGCGGCACCACCCGAGACGGGTGTGGACCGGCTGCCGTAGGTGCCCAACCCGAACGGT	1287	450101	450160	Rv0373c	Rv0373c	PROBABLE CARBON MONOXYDE DEHYDROGENASE (LARGE CHAIN)	1.064 (0.955 to 1.146)	88.82 (85.92 to 91.72)	94.57 (84.19 to 101.3)	0.114	2.147 (1.99 to 2.279)	102.2 (96.58 to 113)	219.5 (205.8 to 242.3)	1.82e-07
CGCCTCGTAGCCGATCATGTTCATCGCCTTACGCATTGTGGTCTCGTAGTCGCCCGAGTC	1288	450451	450510	Rv0373c	Rv0373c	PROBABLE CARBON MONOXYDE DEHYDROGENASE (LARGE CHAIN)	1.124 (1.086 to 1.153)	8,019 (7,870 to 8,165)	9,016 (8,781 to 9,240)	0.00161	0.999 (0.963 to 1.041)	7,721 (7,198 to 8,110)	7,711 (7,332 to 7,869)	0.981
ACGCACCATGGTCGGCCAGCACATTGGACCGGATCGCCAGGATCTTGCCGTCACGGTTGG	1289	450801	450860	Rv0373c	Rv0373c	PROBABLE CARBON MONOXYDE DEHYDROGENASE (LARGE CHAIN)	1.06 (1.036 to 1.08)	1,537 (1,504 to 1,596)	1,629 (1,594 to 1,679)	0.0686	1.115 (1.075 to 1.16)	1,454 (1,395 to 1,538)	1,621 (1,528 to 1,664)	0.00604
TCGGCCACCGCGCCACAGGTTTCCATCGGCGCCGGGTGCACCCGCGGGTAGACGATCTCC	1290	451151	451210	Rv0373c	Rv0373c	PROBABLE CARBON MONOXYDE DEHYDROGENASE (LARGE CHAIN)	0.687 (0.669 to 0.711)	1,251 (1,217 to 1,288)	860.2 (831.4 to 892)	1.47e-05	0.813 (0.79 to 0.826)	1,178 (1,160 to 1,202)	957.5 (927.2 to 969)	0.00031
GGCTAGTGTCGGCATCCAAGCCAGGCCCTTGGCGGCCAGATCGGCGCCGGTCACCACGGC	1291	451501	451560	Rv0373c	Rv0373c	PROBABLE CARBON MONOXYDE DEHYDROGENASE (LARGE CHAIN)	0.951 (0.938 to 0.973)	493.7 (468.3 to 529.3)	469.3 (447.2 to 497.2)	0.141	1.316 (1.223 to 1.424)	467.1 (415.8 to 497.1)	614.7 (544 to 654)	0.000142
CACGATCGTGGTGTATCCGGTGCACCGGCAGATCTGCCCCGAGATCGCTTCCCGGATGGT	1292	451851	451910	Rv0374c	Rv0374c	PROBABLE CARBON MONOXYDE DEHYDROGENASE (SMALL CHAIN)	0.744 (0.723 to 0.764)	759.5 (741.5 to 775.1)	565.4 (545.7 to 587.5)	3.89e-05	0.824 (0.796 to 0.851)	754.4 (730.9 to 769.6)	621.7 (594.8 to 644.6)	0.000709
GGAGAAAATGGACCAGCAGCATCCGGGGTTCGACCTCGGCGGTGACGGGCTCGCCGTTTA	1293	452201	452260	Rv0374c	Rv0374c	PROBABLE CARBON MONOXYDE DEHYDROGENASE (SMALL CHAIN)	0.936 (0.874 to 0.978)	732.9 (693.7 to 771.6)	686 (642.3 to 724.9)	0.104	1.101 (1.056 to 1.144)	705.8 (653.8 to 750.9)	776.9 (723.4 to 818.2)	0.0104
CGAGGATCGTCTGGCCGTCGAGCGTGACCGCGGCACCGGCCGCGGTGATGGCCCAGTCGC	1294	452551	452610	Rv0375c	Rv0375c	PROBABLE CARBON MONOXYDE DEHYDROGENASE (MEDIUM CHAIN)	0.759 (0.677 to 0.817)	725 (646.8 to 780.1)	550.7 (483.1 to 582.7)	0.00109	0.867 (0.809 to 0.917)	743.2 (686.2 to 772.3)	644.4 (588.4 to 691)	0.00936
ATCGGGCACACCGCCGCCAGCGCATCGGAGTCCAGAATCTCTCGATGGCGGGTCATCGCA	1295	452901	452960	Rv0375c	Rv0375c	PROBABLE CARBON MONOXYDE DEHYDROGENASE (MEDIUM CHAIN)	0.435 (0.422 to 0.457)	3,589 (3,515 to 3,712)	1,560 (1,507 to 1,650)	5.18e-06	0.409 (0.398 to 0.418)	3,258 (3,196 to 3,335)	1,331 (1,301 to 1,367)	9.83e-06
CTTGAACTCGCCCGCTACCTGCGCATCATGGTGGATCCGTCCGGCAATATCGGCCAGCGG	1296	453251	453310	Rv0376c	Rv0376c	CONSERVED HYPOTHETICAL PROTEIN	0.546 (0.536 to 0.555)	5,148 (5,063 to 5,229)	2,811 (2,782 to 2,848)	2.1e-06	0.575 (0.559 to 0.589)	4,416 (4,219 to 4,606)	2,538 (2,438 to 2,601)	4.18e-06
CCGCCTCCGCCTGGGCAGCCAGATAGCGGTGGGGCCATGCGACGACGACGTCATCGGCCG	1297	453601	453660	Rv0376c	Rv0376c	CONSERVED HYPOTHETICAL PROTEIN	1.036 (1.013 to 1.057)	505.3 (500.6 to 511.2)	523.6 (511.2 to 532.2)	0.25	1.223 (1.204 to 1.265)	499.1 (484.5 to 517.5)	610.5 (592.6 to 626.5)	1.61e-05
CTCTTTGTGTCGGGCCGGATCACCAGTCGGCGACCCACCCGCCGCTCGTCCGGATGGGCG	1298	453951	454010	Rv0376c	Rv0376c	CONSERVED HYPOTHETICAL PROTEIN	1.096 (1.01 to 1.146)	987.6 (937.4 to 1,033)	1,082 (994.8 to 1,141)	0.032	1.297 (1.231 to 1.371)	945.3 (913.8 to 1,002)	1,226 (1,161 to 1,298)	0.000142
CCGCGGCGCTGACCGCAAGGTTCGCACCACCGTCGCGACCCCCGCGGTGTCACCGGCGGC	1299	454301	454360	Rv0376c	Rv0376c	CONSERVED HYPOTHETICAL PROTEIN	1.103 (1.064 to 1.149)	577.7 (560.4 to 591.7)	637.3 (614.1 to 659.9)	0.00996	1.204 (1.114 to 1.27)	583.5 (576.4 to 599.9)	702.7 (651.1 to 742.1)	0.000894
AACCGCGATCGAGGTCACCGAGGCCGCCCACGGGCGTCGGTTGCTGCGCATCGCCGCCTC	1300	454651	454710	Rv0377	Rv0377	PROBABLE TRANSCRIPTIONAL REGULATORY PROTEIN (PROBABLY LYSR-FAMILY)	0.775 (0.717 to 0.854)	218.4 (205.2 to 235)	169.2 (156.5 to 184.2)	0.00188	0.732 (0.658 to 0.814)	234.6 (221.3 to 260)	171.9 (158.3 to 195.9)	0.00068
TGTTGGGTCCGTCCGCCGGCAGCGTAGATGGTGAGATCGCAACCATGTTGCGCGGCTTGG	1301	455001	455060	Rv0377	Rv0377	PROBABLE TRANSCRIPTIONAL REGULATORY PROTEIN (PROBABLY LYSR-FAMILY)	0.861 (0.817 to 0.889)	1,160 (1,112 to 1,204)	998.5 (933.3 to 1,054)	0.00219	0.894 (0.842 to 0.918)	1,069 (1,008 to 1,133)	955 (911.6 to 997.7)	0.0119
TTCCGCCCAAAGGTCCACGTCACCCTGTGGAGCTAGCTACTTCGACTTGAAAGGCTCGGC	1302	455351	455410	Rv0377	Rv0377	PROBABLE TRANSCRIPTIONAL REGULATORY PROTEIN (PROBABLY LYSR-FAMILY)	1.042 (0.947 to 1.097)	1,884 (1,688 to 1,998)	1,965 (1,690 to 2,120)	0.288	1.421 (1.375 to 1.463)	1,714 (1,682 to 1,778)	2,435 (2,379 to 2,491)	4.13e-08
GCGGCGGGGCCGGCGGCGACGGCGGTAGCGGCGGGGCCACCGGCGCCGGTGGCGAAGGTG	1303	455701	455760	Rv0378	Rv0378	CONSERVED HYPOTHETICAL GLYCINE RICH PROTEIN	1.253 (1.124 to 1.397)	1,754 (1,587 to 1,960)	2,198 (1,980 to 2,432)	0.00292	1.791 (1.614 to 1.951)	1,410 (1,241 to 1,565)	2,525 (2,269 to 2,837)	2.15e-05
CCAGCGGGCGCGGGATAGCGTCGATGACATCCGCGTCGCTCGGGTCATTGAGCAGGACAT	1304	456051	456110	Rv0379	secE2	POSSIBLE PROTEIN TRANSPORT PROTEIN SECE2	0.772 (0.752 to 0.8)	2,542 (2,444 to 2,599)	1,963 (1,870 to 2,005)	0.000114	0.754 (0.73 to 0.769)	2,343 (2,228 to 2,384)	1,767 (1,682 to 1,803)	6.08e-05
GCGTCGTCGGTAATGCCGGGCCCTTCCTGGCCGAATAACAGCAGGCATTCCCGCGGCAAC	1305	456401	456460	Rv0380c	Rv0380c	POSSIBLE RNA METHYLTRANSFERASE (RNA METHYLASE)	1.091 (1.057 to 1.14)	1,005 (983.2 to 1,049)	1,097 (1,040 to 1,156)	0.0188	1.441 (1.401 to 1.493)	966.5 (931.5 to 1,005)	1,393 (1,340 to 1,458)	3.44e-06
GATCGCCTCTCGGGTCCAGTACCGGTAGGCGTCGACGACGTTGCGAGCATCGCCGTCGCG	1306	456751	456810	Rv0380c	Rv0380c	POSSIBLE RNA METHYLTRANSFERASE (RNA METHYLASE)	1.114 (1.068 to 1.148)	1,464 (1,380 to 1,516)	1,631 (1,567 to 1,712)	0.00418	0.994 (0.955 to 1.014)	1,348 (1,301 to 1,398)	1,340 (1,289 to 1,363)	0.841
CAGTGTCGGTGCGGCGAGCAGCATCATGGGACCGCCGCGGGCAGCGGAGTCGTCCCGATA	1307	457101	457160	Rv0381c	Rv0381c	HYPOTHETICAL PROTEIN	1.032 (1.003 to 1.057)	327.9 (314.8 to 340.2)	338.2 (330.2 to 353.9)	0.311	1.305 (1.239 to 1.342)	341.2 (331.2 to 354.2)	445.5 (412.4 to 461.9)	3.58e-05
CTGTGAGCCGGCCGGCAGGCGCCGATAGCGGCGACACGACGTCGCGCACGTGGGCCATCG	1308	457451	457510	Rv0381c	Rv0381c	HYPOTHETICAL PROTEIN	0.901 (0.74 to 1.146)	20.8 (17.18 to 23.24)	18.75 (15.53 to 22.93)	0.257	1.536 (1.316 to 1.789)	23.9 (20.83 to 25.75)	36.72 (31.85 to 43.28)	0.000614
GCCCAGGCAACGAGAATGCGCACAGCGATGCCGCCGACGCCTAATCCAGCCCCAGATCGG	1309	457801	457860	Rv0381c	Rv0381c	HYPOTHETICAL PROTEIN	1.004 (0.981 to 1.015)	956 (915.6 to 1,003)	960.3 (916.1 to 1,005)	0.887	1.259 (1.227 to 1.283)	896.7 (859.8 to 963.2)	1,128 (1,082 to 1,163)	4.1e-06
GCCACGGGATCGGCCCCGAGTGTCAGGCCGCCGACAACCGAATAGTCCCAGTCGGCAGTG	1310	458151	458210	Rv0382c	pyrE	PROBABLE OROTATE PHOSPHORIBOSYLTRANSFERASE PYRE (OPRT) (OPRTASE)	0.983 (0.915 to 1.051)	534.3 (479.1 to 574.9)	525.3 (482 to 577.5)	0.696	1.352 (1.239 to 1.437)	546.2 (510.2 to 592.3)	738.4 (683.2 to 793.9)	0.000137
GCCGGCGGCGGGCGCCGAACGCCTTCGGAGCGGCCTTCATCGCGGCGGATCGGCTCGGGG	1311	458501	458560	Rv0383c	Rv0383c	POSSIBLE CONSERVED SECRETED PROTEIN	0.948 (0.883 to 1.019)	416.7 (380.1 to 442.8)	395.2 (356.3 to 431.1)	0.264	1.027 (0.912 to 1.131)	419.9 (383.5 to 446.2)	431.4 (377.4 to 471.3)	0.603
CGCGGTGTGCGCGAAGGTGACCATCCGCCGATCGCAGGCGCGCCGGGCCGCGTCTAGATT	1312	458851	458910	Rv0383c	Rv0383c	POSSIBLE CONSERVED SECRETED PROTEIN	0.851 (0.813 to 0.885)	1,034 (1,009 to 1,052)	880.2 (846.6 to 922)	0.00193	1.028 (0.995 to 1.078)	976.6 (938.4 to 1,001)	1,004 (954.7 to 1,035)	0.374
GCGCCCACGACTTGCGGCGTCTGCTGCGCCCGCGGCGTCGATCGATGTCGACGTACAGCA	1313	459201	459260	Rv0383c	Rv0383c	POSSIBLE CONSERVED SECRETED PROTEIN	1.082 (1.006 to 1.173)	252.4 (237 to 274.3)	273.1 (252.5 to 297.6)	0.103	1.324 (1.231 to 1.405)	263.8 (254.1 to 279.5)	349.1 (330.7 to 371)	0.000168
GGTCACCGATGGCCTGCTGCACCAGCCGGCGCAACGGCCGCGCCCCGTACACCGGGTCGA	1314	459551	459610	Rv0384c	clpB	PROBABLE ENDOPEPTIDASE ATP BINDING PROTEIN (CHAIN B) CLPB (CLPB PROTEIN) (HEAT SHOCK PROTEIN F84.1)	0.94 (0.9 to 0.969)	1,390 (1,373 to 1,414)	1,307 (1,256 to 1,347)	0.0898	1.057 (1.014 to 1.095)	1,336 (1,279 to 1,383)	1,412 (1,334 to 1,500)	0.0924
AGCCGGCCCTCGTCGAGGACCTGCAGCAGCACGTCGAACACGTCCGGGTGCGCCTTCTCG	1315	459901	459960	Rv0384c	clpB	PROBABLE ENDOPEPTIDASE ATP BINDING PROTEIN (CHAIN B) CLPB (CLPB PROTEIN) (HEAT SHOCK PROTEIN F84.1)	0.829 (0.797 to 0.853)	1,593 (1,556 to 1,631)	1,321 (1,257 to 1,354)	0.000631	0.859 (0.838 to 0.878)	1,556 (1,486 to 1,585)	1,336 (1,301 to 1,389)	0.00175
ATCAGAGACTGCGGTAACCGCGGCCTTCTGCCCGATGACCCGCTTGCCCAGCTCGTCTTC	1316	460251	460310	Rv0384c	clpB	PROBABLE ENDOPEPTIDASE ATP BINDING PROTEIN (CHAIN B) CLPB (CLPB PROTEIN) (HEAT SHOCK PROTEIN F84.1)	1.243 (1.188 to 1.289)	694.1 (641.7 to 749)	862.8 (792.4 to 925.5)	0.00022	1.366 (1.295 to 1.47)	692.8 (659.3 to 739.3)	946.1 (877.9 to 1,030)	8.92e-05
TCTTCTCGTTCTGCCAGCGGGTGGTGAGCTCGGCCAACTTCTCTTTCTGGTCGGCCAGCT	1317	460601	460660	Rv0384c	clpB	PROBABLE ENDOPEPTIDASE ATP BINDING PROTEIN (CHAIN B) CLPB (CLPB PROTEIN) (HEAT SHOCK PROTEIN F84.1)	1.401 (1.308 to 1.506)	723.4 (700.7 to 751.6)	1,014 (939.4 to 1,099)	2.59e-05	1.995 (1.882 to 2.064)	675.5 (636.2 to 719.1)	1,348 (1,246 to 1,401)	9.9e-08
AGGATGCCGATGGTGTCCTCCACCGACGGCTCGCCGACGTACACCTGTTGGAAACGGCGC	1318	460951	461010	Rv0384c	clpB	PROBABLE ENDOPEPTIDASE ATP BINDING PROTEIN (CHAIN B) CLPB (CLPB PROTEIN) (HEAT SHOCK PROTEIN F84.1)	1.225 (1.157 to 1.307)	163.6 (157 to 172.7)	200.4 (189.3 to 215.5)	0.00031	1.778 (1.683 to 1.866)	179.6 (171 to 190.3)	319.3 (307.5 to 333.3)	2.57e-07
GTCGCGCAAGCTCTCCGGCACGTCGCCGGCCACGATGCGCTGCGCCAGGCCCTCCACGAT	1319	461301	461360	Rv0384c	clpB	PROBABLE ENDOPEPTIDASE ATP BINDING PROTEIN (CHAIN B) CLPB (CLPB PROTEIN) (HEAT SHOCK PROTEIN F84.1)	0.669 (0.633 to 0.722)	266 (246 to 286)	178 (170.2 to 194)	7.08e-05	0.748 (0.692 to 0.808)	286.4 (263.8 to 315.4)	214.3 (198.3 to 236.6)	0.000823
CGGTGGCCAGCCCGACCATCACGTGCTCGGTGGAGACGTACTCGTCGTCCAGCTCGGTGG	1320	461651	461710	Rv0384c	clpB	PROBABLE ENDOPEPTIDASE ATP BINDING PROTEIN (CHAIN B) CLPB (CLPB PROTEIN) (HEAT SHOCK PROTEIN F84.1)	0.511 (0.488 to 0.536)	1,471 (1,387 to 1,526)	751.7 (709 to 793.4)	1.65e-05	0.556 (0.525 to 0.596)	1,377 (1,273 to 1,442)	764.9 (703.1 to 798.2)	3.43e-05
ACGACACCTCCATTCGGGGTCCGTTCGAAATGCTTGTCGGGTTGTTCAACGCCGTCAATG	1321	462001	462060	Rv0384c	clpB	PROBABLE ENDOPEPTIDASE ATP BINDING PROTEIN (CHAIN B) CLPB (CLPB PROTEIN) (HEAT SHOCK PROTEIN F84.1)	0.397 (0.374 to 0.416)	8,316 (7,747 to 8,834)	3,303 (3,111 to 3,463)	5.03e-06	0.5 (0.476 to 0.52)	7,425 (6,705 to 7,868)	3,714 (3,486 to 3,886)	1.22e-06
GTGGCCTTTCTTGCCCAGCTCGGCCGCGACCACCGCAAATACGGTGTGCTGCCAACCCAG	1322	462351	462410	Rv0385	Rv0385	PROBABLE MONOOXYGENASE	2.5 (2.347 to 2.617)	668.3 (654.6 to 694.2)	1,671 (1,575 to 1,746)	5.35e-09	1.459 (1.406 to 1.501)	614.7 (588.9 to 649.7)	896.6 (871.2 to 921.1)	1.59e-07
CCGCCGGTGGCGATATCTCAGCCCAGCCATTCCGGCCGACCCGAACGGGCGGATCGAGTT	1323	462701	462760	Rv0385	Rv0385	PROBABLE MONOOXYGENASE	0.764 (0.728 to 0.789)	369.9 (350.1 to 389.7)	282.5 (266.1 to 297.5)	0.000105	0.633 (0.58 to 0.668)	378.4 (356.8 to 400)	239.3 (222.2 to 254)	4.41e-05
GGCTGTCGGTCTCGCCGGTGTCGGAGTACAACGGTGATCCGGCTTGGGCCGCCGACTATC	1324	463051	463110	Rv0385	Rv0385	PROBABLE MONOOXYGENASE	1.131 (1.075 to 1.199)	480 (466.8 to 495.1)	542.7 (523.9 to 574.9)	0.00613	1.241 (1.191 to 1.336)	462.9 (452.1 to 478.6)	574.6 (549.9 to 613.4)	0.000269
TGGAGCGGGGATGAGCAAGTTGCTGCCACGGGGCACAGTGACATTGCTGTTGGCCGACGT	1325	463401	463460	BT Rv0385& Rv0386	BT-Rv0385&Rv0386	TN>Rv0386 : BT-Rv0385&Rv0386	1.13 (1.105 to 1.144)	701.2 (674.4 to 746.5)	792.3 (761.8 to 832.6)	0.00127	1.37 (1.319 to 1.445)	660.5 (636.2 to 694.8)	905.4 (858.8 to 975.8)	6.75e-07
GGACCGCGCGCCTGCGTGACTTGGCGCATGGGGGCCAGACGGTGCTCTCGGGCGTGACCG	1326	463751	463810	Rv0386	Rv0386	PROBABLE TRANSCRIPTIONAL REGULATORY PROTEIN (PROBABLY LUXR/UHPA-FAMILY)	1.051 (1.012 to 1.08)	727.3 (711 to 745.5)	764.9 (722.2 to 799.7)	0.12	1.235 (1.191 to 1.295)	723.9 (696.2 to 735.2)	894.1 (851.6 to 935.5)	7.81e-05
GCGGCGCAGCTCGCGGCGCAGATCGCCGGTGAGTTCGGTCGCGCGTGGTTCGTGGATCTG	1327	464101	464160	Rv0386	Rv0386	PROBABLE TRANSCRIPTIONAL REGULATORY PROTEIN (PROBABLY LUXR/UHPA-FAMILY)	0.766 (0.705 to 0.843)	570.1 (537.8 to 603.5)	437.1 (395.1 to 487.2)	0.00187	0.786 (0.738 to 0.872)	559.3 (536.5 to 580)	440 (412 to 487)	0.00144
CGTTGAGATGTTTTGCTACCGGGCTCAGCGAGTCCGGCCGGACTTTCGCCTCACCGACGA	1328	464451	464510	Rv0386	Rv0386	PROBABLE TRANSCRIPTIONAL REGULATORY PROTEIN (PROBABLY LUXR/UHPA-FAMILY)	0.885 (0.816 to 0.919)	3,619 (3,519 to 3,841)	3,203 (3,004 to 3,349)	0.013	0.942 (0.902 to 0.991)	3,184 (3,054 to 3,296)	3,001 (2,880 to 3,099)	0.114
CCTGCAGCGGCGATGTGCAGCGCTACCAGGTCCTTGACGAGATCACCCTGCTGGTCGACA	1329	464801	464860	Rv0386	Rv0386	PROBABLE TRANSCRIPTIONAL REGULATORY PROTEIN (PROBABLY LUXR/UHPA-FAMILY)	0.988 (0.954 to 1.025)	3,417 (3,316 to 3,627)	3,378 (3,200 to 3,556)	0.71	0.941 (0.904 to 0.963)	3,161 (3,066 to 3,217)	2,975 (2,840 to 3,063)	0.096
CTGTTGCGGGTATGGATGACGCGGGGGCGCATCCAGGAGGGGCGCGCCTGGTTTGACAGC	1330	465151	465210	Rv0386	Rv0386	PROBABLE TRANSCRIPTIONAL REGULATORY PROTEIN (PROBABLY LUXR/UHPA-FAMILY)	0.646 (0.625 to 0.66)	1,163 (1,125 to 1,221)	751.1 (715.4 to 782.1)	7e-06	0.525 (0.486 to 0.558)	1,126 (1,082 to 1,171)	590.9 (547.2 to 629)	2.73e-05
CCAGATCCTTACCTTTCAGGCGGTCGATGCGGTCGTGGCGGGTGACCCGGTCGCGGCACG	1331	465501	465560	Rv0386	Rv0386	PROBABLE TRANSCRIPTIONAL REGULATORY PROTEIN (PROBABLY LUXR/UHPA-FAMILY)	0.698 (0.668 to 0.721)	2,445 (2,328 to 2,538)	1,706 (1,612 to 1,780)	2.41e-05	0.716 (0.694 to 0.731)	2,280 (2,149 to 2,423)	1,631 (1,558 to 1,678)	3.52e-05
CGGGTATGGGCTACTCGGCGTTGACCACGGCCGCGTTGGCCGCCGGCGACGTGCAGACGG	1332	465851	465910	Rv0386	Rv0386	PROBABLE TRANSCRIPTIONAL REGULATORY PROTEIN (PROBABLY LUXR/UHPA-FAMILY)	0.705 (0.673 to 0.745)	1,212 (1,120 to 1,279)	853.7 (812.6 to 911.9)	4.86e-05	0.777 (0.715 to 0.848)	1,107 (989.1 to 1,170)	860.6 (760.2 to 940.3)	0.00202
GACGTGCTCGAATGCCTTGCCGGCCTGGCCAGCGACGCCGGCACCCACCATGCGGCGGCA	1333	466201	466260	Rv0386	Rv0386	PROBABLE TRANSCRIPTIONAL REGULATORY PROTEIN (PROBABLY LUXR/UHPA-FAMILY)	0.733 (0.712 to 0.752)	1,529 (1,483 to 1,561)	1,122 (1,097 to 1,157)	2.77e-05	0.639 (0.629 to 0.647)	1,446 (1,410 to 1,482)	924.1 (909.7 to 938.8)	4.53e-06
CGCGACGCGGCTTTTCGTCTCACCGCGAACAGTGCAAACGCACCTGACGCACGTCTACAC	1334	466551	466610	Rv0386	Rv0386	PROBABLE TRANSCRIPTIONAL REGULATORY PROTEIN (PROBABLY LUXR/UHPA-FAMILY)	1.509 (1.469 to 1.537)	1,271 (1,225 to 1,330)	1,917 (1,851 to 1,975)	4.37e-09	1.033 (1.012 to 1.051)	1,208 (1,193 to 1,238)	1,248 (1,223 to 1,272)	0.291
GGCGCGGAGCCACCGCGGGCGGCAAGACCGGCCAGACCGGTGCCGGCCAAACCCGCCGCT	1335	466901	466960	Rv0387c	Rv0387c	CONSERVED HYPOTHETICAL PROTEIN	0.81 (0.72 to 0.869)	225 (211.3 to 252.7)	182.2 (167.6 to 202.2)	0.00548	0.624 (0.564 to 0.692)	231.3 (218.2 to 254.2)	144.3 (134.6 to 155)	9.02e-05
GCGGTAGATCTCGCCGAGCTGCGCCGCCGATACCCCCAAACTGCCAGCCGCGACGGCTAC	1336	467251	467310	Rv0387c	Rv0387c	CONSERVED HYPOTHETICAL PROTEIN	1.608 (1.553 to 1.659)	1,494 (1,462 to 1,527)	2,404 (2,293 to 2,497)	2.44e-09	1.247 (1.226 to 1.274)	1,376 (1,284 to 1,446)	1,716 (1,642 to 1,760)	1.04e-05
GCGATCGCCGGGGTGTTCTGTCCAAAAACATTGGTCTGGACCAGTGACAGCATTGTGCGG	1337	467601	467660	Rv0388c	PPE9	PPE FAMILY PROTEIN	0.904 (0.861 to 0.944)	3,128 (2,911 to 3,246)	2,828 (2,741 to 2,988)	0.0196	0.88 (0.871 to 0.894)	2,779 (2,722 to 2,912)	2,445 (2,392 to 2,514)	0.00426
GGAATAGATTCTGGCGGAGTTGATTTCCGGTGGTAGCGCACCGAAATCCATGACTAGCCG	1338	467951	468010	Rv0388c	PPE9	PPE FAMILY PROTEIN	1.158 (1.151 to 1.166)	3,066 (2,965 to 3,129)	3,550 (3,475 to 3,605)	0.000244	1.087 (1.06 to 1.111)	2,668 (2,569 to 2,823)	2,900 (2,756 to 2,975)	0.0161
GAGCCGAGCAACGACCGAGCGAGAGGGTGAGCTGGTGATCGACGGCTGGACGGAAGAACA	1339	468301	468360	BT Rv0388c& Rv0389	BT-PPE9&purT	Rv0388c<TN>Rv0389 : BT-PPE9&purT	1.443 (1.383 to 1.511)	1,842 (1,752 to 1,927)	2,660 (2,494 to 2,866)	3.32e-07	1.207 (1.144 to 1.328)	1,703 (1,551 to 1,805)	2,056 (1,919 to 2,228)	0.00124
[truncated: 11,271 more rows]

## Sheet: 2nd round >5 & p<0.05
							First round vs. Input				Second round vs. Input
Probe seqence	Probe #	Probe Start, bp	Probe End, bp	rv Name	Systematic Name	Function	Normalized	Raw (Input)	Raw (1st round)	t-test p-value	Normalized	Raw (Input)	Raw (2nd round)	t-test p-value
[truncated: 73 more rows]
