# Supplementary material for: The genetic requirements of fatty acid import by Mycobacterium tuberculosis within macrophages
Source: eLife. 2019 Feb 8;8:e43621. doi: 10.7554/eLife.43621 (PMC6368401; doi:10.7554/eLife.43621)
Supplement: Figure 2—source data 2. [file elife-43621-fig2-data2.xlsx]

## Sheet: Individually isolated
Transposon insertion site		# of mutants in 1st round *	# of mutants in 2nd round *	Abundance in 1st round	Abundance in 2nd round	>5 in TraSH (1st round)	>5 in TraSH (2nd round)	Tested for FA assimilation	Defect in FA assimilation, if any
rv1339	rv1339		8 (5)	0	17.3913	yes	yes	yes
rv3484	cpsA	2 (1)	7 (4)	5.26316	15.2174		yes	yes	only in macrophage
rv0655	mceG	1	5 (3)	2.63158	10.8696	yes	yes	yes	in axenic culture and macrophage
rv2583c	relA	1	5 (1)	2.63158	10.8696		yes	yes	only in macrophage, marginal
rv0200	omamB	1	2 (1)	2.63158	4.34783		yes	yes	in axenic culture and macrophage
rv0966c	rv0966c		2 (2)	0	4.34783	yes	yes	yes	in axenic culture and macrophage
rv3496c	mce4D		2 (2)	0	4.34783	yes	yes	yes
rv2799	rv2799	1	1	2.63158	2.17391	yes	yes	yes	only in macrophage
rv0172	mce1D	1	1	2.63158	2.17391	yes	yes	yes	in axenic culture and macrophage
rv3497c	mce4C	1	1	2.63158	2.17391
between rv2699c&rv2700	between rv2699c&rv2700		1	0	2.17391	yes	yes	yes
rv3500c	yrbE4B		1	0	2.17391	yes	yes	yes
rv0175	mam1A		1	0	2.17391		yes	yes	only in axenic culture
rv1336	cysM		1	0	2.17391		yes	yes
rv1127c'	ppdK'		1	0	2.17391
rv2585c	rv2585c		1	0	2.17391
rv3018c	rv3018c		1	0	2.17391
between rv3520c&rv3521	between rv3520c&rv3521		1	0	2.17391
rv3867	espH		1	0	2.17391
rv0989c	grcC2		1	0	2.17391
rv1340'	rphA'		1	0	2.17391
rv2803	rv2803		1	0	2.17391
rv1829	rv1829	2 (1)		5.26316	0
rv0171	mce1C	1		2.63158	0	yes**	yes**
rv1176c	rv1176c	1		2.63158	0
rv1552	frdA	1		2.63158	0
rv1847	rv1847	1		2.63158	0
rv3865	espF	1		2.63158	0
rv0611c	rv0611c	1		2.63158	0
rv1318c	rv1318c	1		2.63158	0
rv2390c	omamE	1		2.63158	0
rv2524'	fas'	1		2.63158	0
between rv3859c&rv3860	between gltB&rv3860	1		2.63158	0
rv0612	rv0612	1		2.63158	0
rv0688	rv0688	1		2.63158	0
rv2933	ppsC	1		2.63158	0
rv1646	rv1646	1		2.63158	0
rv1724c	rv1724c	1		2.63158	0
rv3447c	eccC4	1		2.63158	0
rv3573c	fadE34	1		2.63158	0
rv0101	nrp	1		2.63158	0
rv0233	nrdB	1		2.63158	0
rv0500B	rv0500B	1		2.63158	0
rv1564c	treX	1		2.63158	0
rv1910c	rv1910c	1		2.63158	0
between rv2190c&rv2191	between rv2190c&rv2191	1		2.63158	0
rv2531c	rv2531c	1		2.63158	0
rv2958c	rv2958c	1		2.63158	0
rv3045c	adhC	1		2.63158	0
rv3099c	rv3099c	1		2.63158	0
rv3329	rv3329	1		2.63158	0
* parentheses denote the number of independent insertions found in the specific gene
** only the last probe out of 4 is overrepresented; it is the closest to the 3'-end of mce1C and to the 5'-end of mce1D
